# Supplementary material for: Crystal structure and Hirshfeld surface analysis of 4-oxo-3-phenyl-2-sulfanyl­idene-5-(thio­phen-2-yl)-3,4,7,8,9,10-hexa­hydro-2H-pyrido[1,6-a:2,3-d′]di­pyrimidine-6-carbo­nitrile
Source: Acta Crystallogr E Crystallogr Commun. 2024 Feb 20;80(Pt 3):325–9. doi: 10.1107/S2056989024001658 (PMC10915664; doi:10.1107/S2056989024001658)
Supplement: Supplementary file 1 [file e-80-00325-sup1.cif]

##############################################################################
#                                                                            #
# This CIF contains the data in a paper accepted for publication in          #
# Acta Crystallographica Section E. It conforms to the requirements of       #
# Notes for Authors for Acta Crystallographica Section E, and has been       #
# peer reviewed under the auspices of the IUCr Commission on Journals.       #
#                                                                            #
# Full details of the Crystallographic Information File format               #
# are given in the paper "The Crystallographic Information File (CIF):       #
# a New Standard Archive File for Crystallography" by S. R. Hall, F. H.      #
# Allen and I. D. Brown [Acta Cryst. (1991), A47, 655-685].                  #
#                                                                            #
# The current version of the core CIF dictionary is obtainable from          #
# ftp://ftp.iucr.org/pub/cif_core.dic.                                       #
#                                                                            #
# Software is freely available for graphical display of the structure(s)     #
# in this CIF. For information consult the CIF software page                 #
# http://www.iucr.org/resources/cif/software.                                #
#                                                                            #
# This file may be used for bona fide research purposes within the           #
# scientific community so long as proper attribution is given to the journal # 
# article from which it was obtained.                                        #
#                                                                            #
##############################################################################
data_I
_audit_creation_method     SHELXL-2013
_journal_date_recd_electronic     2024-02-06
_journal_date_accepted     2024-02-19
_journal_name_full     'Acta Crystallographica, Section E'
_journal_year     2024
_journal_volume     80
_journal_issue      1
_journal_page_first     0
_journal_page_last     0
_journal_paper_category     GO
_journal_paper_doi     10.1107/S2056989024001658
_journal_coeditor_code     TX2082
_publ_contact_author_name     'Ajaya Bhattarai'
_publ_contact_author_address
;
Department of Chemistry,
M.M.A.M.C (Tribhuvan University) Biratnagar,
Nepal
;
_publ_contact_author_email     'ajaya.bhattarai@mmamc.tu.edu.np'
_publ_contact_author_fax     ?
_publ_contact_author_phone     ?
_publ_section_title
;\
Crystal structure and Hirshfeld surface analysis of
4-oxo-3-phenyl-2-sulfanylidene-5-(thiophen-2-yl)-3,4,7,8,9,10-hexahydro-\
2<i>H</i>-pyrido[1,6-<i>a</i>:2,3-<i>d</i>']dipyrimidine-6-carbonitrile
;
_publ_section_title_footnote     .
loop_
    _publ_author_name
    _publ_author_address
    'Farid N. Naghiyev'
;
Department of Chemistry,
Baku State University,
Z. Khalilov str. 23, Az, 1148, Baku,
Azerbaijan
;
    'Victor N. Khrustalev'
;
Peoples' Friendship University of Russia (RUDN University),
Miklukho-Maklay St. 6, Moscow 117198,
Russian Federation
N. D. Zelinsky Institute of Organic Chemistry RAS,
Leninsky Prosp. 47, Moscow, 119991,
Russian Federation
;
    'Akkurt, Mehmet'
;
Department of Physics,
Faculty of Sciences,
Erciyes University,
38039 Kayseri,
Turkey
;
    'Huseyn M. Mamedov'
;
Faculty of Physics,
Baku State University,
Z. Khalilov str. 23, Az, 1148 Baku,
Azerbaijan
;
    'Ajaya Bhattarai'
;
Department of Chemistry,
M.M.A.M.C (Tribhuvan University) Biratnagar,
Nepal
;
    'Ali N. Khalilov'
;
"Composite Materials" Scientific Research Center,
Azerbaijan State Economic University (UNEC),
H. Aliyev str. 135, Az 1063,
Baku, Azerbaijan
Department of Chemistry,
Baku State University,
Z. Khalilov str. 23, Az, 1148
Baku, Azerbaijan
;
    '\.Ibrahim G. Mamedov'
;
Department of Chemistry,
Baku State University,
Z. Khalilov str. 23, Az, 1148
Baku, Azerbaijan
;
_publ_section_synopsis
;
In the title compound, molecular pairs are linked by N---H...N hydrogen bonds
along the <i>c-</i>axis direction and C---H...S and C---H...O hydrogen bonds
along the <i>b</i>-axis direction, with <i>R</i>^2^~2~(12) and
<i>R</i>^2^~2~(16) motifs, respectively, thus forming  layers parallel to the
(10\=4) plane. In addition, C\\db S...\p and C\\tb N...\p interactions between
the layers ensure crystal cohesion.
;
_chemical_name_systematic
;\
4-Oxo-3-phenyl-2-sulfanylidene-5-(thiophen-2-yl)-3,4,7,8,9,10-hexahydro-\
2<i>H</i>-pyrido[1,6-<i>a</i>:2,3-<i>d</i>']dipyrimidine-6-carbonitrile
;
_chemical_name_common     ?
_chemical_formula_moiety     'C21 H15 N5 O S2'
_chemical_formula_sum     'C21 H15 N5 O S2'
_chemical_formula_iupac     'C21 H15 N5 O S2'
_chemical_formula_weight     417.50
_chemical_melting_point     ?
_space_group_crystal_system     monoclinic
_space_group_name_H-M_alt     'P 21/n'
_space_group_name_Hall     '-P 2yn'
loop_
    _space_group_symop_operation_xyz
    'x, y, z'
    '-x+1/2, y+1/2, -z+1/2'
    '-x, -y, -z'
    'x-1/2, -y-1/2, z-1/2'
_cell_length_a     5.63465(3)
_cell_length_b     18.02763(13)
_cell_length_c     18.40115(12)
_cell_angle_alpha     90
_cell_angle_beta     97.1649(6)
_cell_angle_gamma     90
_cell_volume     1854.58(2)
_cell_formula_units_Z     4
_cell_measurement_reflns_used     25424
_cell_measurement_theta_min     2.43
_cell_measurement_theta_max     77.54
_cell_measurement_temperature     100(2)
_exptl_crystal_description     needle
_exptl_crystal_colour     orange
_exptl_crystal_size_max     0.31
_exptl_crystal_size_mid     0.05
_exptl_crystal_size_min     0.05
_exptl_crystal_density_diffrn     1.495
_exptl_crystal_density_meas     ?
_exptl_crystal_density_method     ?
_exptl_crystal_F_000     864
_exptl_absorpt_coefficient_mu     2.805
_exptl_absorpt_correction_type     gaussian
_exptl_absorpt_process_details
;
(CrysAlisPro; Rigaku OD, 2022)
;
_exptl_absorpt_correction_T_min     0.495
_exptl_absorpt_correction_T_max     1.000
_exptl_special_details     ?
_diffrn_ambient_temperature     100(2)
_diffrn_source     'micro-focus sealed X-ray tube'
_diffrn_radiation_type     CuK\a
_diffrn_radiation_wavelength     1.54184
_diffrn_measurement_device_type     'XtaLAB Synergy, Dualflex, HyPix'
_diffrn_measurement_method     '\f and \w scans'
_diffrn_detector_area_resol_mean     ?
_diffrn_reflns_number     39427
_diffrn_reflns_av_R_equivalents     0.0318
_diffrn_reflns_av_unetI/netI     0.0151
_diffrn_reflns_theta_min     3.445
_diffrn_reflns_theta_max     77.786
_diffrn_reflns_theta_full     67.684
_diffrn_measured_fraction_theta_max     0.998
_diffrn_measured_fraction_theta_full     1.000
_diffrn_reflns_limit_h_min     -7
_diffrn_reflns_limit_h_max     6
_diffrn_reflns_limit_k_min     -22
_diffrn_reflns_limit_k_max     22
_diffrn_reflns_limit_l_min     -23
_diffrn_reflns_limit_l_max     23
_diffrn_standards_number     0
_diffrn_standards_interval_count     0
_diffrn_standards_interval_time     0
_diffrn_standards_decay_%     0
_refine_special_details     ?
_reflns_number_total     3946
_reflns_number_gt     3842
_reflns_threshold_expression     'I > 2\s(I)'
_refine_ls_structure_factor_coef     Fsqd
_refine_ls_matrix_type     full
_refine_ls_R_factor_all     0.0474
_refine_ls_R_factor_gt     0.0468
_refine_ls_wR_factor_gt     0.1296
_refine_ls_wR_factor_ref     0.1300
_refine_ls_goodness_of_fit_ref     1.089
_refine_ls_restrained_S_all     1.097
_refine_ls_number_reflns     3946
_refine_ls_number_parameters     299
_refine_ls_number_restraints     16
_refine_ls_hydrogen_treatment     mixed
_refine_ls_weighting_scheme     calc
_refine_ls_weighting_details
              'w=1/[\s^2^(Fo^2^)+(0.0624P)^2^+1.7979P] where P=(Fo^2^+2Fc^2^)/3'
_atom_sites_solution_hydrogens     mixed
_atom_sites_solution_primary     difmap
_atom_sites_solution_secondary     difmap
_refine_ls_shift/su_max     0.003
_refine_ls_shift/su_mean     0.000
_refine_diff_density_max     0.455
_refine_diff_density_min     -0.345
_refine_ls_extinction_method     none
_refine_ls_extinction_coef     .
loop_
    _atom_type_symbol
    _atom_type_description
    _atom_type_scat_dispersion_real
    _atom_type_scat_dispersion_imag
    _atom_type_scat_source
    'C' 'C' 0.0181 0.0091
                         'International Tables Vol C Tables 4.2.6.8 and 6.1.1.4'
    'H' 'H' 0.0000 0.0000
                         'International Tables Vol C Tables 4.2.6.8 and 6.1.1.4'
    'N' 'N' 0.0311 0.0180
                         'International Tables Vol C Tables 4.2.6.8 and 6.1.1.4'
    'O' 'O' 0.0492 0.0322
                         'International Tables Vol C Tables 4.2.6.8 and 6.1.1.4'
    'S' 'S' 0.3331 0.5567
                         'International Tables Vol C Tables 4.2.6.8 and 6.1.1.4'
_computing_data_collection
;
CrysAlisPro 1.171.42.72a (Rigaku OD, 2022)
;
_computing_cell_refinement
;
CrysAlisPro 1.171.42.72a (Rigaku OD, 2022)
;
_computing_data_reduction
;
CrysAlisPro 1.171.42.72a (Rigaku OD, 2022)
;
_computing_structure_solution
;
<i>SHELXT</i> (Sheldrick, 2015a)
;
_computing_structure_refinement
;
SHELXL (Sheldrick, 2015b)
;
_computing_molecular_graphics
;
ORTEP-3 for Windows (Farrugia, 2012)
;
_computing_publication_material
;
PLATON (Spek, 2020)
;
loop_
    _atom_site_type_symbol
    _atom_site_label
    _atom_site_fract_x
    _atom_site_fract_y
    _atom_site_fract_z
    _atom_site_U_iso_or_equiv
    _atom_site_adp_type
    _atom_site_calc_flag
    _atom_site_occupancy
    _atom_site_disorder_assembly
    _atom_site_disorder_group
    S S1 0.02652(9) 0.56892(3) 0.69073(3) 0.03115(15) Uani d 1 . .
    S S2 0.72669(14) 0.28256(5) 0.87597(5) 0.0385(3) Uani d 0.787(3) A 1
    S S2A 1.1539(16) 0.3143(6) 0.8247(7) 0.0342(13) Uani d 0.213(3) A 2
    O O1 0.5802(3) 0.35719(8) 0.72211(8) 0.0330(3) Uani d 1 . .
    N N1 0.4413(3) 0.57036(9) 0.77539(9) 0.0271(4) Uani d 1 . .
    C C1A 0.6322(3) 0.53620(11) 0.80803(10) 0.0254(4) Uani d 1 . .
    C C2 0.2865(4) 0.53163(11) 0.72644(11) 0.0270(4) Uani d 1 . .
    N N3 0.3507(3) 0.46068(10) 0.70538(9) 0.0281(4) Uani d 1 . .
    C C4 0.5389(4) 0.41982(11) 0.74252(11) 0.0262(4) Uani d 1 . .
    C C4A 0.6778(3) 0.45923(11) 0.80310(10) 0.0251(4) Uani d 1 . .
    C C5 0.8706(3) 0.42724(11) 0.84720(11) 0.0255(4) Uani d 1 . .
    C C6 1.0250(3) 0.47366(11) 0.89208(11) 0.0266(4) Uani d 1 . .
    C C6A 0.9921(4) 0.55219(11) 0.89144(10) 0.0263(4) Uani d 1 . .
    N N7 1.1448(3) 0.59618(10) 0.93177(10) 0.0320(4) Uani d 1 . .
    H H7 1.278(3) 0.5768(15) 0.9549(15) 0.048(8) Uiso d 1 . .
    C C8 1.1322(4) 0.67714(12) 0.93061(14) 0.0378(5) Uani d 1 . .
    H H8A 1.2951 0.6985 0.9390 0.045 Uiso calc 0.915(5) B 1
    H H8B 1.0405 0.6951 0.9697 0.045 Uiso calc 0.915(5) B 1
    H H8C 1.2530 0.6960 0.9005 0.045 Uiso calc 0.085(5) B 2
    H H8D 1.1768 0.6956 0.9812 0.045 Uiso calc 0.085(5) B 2
    C C9 1.0108(5) 0.70013(13) 0.85711(13) 0.0335(6) Uani d 0.915(5) B 1
    H H9A 1.1097 0.6855 0.8186 0.040 Uiso calc 0.915(5) B 1
    H H9B 0.9914 0.7547 0.8555 0.040 Uiso calc 0.915(5) B 1
    C C9A 0.899(3) 0.7088(11) 0.9022(12) 0.0335(6) Uani d 0.085(5) B 2
    H H9C 0.9231 0.7592 0.8831 0.040 Uiso calc 0.085(5) B 2
    H H9D 0.8002 0.7134 0.9429 0.040 Uiso calc 0.085(5) B 2
    C C10 0.7676(4) 0.66313(11) 0.84300(12) 0.0326(5) Uani d 1 . .
    H H10A 0.6634 0.6814 0.8786 0.039 Uiso calc 0.915(5) B 1
    H H10B 0.6911 0.6756 0.7931 0.039 Uiso calc 0.915(5) B 1
    H H10C 0.8202 0.6784 0.7959 0.039 Uiso calc 0.085(5) B 2
    H H10D 0.5951 0.6749 0.8404 0.039 Uiso calc 0.085(5) B 2
    N N11 0.7967(3) 0.58104(9) 0.85025(9) 0.0263(4) Uani d 1 . .
    C C11 0.2322(4) 0.42875(12) 0.63790(12) 0.0327(5) Uani d 1 . .
    C C12 0.2858(14) 0.4548(5) 0.5706(3) 0.0463(17) Uani d 0.596(9) C 1
    H H12 0.4075 0.4911 0.5692 0.056 Uiso calc 0.596(9) C 1
    C C13 0.1650(13) 0.4288(4) 0.5059(3) 0.0523(15) Uani d 0.596(9) C 1
    H H13 0.2012 0.4474 0.4603 0.063 Uiso calc 0.596(9) C 1
    C C14 -0.0112(19) 0.3748(6) 0.5082(14) 0.0496(16) Uani d 0.596(9) C 1
    H H14 -0.0937 0.3561 0.4638 0.060 Uiso calc 0.596(9) C 1
    C C15 -0.067(4) 0.3481(8) 0.5740(11) 0.0416(17) Uani d 0.596(9) C 1
    H H15 -0.1855 0.3109 0.5753 0.050 Uiso calc 0.596(9) C 1
    C C16 0.0531(17) 0.3765(6) 0.6387(12) 0.0348(18) Uani d 0.596(9) C 1
    H H16 0.0109 0.3597 0.6843 0.042 Uiso calc 0.596(9) C 1
    C C12A 0.358(2) 0.4353(7) 0.5772(6) 0.0463(17) Uani d 0.404(9) C 2
    H H12A 0.5096 0.4589 0.5808 0.056 Uiso calc 0.404(9) C 2
    C C13A 0.253(2) 0.4061(6) 0.5123(5) 0.0523(15) Uani d 0.404(9) C 2
    H H13A 0.3295 0.4115 0.4695 0.063 Uiso calc 0.404(9) C 2
    C C14A 0.036(3) 0.3687(9) 0.508(2) 0.0496(16) Uani d 0.404(9) C 2
    H H14A -0.0360 0.3486 0.4627 0.060 Uiso calc 0.404(9) C 2
    C C15A -0.072(6) 0.3615(12) 0.5701(17) 0.0416(17) Uani d 0.404(9) C 2
    H H15A -0.2206 0.3359 0.5668 0.050 Uiso calc 0.404(9) C 2
    C C16A 0.023(3) 0.3894(10) 0.6378(19) 0.0348(18) Uani d 0.404(9) C 2
    H H16A -0.0513 0.3819 0.6808 0.042 Uiso calc 0.404(9) C 2
    C C17 0.9179(4) 0.34677(11) 0.84955(11) 0.0281(4) Uani d 1 . .
    C C18 1.1076(17) 0.3082(6) 0.8292(8) 0.0342(13) Uani d 0.787(3) A 1
    H H18 1.2341 0.3338 0.8103 0.041 Uiso calc 0.787(3) A 1
    C C19 1.1145(8) 0.2330(3) 0.8361(3) 0.0375(9) Uani d 0.787(3) A 1
    H H19 1.2400 0.2018 0.8242 0.045 Uiso calc 0.787(3) A 1
    C C20 0.9166(7) 0.21043(19) 0.8622(3) 0.0430(9) Uani d 0.787(3) A 1
    H H20 0.8838 0.1600 0.8722 0.052 Uiso calc 0.787(3) A 1
    C C18A 0.781(3) 0.2960(8) 0.8922(9) 0.0385(3) Uani d 0.213(3) A 2
    H H18A 0.6662 0.3094 0.9235 0.046 Uiso calc 0.213(3) A 2
    C C19A 0.853(3) 0.2263(9) 0.8774(11) 0.0430(9) Uani d 0.213(3) A 2
    H H19A 0.7666 0.1827 0.8860 0.052 Uiso calc 0.213(3) A 2
    C C20A 1.060(4) 0.2264(10) 0.8495(14) 0.0375(9) Uani d 0.213(3) A 2
    H H20A 1.1489 0.1825 0.8436 0.045 Uiso calc 0.213(3) A 2
    C C21 1.2205(4) 0.44413(11) 0.94061(11) 0.0286(4) Uani d 1 . .
    N N21 1.3785(3) 0.42360(10) 0.98069(11) 0.0342(4) Uani d 1 . .
loop_
    _atom_site_aniso_label
    _atom_site_aniso_U_11
    _atom_site_aniso_U_22
    _atom_site_aniso_U_33
    _atom_site_aniso_U_12
    _atom_site_aniso_U_13
    _atom_site_aniso_U_23
    S1 0.0299(3) 0.0326(3) 0.0293(3) 0.00388(19) -0.00271(19) 0.00214(18)
    S2 0.0288(5) 0.0342(5) 0.0513(5) -0.0065(3) -0.0005(3) 0.0115(3)
    S2A 0.017(3) 0.0302(16) 0.0576(16) -0.0004(19) 0.015(2) 0.0102(12)
    O1 0.0358(8) 0.0268(7) 0.0350(8) 0.0007(6) -0.0007(6) -0.0018(6)
    N1 0.0289(8) 0.0287(8) 0.0225(8) 0.0041(6) -0.0015(6) 0.0002(6)
    C1A 0.0269(9) 0.0275(10) 0.0214(8) 0.0021(7) 0.0015(7) 0.0025(7)
    C2 0.0296(9) 0.0283(10) 0.0228(9) 0.0001(8) 0.0025(7) 0.0028(7)
    N3 0.0302(8) 0.0286(8) 0.0243(8) 0.0005(7) -0.0007(6) -0.0004(6)
    C4 0.0265(9) 0.0262(9) 0.0258(9) -0.0008(7) 0.0022(7) 0.0031(7)
    C4A 0.0251(9) 0.0260(9) 0.0239(9) -0.0007(7) 0.0013(7) 0.0038(7)
    C5 0.0243(9) 0.0266(9) 0.0255(9) -0.0003(7) 0.0024(7) 0.0055(7)
    C6 0.0263(9) 0.0263(10) 0.0260(9) 0.0016(7) -0.0005(7) 0.0043(7)
    C6A 0.0276(9) 0.0280(10) 0.0227(9) 0.0024(8) 0.0004(7) 0.0015(7)
    N7 0.0318(9) 0.0271(9) 0.0341(9) 0.0027(7) -0.0078(7) -0.0011(7)
    C8 0.0392(12) 0.0266(11) 0.0440(12) 0.0024(9) -0.0090(10) -0.0045(9)
    C9 0.0430(13) 0.0240(11) 0.0316(12) 0.0028(9) -0.0031(9) 0.0007(9)
    C9A 0.0430(13) 0.0240(11) 0.0316(12) 0.0028(9) -0.0031(9) 0.0007(9)
    C10 0.0396(11) 0.0239(10) 0.0314(10) 0.0067(8) -0.0072(8) -0.0012(8)
    N11 0.0300(8) 0.0240(8) 0.0233(8) 0.0042(6) -0.0024(6) 0.0001(6)
    C11 0.0369(11) 0.0320(11) 0.0287(10) -0.0004(8) 0.0018(9) -0.0019(8)
    C12 0.051(4) 0.054(4) 0.0352(18) -0.016(3) 0.008(2) -0.004(2)
    C13 0.061(4) 0.067(4) 0.0287(17) -0.010(3) 0.003(3) -0.001(2)
    C14 0.056(4) 0.053(2) 0.0363(13) -0.010(2) -0.005(4) -0.007(2)
    C15 0.0428(16) 0.034(5) 0.045(2) -0.007(4) -0.0086(15) 0.004(3)
    C16 0.031(3) 0.037(4) 0.0352(13) 0.003(3) -0.001(3) 0.004(4)
    C12A 0.051(4) 0.054(4) 0.0352(18) -0.016(3) 0.008(2) -0.004(2)
    C13A 0.061(4) 0.067(4) 0.0287(17) -0.010(3) 0.003(3) -0.001(2)
    C14A 0.056(4) 0.053(2) 0.0363(13) -0.010(2) -0.005(4) -0.007(2)
    C15A 0.0428(16) 0.034(5) 0.045(2) -0.007(4) -0.0086(15) 0.004(3)
    C16A 0.031(3) 0.037(4) 0.0352(13) 0.003(3) -0.001(3) 0.004(4)
    C17 0.0271(9) 0.0238(9) 0.0315(10) -0.0025(7) -0.0044(8) 0.0056(8)
    C18 0.017(3) 0.0302(16) 0.0576(16) -0.0004(19) 0.015(2) 0.0102(12)
    C19 0.042(3) 0.0268(14) 0.042(3) 0.0073(15) -0.0043(15) -0.0022(13)
    C20 0.043(3) 0.0223(18) 0.059(2) -0.0055(14) -0.0132(18) 0.0046(15)
    C18A 0.0288(5) 0.0342(5) 0.0513(5) -0.0065(3) -0.0005(3) 0.0115(3)
    C19A 0.043(3) 0.0223(18) 0.059(2) -0.0055(14) -0.0132(18) 0.0046(15)
    C20A 0.042(3) 0.0268(14) 0.042(3) 0.0073(15) -0.0043(15) -0.0022(13)
    C21 0.0295(10) 0.0248(9) 0.0305(10) -0.0006(8) -0.0007(8) 0.0024(8)
    N21 0.0330(9) 0.0297(9) 0.0369(10) 0.0020(7) -0.0076(8) 0.0026(7)
_geom_special_details
;
 All esds (except the esd in the dihedral angle between two l.s. planes)
 are estimated using the full covariance matrix.  The cell esds are taken
 into account individually in the estimation of esds in distances, angles
 and torsion angles; correlations between esds in cell parameters are only
 used when they are defined by crystal symmetry.  An approximate (isotropic)
 treatment of cell esds is used for estimating esds involving l.s. planes.
;
loop_
    _geom_bond_atom_site_label_1
    _geom_bond_atom_site_label_2
    _geom_bond_site_symmetry_2
    _geom_bond_distance
    _geom_bond_publ_flag
    S1 C2 . 1.670(2) ?
    S2 C17 . 1.693(2) ?
    S2 C20 . 1.723(4) ?
    S2A C17 . 1.572(9) ?
    S2A C20A . 1.750(17) ?
    O1 C4 . 1.221(2) ?
    N1 C1A . 1.318(3) ?
    N1 C2 . 1.365(3) ?
    C1A N11 . 1.392(3) ?
    C1A C4A . 1.416(3) ?
    C2 N3 . 1.397(3) ?
    N3 C4 . 1.398(3) ?
    N3 C11 . 1.453(3) ?
    C4 C4A . 1.464(3) ?
    C4A C5 . 1.397(3) ?
    C5 C6 . 1.400(3) ?
    C5 C17 . 1.475(3) ?
    C6 C6A . 1.428(3) ?
    C6 C21 . 1.431(3) ?
    C6A N7 . 1.327(3) ?
    C6A N11 . 1.360(2) ?
    N7 C8 . 1.461(3) ?
    N7 H7 . 0.888(9) ?
    C8 C9A . 1.468(16) ?
    C8 C9 . 1.496(3) ?
    C8 H8A . 0.9900 ?
    C8 H8B . 0.9900 ?
    C8 H8C . 0.9900 ?
    C8 H8D . 0.9900 ?
    C9 C10 . 1.517(3) ?
    C9 H9A . 0.9900 ?
    C9 H9B . 0.9900 ?
    C9A C10 . 1.487(16) ?
    C9A H9C . 0.9900 ?
    C9A H9D . 0.9900 ?
    C10 N11 . 1.493(3) ?
    C10 H10A . 0.9900 ?
    C10 H10B . 0.9900 ?
    C10 H10C . 0.9900 ?
    C10 H10D . 0.9900 ?
    C11 C16A . 1.377(13) ?
    C11 C16 . 1.382(9) ?
    C11 C12 . 1.393(7) ?
    C11 C12A . 1.400(10) ?
    C12 C13 . 1.377(7) ?
    C12 H12 . 0.9500 ?
    C13 C14 . 1.395(9) ?
    C13 H13 . 0.9500 ?
    C14 C15 . 1.374(9) ?
    C14 H14 . 0.9500 ?
    C15 C16 . 1.391(9) ?
    C15 H15 . 0.9500 ?
    C16 H16 . 0.9500 ?
    C12A C13A . 1.370(11) ?
    C12A H12A . 0.9500 ?
    C13A C14A . 1.389(13) ?
    C13A H13A . 0.9500 ?
    C14A C15A . 1.369(14) ?
    C14A H14A . 0.9500 ?
    C15A C16A . 1.386(13) ?
    C15A H15A . 0.9500 ?
    C16A H16A . 0.9500 ?
    C17 C18 . 1.366(10) ?
    C17 C18A . 1.483(14) ?
    C18 C19 . 1.361(11) ?
    C18 H18 . 0.9500 ?
    C19 C20 . 1.332(5) ?
    C19 H19 . 0.9500 ?
    C20 H20 . 0.9500 ?
    C18A C19A . 1.359(17) ?
    C18A H18A . 0.9500 ?
    C19A C20A . 1.329(16) ?
    C19A H19A . 0.9500 ?
    C20A H20A . 0.9500 ?
    C21 N21 . 1.145(3) ?
loop_
    _geom_angle_atom_site_label_1
    _geom_angle_atom_site_label_2
    _geom_angle_atom_site_label_3
    _geom_angle_site_symmetry_1
    _geom_angle_site_symmetry_3
    _geom_angle
    _geom_angle_publ_flag
    C17 S2 C20 . . 92.57(16) ?
    C17 S2A C20A . . 88.1(8) ?
    C1A N1 C2 . . 118.67(17) ?
    N1 C1A N11 . . 115.60(17) ?
    N1 C1A C4A . . 124.97(18) ?
    N11 C1A C4A . . 119.43(17) ?
    N1 C2 N3 . . 119.04(17) ?
    N1 C2 S1 . . 120.70(15) ?
    N3 C2 S1 . . 120.25(15) ?
    C2 N3 C4 . . 123.61(17) ?
    C2 N3 C11 . . 119.51(17) ?
    C4 N3 C11 . . 116.66(17) ?
    O1 C4 N3 . . 119.91(18) ?
    O1 C4 C4A . . 125.36(18) ?
    N3 C4 C4A . . 114.69(17) ?
    C5 C4A C1A . . 120.10(18) ?
    C5 C4A C4 . . 123.05(18) ?
    C1A C4A C4 . . 116.12(17) ?
    C4A C5 C6 . . 118.50(18) ?
    C4A C5 C17 . . 123.21(18) ?
    C6 C5 C17 . . 118.29(17) ?
    C5 C6 C6A . . 121.15(18) ?
    C5 C6 C21 . . 121.27(18) ?
    C6A C6 C21 . . 117.58(18) ?
    N7 C6A N11 . . 120.44(18) ?
    N7 C6A C6 . . 120.91(18) ?
    N11 C6A C6 . . 118.63(18) ?
    C6A N7 C8 . . 124.19(18) ?
    C6A N7 H7 . . 119(2) ?
    C8 N7 H7 . . 116(2) ?
    N7 C8 C9A . . 115.6(8) ?
    N7 C8 C9 . . 107.80(18) ?
    N7 C8 H8A . . 110.1 ?
    C9 C8 H8A . . 110.1 ?
    N7 C8 H8B . . 110.1 ?
    C9 C8 H8B . . 110.1 ?
    H8A C8 H8B . . 108.5 ?
    N7 C8 H8C . . 108.4 ?
    C9A C8 H8C . . 108.4 ?
    N7 C8 H8D . . 108.4 ?
    C9A C8 H8D . . 108.4 ?
    H8C C8 H8D . . 107.4 ?
    C8 C9 C10 . . 109.5(2) ?
    C8 C9 H9A . . 109.8 ?
    C10 C9 H9A . . 109.8 ?
    C8 C9 H9B . . 109.8 ?
    C10 C9 H9B . . 109.8 ?
    H9A C9 H9B . . 108.2 ?
    C8 C9A C10 . . 112.8(12) ?
    C8 C9A H9C . . 109.0 ?
    C10 C9A H9C . . 109.0 ?
    C8 C9A H9D . . 109.0 ?
    C10 C9A H9D . . 109.0 ?
    H9C C9A H9D . . 107.8 ?
    C9A C10 N11 . . 116.4(8) ?
    N11 C10 C9 . . 109.50(17) ?
    N11 C10 H10A . . 109.8 ?
    C9 C10 H10A . . 109.8 ?
    N11 C10 H10B . . 109.8 ?
    C9 C10 H10B . . 109.8 ?
    H10A C10 H10B . . 108.2 ?
    C9A C10 H10C . . 108.2 ?
    N11 C10 H10C . . 108.2 ?
    C9A C10 H10D . . 108.2 ?
    N11 C10 H10D . . 108.2 ?
    H10C C10 H10D . . 107.3 ?
    C6A N11 C1A . . 121.72(17) ?
    C6A N11 C10 . . 120.07(17) ?
    C1A N11 C10 . . 117.89(16) ?
    C16 C11 C12 . . 118.6(10) ?
    C16A C11 C12A . . 124.1(15) ?
    C16A C11 N3 . . 120.5(14) ?
    C16 C11 N3 . . 121.3(9) ?
    C12 C11 N3 . . 119.9(4) ?
    C12A C11 N3 . . 115.1(5) ?
    C13 C12 C11 . . 121.0(6) ?
    C13 C12 H12 . . 119.5 ?
    C11 C12 H12 . . 119.5 ?
    C12 C13 C14 . . 119.2(12) ?
    C12 C13 H13 . . 120.4 ?
    C14 C13 H13 . . 120.4 ?
    C15 C14 C13 . . 121(2) ?
    C15 C14 H14 . . 119.6 ?
    C13 C14 H14 . . 119.6 ?
    C14 C15 C16 . . 119(2) ?
    C14 C15 H15 . . 120.5 ?
    C16 C15 H15 . . 120.5 ?
    C11 C16 C15 . . 121.3(17) ?
    C11 C16 H16 . . 119.3 ?
    C15 C16 H16 . . 119.3 ?
    C13A C12A C11 . . 117.1(10) ?
    C13A C12A H12A . . 121.4 ?
    C11 C12A H12A . . 121.4 ?
    C12A C13A C14A . . 121.3(19) ?
    C12A C13A H13A . . 119.3 ?
    C14A C13A H13A . . 119.3 ?
    C15A C14A C13A . . 118(3) ?
    C15A C14A H14A . . 120.8 ?
    C13A C14A H14A . . 120.8 ?
    C14A C15A C16A . . 124(3) ?
    C14A C15A H15A . . 118.2 ?
    C16A C15A H15A . . 118.2 ?
    C11 C16A C15A . . 115(3) ?
    C11 C16A H16A . . 122.5 ?
    C15A C16A H16A . . 122.5 ?
    C18 C17 C5 . . 129.6(5) ?
    C5 C17 C18A . . 121.3(6) ?
    C5 C17 S2A . . 120.9(4) ?
    C18A C17 S2A . . 116.0(7) ?
    C18 C17 S2 . . 106.2(5) ?
    C5 C17 S2 . . 124.18(16) ?
    C19 C18 C17 . . 119.7(7) ?
    C19 C18 H18 . . 120.2 ?
    C17 C18 H18 . . 120.2 ?
    C20 C19 C18 . . 108.8(5) ?
    C20 C19 H19 . . 125.6 ?
    C18 C19 H19 . . 125.6 ?
    C19 C20 S2 . . 112.7(3) ?
    C19 C20 H20 . . 123.7 ?
    S2 C20 H20 . . 123.7 ?
    C19A C18A C17 . . 106.0(13) ?
    C19A C18A H18A . . 127.0 ?
    C17 C18A H18A . . 127.0 ?
    C20A C19A C18A . . 112.1(16) ?
    C20A C19A H19A . . 124.0 ?
    C18A C19A H19A . . 124.0 ?
    C19A C20A S2A . . 114.2(15) ?
    C19A C20A H20A . . 122.9 ?
    S2A C20A H20A . . 122.9 ?
    N21 C21 C6 . . 177.0(2) ?
loop_
    _geom_torsion_atom_site_label_1
    _geom_torsion_atom_site_label_2
    _geom_torsion_atom_site_label_3
    _geom_torsion_atom_site_label_4
    _geom_torsion_site_symmetry_1
    _geom_torsion_site_symmetry_2
    _geom_torsion_site_symmetry_3
    _geom_torsion_site_symmetry_4
    _geom_torsion
    _geom_torsion_publ_flag
    C2 N1 C1A N11 . . . . 172.45(17) ?
    C2 N1 C1A C4A . . . . -7.8(3) ?
    C1A N1 C2 N3 . . . . -8.3(3) ?
    C1A N1 C2 S1 . . . . 172.92(15) ?
    N1 C2 N3 C4 . . . . 14.5(3) ?
    S1 C2 N3 C4 . . . . -166.79(15) ?
    N1 C2 N3 C11 . . . . -159.97(18) ?
    S1 C2 N3 C11 . . . . 18.8(3) ?
    C2 N3 C4 O1 . . . . 177.90(19) ?
    C11 N3 C4 O1 . . . . -7.5(3) ?
    C2 N3 C4 C4A . . . . -4.2(3) ?
    C11 N3 C4 C4A . . . . 170.37(17) ?
    N1 C1A C4A C5 . . . . -171.90(19) ?
    N11 C1A C4A C5 . . . . 7.8(3) ?
    N1 C1A C4A C4 . . . . 17.6(3) ?
    N11 C1A C4A C4 . . . . -162.66(17) ?
    O1 C4 C4A C5 . . . . -3.1(3) ?
    N3 C4 C4A C5 . . . . 179.13(18) ?
    O1 C4 C4A C1A . . . . 167.1(2) ?
    N3 C4 C4A C1A . . . . -10.7(3) ?
    C1A C4A C5 C6 . . . . -4.3(3) ?
    C4 C4A C5 C6 . . . . 165.48(18) ?
    C1A C4A C5 C17 . . . . 174.88(18) ?
    C4 C4A C5 C17 . . . . -15.3(3) ?
    C4A C5 C6 C6A . . . . -2.0(3) ?
    C17 C5 C6 C6A . . . . 178.80(18) ?
    C4A C5 C6 C21 . . . . 177.59(19) ?
    C17 C5 C6 C21 . . . . -1.7(3) ?
    C5 C6 C6A N7 . . . . -177.14(19) ?
    C21 C6 C6A N7 . . . . 3.3(3) ?
    C5 C6 C6A N11 . . . . 4.8(3) ?
    C21 C6 C6A N11 . . . . -174.77(18) ?
    N11 C6A N7 C8 . . . . -6.0(3) ?
    C6 C6A N7 C8 . . . . 175.9(2) ?
    C6A N7 C8 C9A . . . . 20.3(11) ?
    C6A N7 C8 C9 . . . . -26.7(3) ?
    N7 C8 C9 C10 . . . . 56.3(3) ?
    C9A C8 C9 C10 . . . . -52.5(11) ?
    N7 C8 C9A C10 . . . . -34(2) ?
    C9 C8 C9A C10 . . . . 55.8(12) ?
    C8 C9A C10 N11 . . . . 36(2) ?
    C8 C9A C10 C9 . . . . -55.6(12) ?
    C8 C9 C10 C9A . . . . 52.4(11) ?
    C8 C9 C10 N11 . . . . -55.8(2) ?
    N7 C6A N11 C1A . . . . -179.30(19) ?
    C6 C6A N11 C1A . . . . -1.2(3) ?
    N7 C6A N11 C10 . . . . 7.3(3) ?
    C6 C6A N11 C10 . . . . -174.60(18) ?
    N1 C1A N11 C6A . . . . 174.77(18) ?
    C4A C1A N11 C6A . . . . -5.0(3) ?
    N1 C1A N11 C10 . . . . -11.7(3) ?
    C4A C1A N11 C10 . . . . 168.53(18) ?
    C9A C10 N11 C6A . . . . -23.0(11) ?
    C9 C10 N11 C6A . . . . 23.9(3) ?
    C9A C10 N11 C1A . . . . 163.4(11) ?
    C9 C10 N11 C1A . . . . -149.71(18) ?
    C2 N3 C11 C16A . . . . -87.8(10) ?
    C4 N3 C11 C16A . . . . 97.4(10) ?
    C2 N3 C11 C16 . . . . -101.7(6) ?
    C4 N3 C11 C16 . . . . 83.5(6) ?
    C2 N3 C11 C12 . . . . 73.4(5) ?
    C4 N3 C11 C12 . . . . -101.4(4) ?
    C2 N3 C11 C12A . . . . 98.0(6) ?
    C4 N3 C11 C12A . . . . -76.8(6) ?
    C16A C11 C12 C13 . . . . -14.0(12) ?
    C16 C11 C12 C13 . . . . -0.6(9) ?
    C12A C11 C12 C13 . . . . 101(2) ?
    N3 C11 C12 C13 . . . . -175.8(4) ?
    C11 C12 C13 C14 . . . . -0.9(10) ?
    C12 C13 C14 C15 . . . . 0.8(11) ?
    C13 C14 C15 C16 . . . . 0.8(10) ?
    C16A C11 C16 C15 . . . . 87(11) ?
    C12 C11 C16 C15 . . . . 2.3(10) ?
    C12A C11 C16 C15 . . . . -23.3(9) ?
    N3 C11 C16 C15 . . . . 177.4(6) ?
    C14 C15 C16 C11 . . . . -2.4(11) ?
    C16A C11 C12A C13A . . . . 6.1(16) ?
    C16 C11 C12A C13A . . . . 19.7(10) ?
    C12 C11 C12A C13A . . . . -71.8(19) ?
    N3 C11 C12A C13A . . . . -179.9(6) ?
    C11 C12A C13A C14A . . . . -2.8(7) ?
    C12A C13A C14A C15A . . . . 0.01(9) ?
    C13A C14A C15A C16A . . . . 0.0(2) ?
    C16 C11 C16A C15A . . . . -83(11) ?
    C12 C11 C16A C15A . . . . 18.6(12) ?
    C12A C11 C16A C15A . . . . -6.0(16) ?
    N3 C11 C16A C15A . . . . -179.7(5) ?
    C14A C15A C16A C11 . . . . 2.9(8) ?
    C4A C5 C17 C18 . . . . 115.8(8) ?
    C6 C5 C17 C18 . . . . -65.0(8) ?
    C4A C5 C17 C18A . . . . -78.7(8) ?
    C6 C5 C17 C18A . . . . 100.5(8) ?
    C4A C5 C17 S2A . . . . 117.2(6) ?
    C6 C5 C17 S2A . . . . -63.6(6) ?
    C4A C5 C17 S2 . . . . -61.0(3) ?
    C6 C5 C17 S2 . . . . 118.17(19) ?
    C20A S2A C17 C18 . . . . -10(7) ?
    C20A S2A C17 C5 . . . . 177.4(9) ?
    C20A S2A C17 C18A . . . . 12.5(13) ?
    C20A S2A C17 S2 . . . . -4.3(11) ?
    C20 S2 C17 C18 . . . . 2.6(7) ?
    C20 S2 C17 C5 . . . . 180.0(2) ?
    C20 S2 C17 C18A . . . . -96(2) ?
    C20 S2 C17 S2A . . . . 1.7(6) ?
    C5 C17 C18 C19 . . . . -179.9(6) ?
    C18A C17 C18 C19 . . . . 13.1(15) ?
    S2A C17 C18 C19 . . . . 172(8) ?
    S2 C17 C18 C19 . . . . -2.7(13) ?
    C17 C18 C19 C20 . . . . 1.2(14) ?
    C18 C19 C20 S2 . . . . 1.0(9) ?
    C17 S2 C20 C19 . . . . -2.2(4) ?
    C18 C17 C18A C19A . . . . -17.0(16) ?
    C5 C17 C18A C19A . . . . 174.7(10) ?
    S2A C17 C18A C19A . . . . -20.5(16) ?
    S2 C17 C18A C19A . . . . 69(2) ?
    C17 C18A C19A C20A . . . . 18(2) ?
    C18A C19A C20A S2A . . . . -11(3) ?
    C17 S2A C20A C19A . . . . -1(2) ?
loop_
    _geom_hbond_atom_site_label_D
    _geom_hbond_atom_site_label_H
    _geom_hbond_atom_site_label_A
    _geom_hbond_site_symmetry_A
    _geom_hbond_distance_DH
    _geom_hbond_distance_HA
    _geom_hbond_distance_DA
    _geom_hbond_angle_DHA
    _geom_hbond_publ_flag
    N7 H7 N21 3_867 0.89(2) 2.14(2) 2.976(3) 157(2) yes
    C9 H9B O1 2_656 0.99 2.34 3.197(3) 144 yes
    C16 H16 S2A 1_455 0.95 2.73 3.58(2) 149 yes
    C19 H19 S1 2_646 0.95 2.76 3.652(5) 156 yes
_shelx_space_group_comment
;
The symmetry employed for this shelxl refinement is uniquely defined
by the following loop, which should always be used as a source of
symmetry information in preference to the above space-group names.
They are only intended as comments.
;
_shelx_estimated_absorpt_T_min     0.477
_shelx_estimated_absorpt_T_max     0.872
_shelx_hkl_file
;
   0   0  -1    0.45    0.11
   0   0  -2 2194.73   57.05
   0   0  -2 2114.37   56.95
   0   0  -3    0.78    0.31
   0   0  -4 1924.13   53.30
   0   0  -4 2041.45   53.19
   0   0  -5    0.35    0.55
   0   0  -5    0.76    0.48
   0   0  -6 1159.29   31.98
   0   0  -7    0.69    0.75
   0   0  -8   11.29    1.28
   0   0  -9    0.86    0.80
   0   0 -10    2.98    0.94
   0   0 -11    0.11    0.75
   0   0 -12   28.78    1.33
   0   0 -12   30.15    1.33
   0   0 -12   31.48    2.68
   0   0 -12   29.51    1.30
   0   0 -13    0.23    0.43
   0   0 -13    0.25    0.42
   0   0 -13    0.50    0.38
   0   0 -13    0.42    0.79
   0   0 -13   -0.12    0.65
   0   0 -13    0.30    0.42
   0   0 -14  376.66   11.13
   0   0 -14  392.57   11.04
   0   0 -14  405.75   13.95
   0   0 -14  385.48   11.02
   0   0 -14  394.11   11.00
   0   0  14  377.94   13.39
   0   0 -14  380.76   13.21
   0   0 -15    0.29    0.53
   0   0 -15    0.20    0.54
   0   0 -15    0.23    0.48
   0   0  15    0.44    0.71
   0   0 -15    0.33    0.87
   0   0 -15    1.46    0.89
   0   0 -15    0.42    0.42
   0   0  15    0.03    0.45
   0   0 -15   -0.30    1.02
   0   0 -16  124.45    4.25
   0   0 -16  125.82    6.61
   0   0 -16  123.82    6.02
   0   0  16  124.15    6.28
   0   0  16  141.17    4.35
   0   0 -16  111.55    6.28
   0   0  17    0.48    0.45
   0   0 -17    0.94    0.60
   0   0 -17   -0.17    0.78
   0   0  17   -0.15    0.73
   0   0 -17    0.67    0.40
   0   0  18   16.34    1.04
   0   0 -18   18.60    1.24
   0   0 -18   17.25    1.24
   0   0 -18   17.99    1.27
   0   0 -19   -0.47    0.51
   0   0 -19    0.25    0.60
   0   0 -19    0.07    0.62
   0   0 -19   -0.19    0.57
   0   0 -19    0.66    0.57
   0   0 -20   11.77    0.83
   0   0 -20   12.10    0.97
   0   0 -20   10.78    0.94
   0   0 -20   12.27    0.97
   0   0 -20   11.07    0.93
   0   0 -21   -0.09    0.30
   0   0 -21    0.56    0.46
   0   0 -21   -0.11    0.50
   0   0 -21    0.68    0.47
   0   0 -21    0.52    0.44
   0   0 -22    7.34    0.64
   0   0 -22    7.36    0.59
   0   0 -23    0.22    0.25
   0  -1   0    2.04    0.17
   0   1   0    1.94    0.17
   0   1  -1  540.49   14.31
   0   1  -1  517.76   14.32
   0  -1  -1  544.97   14.44
   0  -1   1  553.78   14.44
   0   1  -2   60.24    1.84
   0  -1  -2   57.35    1.94
   0  -1  -3  218.95    6.48
   0   1  -3  227.89    6.35
   0   1  -4  970.22   26.09
   0   1  -4  948.75   26.37
   0  -1  -4  977.01   26.29
   0   1  -5 1011.39   27.65
   0   1  -5  998.80   27.98
   0  -1  -5 1048.53   27.90
   0   1  -6  526.21   14.60
   0   1  -6  504.36   14.97
   0  -1  -6  517.12   14.84
   0   1  -7  286.41    8.49
   0   1  -7  275.63    8.92
   0  -1  -7  272.36    8.97
   0  -1  -7  277.13    8.74
   0   1  -8  328.75   10.51
   0  -1  -8  332.11   10.61
   0   1  -8  327.03   10.03
   0   1  -9  230.41    8.06
   0  -1  -9  220.77    8.05
   0   1  -9  231.91    7.58
   0  -1 -10    1.22    0.80
   0   1 -10    0.99    0.85
   0   1 -10    1.91    0.93
   0   1 -11   16.58    1.73
   0  -1 -11   21.27    2.08
   0   1 -11   21.44    2.03
   0  -1 -11   20.63    1.84
   0   1 -11   17.81    1.80
   0  -1 -12  406.19   13.21
   0   1 -12  397.78   13.13
   0  -1 -12  377.30   10.56
   0   1 -12  371.72   12.55
   0  -1  12  388.95   12.76
   0   1 -12  383.14   10.87
   0  -1 -12  384.92   12.39
   0   1 -12  405.60   12.60
   0   1 -12  365.67   10.57
   0   1 -12  370.71   10.57
   0  -1 -12  375.29   10.62
   0  -1 -13    1.80    0.48
   0   1 -13    0.71    0.73
   0   1 -13    1.69    0.99
   0  -1 -13    3.28    1.21
   0  -1  13    2.66    1.02
   0   1 -13    1.71    0.49
   0   1 -13    1.14    0.60
   0  -1 -13    1.04    0.47
   0  -1 -13    1.69    1.13
   0   1 -13    2.57    1.24
   0   1 -13    1.63    0.48
   0   1 -13    2.24    0.51
   0  -1 -13    1.65    0.54
   0   1 -13    1.40    0.46
   0  -1 -13    1.75    0.45
   0   1 -13    1.58    0.42
   0  -1 -14  106.56    3.64
   0  -1 -14  105.42    5.28
   0   1 -14  120.61    6.00
   0   1 -14  115.30    5.50
   0  -1  14  111.81    5.67
   0   1  14  104.67    5.39
   0  -1 -14  104.12    3.75
   0   1 -14  115.53    4.03
   0   1 -14  118.12    3.88
   0   1 -14  126.87    5.81
   0  -1 -14  107.87    5.40
   0   1 -14  117.91    3.78
   0  -1 -14  107.63    3.70
   0   1 -14  116.95    3.72
   0   1  14  104.11    3.69
   0   1 -14  117.03    3.70
   0  -1 -14  104.42    3.66
   0  -1 -14  106.07    5.76
   0  -1 -15  101.88    5.57
   0  -1 -15   92.16    5.27
   0   1 -15   99.18    5.50
   0  -1  15   99.24    5.38
   0   1  15   89.02    5.03
   0   1 -15   97.53    5.05
   0  -1 -15   88.26    4.85
   0   1 -15   96.14    3.28
   0  -1 -15   90.08    3.28
   0   1  15   96.24    3.35
   0   1 -15   98.72    3.33
   0  -1 -15   92.32    3.34
   0   1 -15   98.71    3.35
   0   1 -15   96.51    5.28
   0  -1 -15   94.34    5.17
   0  -1 -15   95.03    3.31
   0   1 -15   92.48    3.43
   0   1 -15   95.44    3.64
   0   1 -16   45.27    3.31
   0  -1 -16   45.31    3.64
   0   1 -16   50.96    3.86
   0  -1  16   46.20    3.56
   0   1  16   48.18    3.54
   0  -1 -16   35.94    3.01
   0  -1 -16   46.37    2.07
   0   1 -16   49.44    2.08
   0   1 -16   54.13    3.90
   0  -1 -16   49.44    3.70
   0   1 -16   48.89    2.16
   0  -1  16   52.57    2.13
   0   1  16   48.59    2.06
   0   1 -16   47.53    2.00
   0  -1 -16   42.56    3.60
   0  -1 -17    2.46    0.68
   0   1 -17    2.72    0.71
   0   1  17    2.15    0.51
   0  -1  17    1.46    0.49
   0  -1 -17    2.02    1.10
   0   1 -17    2.86    1.20
   0  -1  17    3.09    1.04
   0   1  17    3.83    1.14
   0   1 -17    2.10    0.86
   0  -1 -17    3.11    1.22
   0  -1 -17    3.11    1.28
   0  -1  18    3.88    0.59
   0  -1 -18    3.02    0.60
   0   1  18    2.52    0.50
   0  -1 -18    3.43    0.73
   0  -1 -18    2.03    0.62
   0  -1 -18    2.55    0.72
   0   1 -18    4.65    0.77
   0  -1 -19  120.87    4.14
   0  -1 -19  131.83    4.27
   0  -1 -19  133.68    4.33
   0   1 -19  126.81    4.33
   0  -1 -19  127.64    4.32
   0  -1 -19  129.42    4.33
   0   1 -19  125.35    4.26
   0   1 -20    5.17    0.63
   0  -1 -20    4.06    0.55
   0  -1 -20    3.55    0.65
   0  -1 -20    4.20    0.70
   0   1 -20    5.56    0.75
   0  -1 -20    4.41    0.65
   0  -1 -20    3.50    0.65
   0   1 -20    5.14    0.70
   0   1 -21   29.79    1.29
   0  -1 -21   28.79    1.21
   0  -1 -21   33.00    1.47
   0  -1 -21   34.63    1.51
   0  -1 -21   34.13    1.47
   0   1 -21   32.12    1.47
   0   1 -21   31.24    1.41
   0  -1 -21   35.18    1.52
   0  -1 -22    4.77    0.52
   0  -1 -22    5.24    0.55
   0   1 -22    4.99    0.51
   0  -1 -22    4.80    0.50
   0  -1 -22    5.06    0.53
   0   1 -23   34.50    1.23
   0  -1 -23   38.93    1.29
   0   1 -23   36.63    1.27
   0  -1 -23   37.04    1.27
   0  -2   0 2500.76   65.95
   0   2   0 2471.45   65.95
   0   2  -1  112.68    3.34
   0   2  -1  116.98    3.26
   0  -2  -1  102.40    3.45
   0  -2  -1  106.30    3.45
   0   2  -1  123.12    3.50
   0  -2   1  122.31    3.49
   0   2  -1  122.31    3.25
   0  -2  -2  325.25    9.10
   0   2  -2  327.18    8.86
   0   2  -2  313.68    8.88
   0  -2   2  332.14    9.11
   0  -2  -3   69.65    2.50
   0   2  -3   69.84    2.31
   0  -2   3   72.33    2.53
   0   2  -4 2416.85   64.90
   0  -2  -4 2463.36   64.82
   0  -2  -4 2421.97   64.49
   0   2  -4 2401.66   64.55
   0   2  -5   81.58    3.17
   0   2  -5   82.96    2.90
   0  -2  -5   79.32    2.82
   0  -2  -5   83.14    3.08
   0   2  -6  204.86    6.58
   0  -2  -6  189.72    6.08
   0   2  -6  207.31    6.22
   0  -2  -6  193.72    6.39
   0   2  -7   62.23    3.00
   0   2  -7   63.59    2.73
   0  -2  -7   67.94    2.72
   0  -2  -7   68.63    2.98
   0   2  -8  453.56   13.38
   0  -2  -8  462.61   13.31
   0   2  -8  441.93   13.64
   0   2  -8  463.97   13.91
   0  -2  -8  436.93   13.95
   0  -2  -8  460.82   13.71
   0  -2  -9  463.80   13.77
   0   2  -9  469.13   13.92
   0   2  -9  453.13   14.16
   0  -2  -9  455.95   14.58
   0   2  -9  460.76   14.45
   0  -2  -9  475.81   14.28
   0   2 -10  601.45   17.66
   0  -2 -10  603.88   17.52
   0  -2 -10  600.70   18.38
   0   2 -10  599.54   18.26
   0  -2  10  575.20   17.97
   0   2 -10  577.80   17.85
   0  -2 -11   15.70    1.62
   0   2 -11   14.01    1.68
   0   2 -11   11.27    1.55
   0  -2 -11   12.28    1.67
   0  -2  11   13.74    1.63
   0   2 -11   10.93    1.50
   0  -2 -12   17.73    2.06
   0  -2 -12   18.41    1.06
   0   2 -12   23.94    1.15
   0   2 -12   21.78    1.07
   0  -2 -12   19.46    1.09
   0   2 -12   22.36    2.25
   0   2 -12   23.91    2.13
   0  -2  12   23.22    2.19
   0  -2 -12   18.51    1.22
   0   2 -12   18.34    1.13
   0  -2 -12   18.05    1.09
   0   2 -12   19.94    1.21
   0  -2 -12   18.55    1.89
   0   2 -12   20.67    2.08
   0   2 -12   20.93    1.05
   0  -2 -12   18.86    1.01
   0   2 -12   20.57    1.08
   0   2  13    5.87    0.64
   0  -2 -13    4.52    0.59
   0   2 -13    4.98    0.55
   0   2 -13    4.32    0.57
   0  -2 -13    3.75    0.61
   0   2 -13    4.42    0.63
   0  -2 -13    4.14    1.21
   0   2 -13    3.35    1.24
   0   2 -13    4.70    1.24
   0  -2  13    5.65    1.28
   0   2 -13    4.54    1.10
   0  -2 -13    4.56    1.30
   0   2 -13    4.36    0.63
   0   2 -13    4.84    0.72
   0   2 -13    4.03    0.61
   0   2 -13    4.13    0.55
   0  -2 -13    3.98    0.57
   0   2 -14    0.66    0.46
   0  -2 -14    0.43    0.47
   0   2 -14    0.27    0.87
   0  -2 -14    1.06    1.01
   0  -2 -14    0.16    0.91
   0   2 -14    1.04    0.85
   0   2 -14   -0.16    0.91
   0  -2  14    1.01    0.83
   0   2 -14    0.43    0.58
   0   2 -14    0.23    0.46
   0  -2 -14    0.64    1.03
   0   2 -14   -0.27    1.21
   0   2 -14    0.53    0.50
   0  -2 -14    1.86    0.61
   0   2 -14    0.61    0.48
   0   2 -14    0.35    0.46
   0   2  14    0.49    0.43
   0  -2 -14    0.55    0.45
   0   2 -14   -0.03    0.39
   0  -2 -15   71.87    4.68
   0   2 -15   78.84    4.68
   0  -2 -15   62.70    4.32
   0   2  15   58.06    3.99
   0   2 -15   79.20    4.46
   0  -2  15   75.76    4.62
   0  -2 -15   67.31    4.09
   0   2 -15   76.43    3.06
   0   2 -15   80.20    2.95
   0  -2 -15   68.08    4.32
   0   2 -15   86.05    4.89
   0   2 -15   75.69    2.82
   0   2 -15   75.11    2.73
   0   2 -15   74.15    2.68
   0   2  15   70.89    2.72
   0   2 -15   76.90    2.77
   0  -2 -15   71.60    2.73
   0   2  16   16.03    1.07
   0   2 -16   15.91    1.03
   0   2 -16   16.24    1.10
   0  -2 -16   16.39    2.24
   0  -2 -16   12.84    2.00
   0   2 -16   16.91    2.23
   0  -2  16   17.92    2.20
   0   2 -16   16.06    1.97
   0  -2 -16   12.61    1.70
   0   2  16   13.54    1.83
   0   2 -16   16.08    1.12
   0  -2 -16   15.56    1.13
   0   2 -16   17.83    1.12
   0   2 -16   17.99    1.19
   0  -2 -16   13.81    2.09
   0   2 -16   17.27    2.34
   0   2 -16   17.11    1.21
   0   2 -16   13.76    1.27
   0   2 -17    4.68    1.38
   0  -2 -17    5.70    1.51
   0  -2 -17    7.98    1.62
   0  -2  17    5.70    1.34
   0   2  17    6.96    1.36
   0   2 -17    6.05    1.22
   0  -2 -17    6.87    0.85
   0   2 -17    6.37    0.79
   0   2  17    5.98    0.68
   0  -2  17    6.47    0.74
   0   2 -17    5.98    0.66
   0  -2 -17    7.21    0.78
   0   2 -17    6.09    0.80
   0  -2 -17    5.94    1.56
   0  -2 -17    7.26    0.84
   0   2 -17    6.53    0.84
   0  -2 -18   25.84    1.31
   0  -2  18   22.75    1.26
   0   2  18   23.97    1.26
   0  -2 -18   24.58    1.36
   0   2 -18   25.27    1.44
   0  -2 -18   27.52    1.49
   0  -2 -18   26.18    1.50
   0   2 -18   22.75    1.41
   0  -2 -19   27.54    1.36
   0  -2 -19   25.90    1.48
   0   2 -19   28.15    1.50
   0   2 -19   25.61    1.48
   0  -2 -19   29.75    1.52
   0   2 -19   26.21    1.52
   0  -2 -19   27.39    1.50
   0   2 -19   26.52    1.47
   0  -2 -19   29.42    1.58
   0  -2 -20   61.81    2.30
   0  -2 -20   69.01    2.57
   0   2 -20   67.30    2.54
   0   2 -20   69.40    2.54
   0  -2 -20   71.63    2.56
   0  -2 -20   67.72    2.54
   0   2 -20   67.10    2.59
   0   2 -20   68.01    2.50
   0  -2 -20   66.20    2.58
   0   2 -21    1.34    0.38
   0   2 -21    1.97    0.50
   0  -2 -21    1.43    0.51
   0   2 -21    2.31    0.56
   0  -2 -21    0.97    0.48
   0  -2 -21    1.79    0.46
   0   2 -21    0.93    0.46
   0  -2 -21    1.12    0.53
   0   2 -22    0.33    0.20
   0  -2 -22    0.93    0.36
   0   2 -22    0.99    0.39
   0   2 -22    1.10    0.38
   0  -2 -22    1.33    0.39
   0  -2 -22    1.27    0.41
   0  -2 -22    1.22    0.31
   0   2 -22    1.29    0.38
   0   2 -23    3.72    0.32
   0  -3   0    2.05    0.41
   0   3   0    1.80    0.39
   0   3  -1   52.33    1.67
   0   3  -1   53.95    1.95
   0  -3  -1   51.59    1.93
   0  -3   1   53.55    1.95
   0  -3  -1   51.66    1.96
   0  -3   2 2349.40   61.40
   0  -3  -2 2209.66   61.35
   0   3  -2 2385.57   61.40
   0  -3  -2 2284.78   61.39
   0   3  -2 2304.86   61.04
   0   3  -2 2276.54   61.15
   0  -3   3  791.03   21.53
   0  -3  -3  787.67   21.49
   0   3  -3  776.94   21.15
   0   3  -3  778.95   21.18
   0  -3   4    9.54    0.92
   0  -3  -4    7.75    0.82
   0  -3  -4    7.76    0.68
   0   3  -4    9.69    0.78
   0  -3  -5    3.42    0.66
   0   3  -5    3.43    0.71
   0  -3   5    2.90    0.66
   0   3  -5    4.39    0.68
   0  -3  -5    3.75    0.59
   0  -3  -6  693.14   19.14
   0   3  -6  671.95   19.20
   0   3  -6  670.97   19.32
   0   3  -6  676.94   18.80
   0  -3  -6  660.72   18.69
   0  -3  -7   72.06    3.14
   0   3  -7   69.60    3.23
   0   3  -7   65.59    3.10
   0  -3  -7   70.73    2.83
   0   3  -7   69.41    2.91
   0  -3  -8   68.59    3.25
   0   3  -8   66.97    3.23
   0   3  -8   69.42    3.38
   0   3  -8   72.04    3.08
   0  -3  -8   65.72    2.91
   0  -3  -9  313.08    9.81
   0  -3  -9  298.94    9.25
   0   3  -9  293.69    9.42
   0   3  -9  290.29    9.69
   0   3  -9  301.24    9.96
   0   3 -10  316.89   10.15
   0  -3 -10  301.61    9.83
   0  -3 -10  305.61   10.79
   0   3 -10  325.71   10.73
   0   3 -10  300.91   10.31
   0  -3  10  296.51   10.34
   0   3 -11    6.00    1.28
   0  -3 -11    4.44    1.07
   0   3 -11    5.63    1.19
   0  -3  11    4.01    1.06
   0  -3 -11    4.13    1.14
   0   3 -11    6.76    1.23
   0  -3 -12  453.72   15.15
   0  -3 -12  438.00   12.40
   0   3 -12  449.54   12.41
   0   3 -12  477.13   15.18
   0  -3  12  466.66   14.88
   0   3 -12  456.82   14.69
   0   3 -12  457.53   12.74
   0  -3 -12  454.04   14.22
   0   3 -12  454.04   14.51
   0   3 -12  457.93   12.46
   0   3 -12  443.72   12.39
   0   3 -12  456.46   12.70
   0   3 -12  425.02   12.58
   0  -3 -12  435.30   12.52
   0   3  12  427.83   12.49
   0   3 -12  467.53   12.55
   0  -3 -13   18.11    2.22
   0  -3 -13   16.99    1.02
   0   3 -13   19.11    1.05
   0  -3  13   20.87    2.22
   0   3 -13   17.63    1.95
   0   3 -13   17.93    1.19
   0   3 -13   18.95    1.23
   0   3 -13   21.88    2.29
   0  -3 -13   17.27    1.94
   0   3 -13   19.83    1.11
   0   3 -13   17.45    1.01
   0   3 -13   18.60    1.17
   0   3 -13   18.96    1.03
   0   3  13   17.45    1.06
   0   3  14   44.69    1.87
   0   3 -14   41.84    1.77
   0   3 -14   43.72    1.79
   0   3 -14   41.06    1.82
   0   3 -14   41.47    3.24
   0  -3 -14   47.49    3.25
   0  -3 -14   44.14    3.53
   0  -3 -14   43.88    1.81
   0   3 -14   40.82    1.79
   0   3 -14   45.00    3.19
   0  -3  14   40.91    3.25
   0   3 -14   40.94    1.90
   0   3 -14   43.02    3.21
   0  -3 -14   42.84    3.24
   0   3 -14   40.82    2.04
   0   3 -14   42.04    1.95
   0   3 -15    3.55    1.24
   0  -3 -15    1.34    1.03
   0   3 -15    3.63    0.64
   0  -3 -15    2.09    0.62
   0  -3  15    3.92    1.26
   0  -3 -15    1.53    0.79
   0   3 -15    1.80    0.92
   0  -3 -15    2.24    1.05
   0   3 -15    2.83    0.62
   0   3 -15    3.57    0.63
   0   3 -15    2.80    0.60
   0  -3 -15    3.63    1.35
   0   3 -15    1.84    1.31
   0   3  15    2.09    0.54
   0   3 -15    2.97    0.54
   0   3 -15    3.53    0.71
   0   3 -15    2.33    0.71
   0   3 -16    0.66    0.41
   0  -3 -16    0.22    0.43
   0   3  16    0.54    0.43
   0   3 -16    0.16    0.52
   0   3 -16    0.54    0.54
   0   3 -16    0.39    0.65
   0  -3 -16   -0.15    1.03
   0  -3 -16    0.96    1.06
   0   3 -16    1.59    1.04
   0   3 -16    0.36    0.50
   0   3  16    0.41    0.72
   0  -3 -16   -0.18    0.85
   0   3 -16    1.54    0.85
   0  -3  16   -0.16    0.83
   0  -3 -16    0.52    0.56
   0   3 -16    0.58    0.57
   0   3 -16   -0.08    0.49
   0  -3 -16    0.52    0.56
   0  -3 -17    2.16    1.08
   0   3 -17    1.82    1.08
   0   3 -17    1.49    0.50
   0   3 -17    1.22    0.71
   0   3  17    0.41    0.66
   0  -3  17    0.32    0.73
   0  -3 -17    1.74    0.96
   0  -3 -17    2.31    0.65
   0   3 -17    2.24    0.61
   0   3 -17    2.18    0.61
   0   3 -17    1.74    0.78
   0   3 -17    1.53    0.61
   0  -3 -17    2.56    0.67
   0   3  17    1.74    0.48
   0  -3  17    1.44    0.52
   0   3 -17    1.41    0.43
   0  -3 -17    2.05    0.53
   0   3 -17    1.14    0.56
   0   3 -18   21.03    1.30
   0  -3 -18   22.80    1.26
   0   3 -18   22.53    1.33
   0   3 -18   22.59    1.33
   0  -3 -18   23.11    1.36
   0   3  18   20.70    1.15
   0  -3  18   22.08    1.21
   0  -3 -18   21.70    1.23
   0  -3 -18   20.67    1.34
   0   3 -19    4.52    0.68
   0  -3 -19    5.19    0.60
   0  -3 -19    5.98    0.79
   0   3 -19    5.29    0.72
   0  -3 -19    4.86    0.74
   0   3 -19    4.96    0.76
   0  -3 -19    5.88    0.76
   0  -3 -19    6.39    0.69
   0   3 -20   23.89    1.34
   0  -3 -20   24.66    1.29
   0   3 -20   25.43    1.33
   0   3 -20   24.28    1.30
   0  -3 -20   24.15    1.30
   0  -3 -20   22.91    1.28
   0  -3 -21    5.62    0.57
   0   3 -21    6.15    0.67
   0  -3 -21    6.48    0.65
   0  -3 -21    6.36    0.65
   0   3 -21    6.38    0.63
   0   3 -21    5.75    0.66
   0   3 -21    5.25    0.55
   0   3 -22   43.33    1.55
   0  -3 -22   35.99    1.37
   0   3 -22   35.94    1.31
   0   3 -22   45.72    1.53
   0  -3 -22   40.82    1.49
   0  -3 -22   42.85    1.51
   0   3 -22   44.24    1.51
   0   3  22   34.59    1.37
   0   4   0  372.71   10.63
   0  -4   0  374.03   10.64
   0  -4  -1  302.49    8.92
   0   4  -1  303.87    8.20
   0  -4  -1  303.95    8.22
   0   4  -1  320.61    8.91
   0  -4  -1  309.21    8.91
   0   4  -1  304.03    8.50
   0  -4   1  325.20    8.91
   0   4  -2  241.19    7.26
   0  -4  -2  257.67    7.56
   0  -4  -2  264.05    7.56
   0   4  -2  248.85    7.49
   0  -4   2  250.68    7.51
   0   4  -3  858.77   23.52
   0   4  -3  860.73   23.63
   0  -4  -3  870.28   23.96
   0  -4   3  902.80   24.00
   0   4  -4  638.67   18.06
   0  -4  -4  668.23   17.91
   0  -4  -4  646.99   18.46
   0  -4   4  677.43   18.57
   0   4  -5  109.99    3.89
   0  -4  -5  118.29    3.76
   0  -4  -5  119.90    4.25
   0  -4   5  120.14    4.35
   0  -4  -6   31.28    1.84
   0   4  -6   35.36    1.76
   0  -4   6   34.56    2.00
   0   4  -6   32.59    1.94
   0  -4  -7    3.50    0.74
   0   4  -7    2.89    0.79
   0  -4  -7    3.39    0.77
   0   4  -7    2.12    0.74
   0  -4  -8    1.03    0.69
   0   4  -8    2.20    0.85
   0  -4  -8    1.30    0.73
   0   4  -8    1.88    0.75
   0  -4  -9  466.57   13.85
   0   4  -9  459.36   14.08
   0  -4  -9  468.26   14.45
   0   4  -9  471.35   14.51
   0  -4 -10  166.64    6.12
   0   4 -10  168.46    6.39
   0  -4 -10  178.27    6.72
   0   4 -10  167.90    6.61
   0  -4 -11  158.32    5.99
   0   4 -11  160.23    6.27
   0  -4  11  156.66    6.58
   0   4 -11  160.32    6.45
   0   4 -11  153.39    4.86
   0  -4 -11  147.25    4.70
   0  -4 -11  150.88    6.75
   0   4 -11  157.60    4.71
   0  -4 -12  183.78    5.66
   0   4 -12  197.95    5.69
   0  -4  12  201.18    7.99
   0   4 -12  195.87    7.68
   0   4 -12  192.66    5.97
   0   4 -12  196.84    7.62
   0  -4 -12  191.59    7.26
   0   4 -12  190.19    5.64
   0   4 -12  192.79    5.95
   0   4  12  187.57    5.77
   0   4 -12  196.43    5.79
   0  -4 -12  195.43    8.17
   0  -4  13    8.63    0.72
   0   4 -13    8.24    1.48
   0  -4  13    8.87    1.50
   0  -4 -13    9.03    1.64
   0   4 -13    8.34    1.45
   0   4 -13    7.86    0.85
   0   4 -13   11.74    1.76
   0  -4 -13    6.82    1.37
   0   4 -13    7.73    0.76
   0   4 -13    9.93    0.76
   0   4 -13    8.63    0.84
   0   4  13    7.03    0.71
   0   4 -13    9.47    0.79
   0  -4 -13    6.71    0.69
   0   4 -13    8.53    0.72
   0  -4 -13    6.63    0.68
   0   4 -14  160.31    5.20
   0   4 -14  158.56    5.28
   0   4 -14  159.98    7.15
   0  -4 -14  162.17    6.87
   0   4 -14  157.18    5.15
   0   4 -14  153.52    4.88
   0   4  14  168.34    5.04
   0  -4 -14  156.40    5.01
   0   4 -14  160.44    4.91
   0  -4 -14  163.43    7.62
   0   4 -14  150.54    6.94
   0  -4 -14  172.11    7.24
   0   4 -14  163.31    7.02
   0  -4  14  163.13    7.37
   0  -4 -14  152.99    5.05
   0  -4 -14  162.13    4.96
   0   4 -14  160.40    4.96
   0   4 -14  151.57    4.95
   0   4 -15  193.31    6.07
   0   4 -15  189.25    6.17
   0  -4 -15  197.07    8.02
   0   4 -15  188.73    5.86
   0   4 -15  190.20    5.98
   0   4 -15  185.23    5.73
   0   4  15  185.22    5.82
   0  -4 -15  186.98    5.84
   0   4 -15  187.69    5.72
   0  -4 -15  191.62    8.64
   0  -4 -15  187.33    8.18
   0   4 -15  190.23    8.19
   0  -4  15  199.17    8.47
   0   4 -15  182.77    7.88
   0  -4 -15  188.59    5.95
   0  -4 -15  198.71    5.85
   0   4 -15  186.89    5.81
   0   4 -15  181.72    5.82
   0   4 -16   12.20    1.02
   0   4 -16   11.69    0.92
   0   4 -16   12.61    1.08
   0   4 -16   12.55    1.18
   0  -4 -16   11.62    1.86
   0  -4 -16   12.03    0.93
   0   4  16   11.33    0.88
   0   4 -16   12.08    0.88
   0  -4 -16   14.12    2.09
   0   4 -16   12.38    0.98
   0   4  16   11.29    1.64
   0  -4  16   13.84    1.98
   0   4 -16   15.60    1.97
   0  -4 -16   12.84    1.00
   0   4 -16   12.50    1.00
   0  -4 -16   10.95    1.81
   0   4 -16   14.70    2.06
   0  -4 -16   12.76    1.05
   0   4 -17    4.72    1.34
   0  -4 -17    2.94    1.16
   0   4 -17    4.95    0.88
   0   4 -17    5.56    0.77
   0  -4 -17    5.24    1.41
   0   4 -17    4.67    1.16
   0  -4  17    4.39    1.29
   0  -4 -17    5.62    0.79
   0   4 -17    5.78    0.72
   0   4 -17    4.83    0.67
   0  -4 -17    4.51    0.63
   0   4  17    6.10    0.68
   0   4 -17    5.00    0.74
   0  -4 -17    5.64    0.77
   0   4 -17    3.96    0.67
   0  -4 -18    2.23    0.63
   0   4 -18    2.82    0.55
   0   4 -18    3.35    0.62
   0  -4 -18    1.69    0.68
   0   4 -18    4.58    0.72
   0  -4 -18    2.73    0.67
   0   4 -18    3.39    0.67
   0  -4 -18    1.85    0.60
   0  -4 -18    1.77    0.57
   0   4 -18    3.77    0.65
   0  -4 -18    1.92    0.49
   0  -4  18    2.09    0.50
   0   4  18    1.27    0.43
   0   4 -19   11.11    0.95
   0  -4 -19   12.77    0.98
   0   4 -19   12.01    0.96
   0  -4 -19   12.03    0.97
   0  -4 -19   12.85    0.96
   0  -4 -19   13.51    0.94
   0  -4 -19   13.30    1.08
   0  -4 -20    1.17    0.58
   0  -4 -20    1.22    0.46
   0   4 -20    1.84    0.51
   0  -4 -20    1.85    0.56
   0   4 -20    0.89    0.51
   0  -4 -20    1.27    0.51
   0   4  21   68.16    2.46
   0  -4 -21   76.13    2.62
   0   4 -21   73.02    2.47
   0  -4 -21   74.83    2.45
   0   4 -21   70.64    2.50
   0   4 -21   76.26    2.53
   0  -4 -21   76.28    2.55
   0  -4 -21   76.95    2.53
   0   4  22    0.32    0.23
   0  -4 -22    0.97    0.34
   0  -4 -22    0.68    0.29
   0   4 -22    1.01    0.24
   0   5   0    1.67    0.51
   0  -5   0    2.11    0.52
   0  -5  -1  632.61   17.39
   0   5  -1  618.82   17.32
   0  -5   1  630.06   17.35
   0   5  -1  601.06   16.85
   0  -5  -1  624.67   17.39
   0   5  -2  939.92   26.00
   0  -5  -2  945.34   26.03
   0  -5   2  976.42   26.02
   0  -5  -2  919.82   26.00
   0   5  -2  946.22   25.73
   0   5  -2  940.82   25.19
   0   5  -3  827.51   22.93
   0  -5   3  840.60   22.96
   0  -5  -3  803.09   22.90
   0   5  -3  822.91   22.61
   0  -5   4   40.83    2.07
   0   5  -4   33.09    1.64
   0  -5  -4   40.84    1.50
   0  -5  -4   38.32    1.99
   0   5  -4   33.50    1.65
   0  -5   5   10.17    1.12
   0  -5  -5   11.41    1.12
   0   5  -5   10.53    0.97
   0  -5  -5   12.38    0.86
   0  -5   6  224.80    7.23
   0  -5  -6  216.60    7.03
   0   5  -6  207.60    6.66
   0  -5  -6  199.41    6.37
   0   5  -7  107.36    4.36
   0  -5   7  106.54    4.38
   0  -5  -7  105.49    4.27
   0   5  -7  102.57    3.96
   0  -5  -7   99.42    3.71
   0   5  -8    7.27    1.12
   0  -5   8    7.30    1.19
   0  -5  -8    8.77    1.16
   0   5  -8    6.56    1.08
   0  -5  -8    7.94    0.95
   0   5  -9   89.08    4.27
   0  -5  -9   98.78    4.34
   0  -5  -9   94.25    3.80
   0   5  -9   85.45    3.95
   0   5 -10    0.90    0.76
   0  -5 -10    1.49    0.76
   0  -5 -10    0.70    0.68
   0   5 -10    0.78    0.84
   0  -5 -11  113.12    5.30
   0   5 -11  120.38    5.34
   0  -5 -11  108.77    4.71
   0   5 -11  119.73    5.17
   0   5 -11  110.38    3.78
   0   5 -11  114.93    3.57
   0   5 -11  109.52    3.59
   0  -5 -11  109.42    5.65
   0   5  12   11.79    0.84
   0   5 -12   12.93    0.86
   0  -5 -12   11.65    0.83
   0   5 -12   14.23    0.93
   0  -5 -12   13.42    1.58
   0   5 -12   13.14    1.80
   0   5 -12   11.21    0.95
   0   5 -12   12.10    0.78
   0   5 -12   11.36    0.79
   0   5 -12   12.62    1.59
   0   5 -12   12.68    1.68
   0  -5  12   12.01    1.70
   0  -5 -12   11.45    1.82
   0   5 -12   12.17    0.79
   0  -5 -12   11.60    0.80
   0   5 -12   13.31    0.99
   0  -5 -12   12.90    0.91
   0   5 -13  264.59    7.70
   0   5 -13  254.04    9.58
   0  -5 -13  253.04    9.16
   0   5 -13  259.36    7.68
   0   5 -13  250.59    7.26
   0   5 -13  250.97    7.38
   0   5  13  247.26    7.40
   0   5 -13  261.33    7.46
   0  -5 -13  236.00    7.36
   0  -5 -13  257.93   10.31
   0   5 -13  260.75    9.55
   0  -5 -13  245.88    9.49
   0   5 -13  255.72    9.60
   0  -5  13  261.01    9.94
   0  -5 -13  234.30    7.43
   0  -5 -13  247.17    7.32
   0   5 -13  254.08    7.33
   0   5 -13  254.37    7.37
   0   5 -14   29.01    1.57
   0   5 -14   29.20    1.38
   0   5 -14   29.15    1.67
   0  -5 -14   31.54    2.64
   0  -5 -14   28.97    1.44
   0   5  14   31.00    1.48
   0   5 -14   30.39    1.40
   0  -5 -14   31.21    3.04
   0   5 -14   29.32    2.65
   0  -5 -14   30.51    2.72
   0   5 -14   28.47    2.61
   0  -5  14   25.33    2.65
   0  -5  14   26.99    1.40
   0  -5 -14   31.75    1.57
   0  -5 -14   33.11    1.48
   0   5 -14   27.64    1.42
   0   5 -14   27.18    1.41
   0   5 -15   68.44    2.67
   0   5 -15   64.47    2.40
   0   5 -15   65.34    2.75
   0   5 -15   68.52    2.73
   0  -5 -15   58.62    3.92
   0  -5 -15   60.39    2.43
   0   5  15   62.82    2.46
   0   5 -15   65.29    2.39
   0  -5 -15   62.97    4.45
   0  -5 -15   66.63    4.26
   0   5 -15   62.18    4.13
   0   5 -15   68.85    4.15
   0  -5  15   72.14    4.54
   0  -5 -15   64.97    2.57
   0  -5  15   66.23    2.45
   0  -5 -15   61.47    2.45
   0   5 -15   68.89    2.52
   0   5 -15   60.12    2.44
   0   5  16    1.14    0.46
   0   5 -16    0.53    0.37
   0  -5 -16    1.19    0.44
   0   5 -16    1.04    0.51
   0   5 -16    1.41    0.60
   0   5 -16    1.52    0.70
   0  -5 -16    1.86    1.12
   0   5 -16    1.36    0.54
   0  -5 -16    1.25    0.97
   0   5 -16    2.17    1.00
   0  -5  16    1.34    1.02
   0  -5 -16    1.45    0.90
   0   5 -16    0.86    0.79
   0  -5 -16    0.94    0.54
   0   5 -16    1.28    0.58
   0   5 -16    0.65    0.53
   0  -5 -16    0.61    0.51
   0   5 -17   40.18    1.85
   0  -5  17   42.05    3.47
   0   5 -17   45.32    1.98
   0   5 -17   41.37    1.78
   0   5 -17   39.87    2.09
   0   5 -17   42.85    2.01
   0  -5 -17   39.76    1.78
   0   5  17   42.51    1.81
   0  -5 -17   44.14    1.98
   0  -5 -17   47.47    1.96
   0   5 -17   45.31    1.93
   0   5 -18   50.41    2.10
   0  -5 -18   52.63    2.15
   0   5 -18   48.31    2.06
   0  -5 -18   49.91    2.08
   0  -5 -18   51.32    2.12
   0   5 -18   47.47    2.09
   0  -5 -18   49.11    2.06
   0   5 -18   50.95    2.06
   0  -5  18   46.82    1.94
   0   5  18   44.98    1.89
   0  -5 -18   53.69    2.24
   0  -5 -19   40.34    1.71
   0  -5 -19   40.66    1.85
   0  -5 -19   39.26    1.70
   0   5 -19   38.96    1.73
   0  -5 -19   36.32    1.68
   0   5 -19   39.91    1.73
   0  -5 -19   37.21    1.73
   0   5 -19   35.71    1.58
   0  -5 -20    1.45    0.47
   0   5 -20    0.94    0.47
   0  -5 -20    1.29    0.47
   0   5 -20    0.77    0.42
   0  -5 -20    1.42    0.55
   0   5  20    0.27    0.40
   0  -5 -20    0.99    0.39
   0  -5 -21   34.43    1.40
   0  -5 -21   35.56    1.39
   0  -5 -21   37.47    1.52
   0   5  21   32.63    1.35
   0  -5 -21   33.20    1.28
   0  -5 -22    4.67    0.38
   0  -5 -22    4.99    0.49
   0  -6   0 1832.17   49.63
   0   6   0 1832.23   49.58
   0  -6  -1  297.31    9.33
   0   6  -1  303.34    9.31
   0   6  -1  309.83    8.77
   0  -6   1  322.89    9.38
   0  -6  -1  298.20    9.33
   0   6  -2    2.43    0.24
   0  -6  -2    2.54    0.27
   0  -6  -2    3.01    0.70
   0   6  -2    2.01    0.55
   0   6  -2    2.81    0.70
   0  -6  -2    1.99    0.58
   0  -6   2    1.30    0.56
   0  -6  -3  445.01   12.98
   0   6  -3  444.28   12.66
   0  -6  -3  441.15   11.95
   0   6  -3  461.13   13.02
   0  -6   3  451.79   13.01
   0   6  -3  430.53   12.04
   0  -6  -3  427.57   12.06
   0  -6  -4   49.41    1.79
   0   6  -4   47.58    2.18
   0  -6  -4   47.96    2.43
   0  -6   4   54.32    2.55
   0   6  -4   51.02    2.51
   0  -6  -5   20.42    1.54
   0  -6  -5   21.71    1.12
   0   6  -5   17.48    1.27
   0  -6   5   18.89    1.53
   0  -6  -6  158.50    4.96
   0  -6  -6  159.94    5.73
   0   6  -6  146.45    5.24
   0  -6   6  158.20    5.83
   0  -6  -7   18.18    1.57
   0  -6  -7   18.47    1.27
   0   6  -7   22.01    1.57
   0  -6   7   21.03    1.77
   0  -6  -8   71.68    3.00
   0   6  -8   70.47    3.28
   0  -6  -8   69.40    3.51
   0  -6   8   74.89    3.73
   0   6  -8   69.10    3.58
   0   6  -9   29.87    2.10
   0  -6  -9   25.23    1.79
   0  -6   9   30.89    2.36
   0   6  -9   30.46    2.32
   0  -6  -9   29.11    2.23
   0   6 -10    4.16    0.64
   0  -6 -10    4.61    0.94
   0   6 -10    3.98    1.05
   0   6 -10    3.45    0.52
   0   6 -10    3.62    1.03
   0  -6 -10    3.62    1.03
   0   6 -11    3.08    0.88
   0   6 -11    3.27    0.99
   0   6 -11    2.28    0.54
   0   6 -11    3.02    0.58
   0   6 -11    2.93    0.43
   0  -6 -11    4.17    1.12
   0  -6 -11    3.49    0.46
   0   6 -11    2.47    0.44
   0   6  11    3.09    0.49
   0  -6 -11    3.24    0.94
   0   6 -11    3.22    1.09
   0   6  12    5.76    0.65
   0   6 -12    6.86    0.67
   0   6 -12    7.39    0.71
   0   6 -12    6.26    1.38
   0  -6 -12    4.23    1.04
   0   6 -12    6.76    1.21
   0  -6 -12    5.80    1.19
   0   6 -12    7.50    1.38
   0  -6 -12    6.88    1.57
   0  -6 -12    5.52    0.59
   0   6 -12    7.33    0.64
   0  -6 -12    5.47    0.64
   0   6 -12    7.79    0.79
   0   6 -12    6.56    0.59
   0   6 -12    7.80    0.79
   0  -6 -13    5.90    0.63
   0   6  13    5.77    0.67
   0   6 -13    6.42    0.66
   0   6 -13    4.66    0.56
   0   6 -13    6.39    0.78
   0  -6 -13    5.19    0.67
   0  -6 -13    5.55    1.26
   0   6 -13    6.91    1.31
   0  -6 -13    5.95    1.46
   0   6 -13    7.36    1.37
   0  -6  13    5.09    1.28
   0   6 -13    6.04    0.70
   0  -6 -13    6.87    1.31
   0   6 -13    5.81    0.63
   0  -6 -13    6.05    0.65
   0   6 -13    5.66    0.78
   0   6 -14    1.87    0.62
   0   6 -14    2.07    0.48
   0   6 -14    2.00    0.61
   0   6 -14    2.41    0.60
   0  -6  14    2.32    0.55
   0  -6 -14    2.30    1.06
   0   6  14    2.66    0.54
   0  -6 -14    1.88    0.47
   0   6 -14    2.15    0.51
   0   6 -14    2.00    0.48
   0   6 -14    3.22    1.12
   0  -6 -14    0.82    0.82
   0  -6 -14    1.27    1.09
   0   6 -14    2.86    1.05
   0  -6  14    4.31    1.30
   0  -6 -14    1.50    0.50
   0   6 -14    2.58    0.55
   0   6 -14    3.61    0.74
   0  -6 -14    1.52    0.52
   0   6 -15   52.76    2.31
   0   6 -15   53.36    2.35
   0  -6 -15   40.50    3.22
   0   6 -15   52.50    2.26
   0   6 -15   49.76    1.95
   0   6 -15   47.24    2.10
   0  -6 -15   45.17    1.97
   0   6  15   46.66    2.02
   0   6 -15   50.73    1.96
   0  -6 -15   44.29    3.76
   0  -6 -15   41.30    3.38
   0   6 -15   52.11    3.66
   0  -6  15   49.72    3.79
   0   6 -15   60.29    3.81
   0  -6 -15   46.00    2.08
   0  -6  15   51.38    2.07
   0  -6 -15   48.61    2.03
   0   6 -15   53.69    2.09
   0   6 -15   51.04    2.03
   0  -6 -16   91.33    5.54
   0   6 -16   86.88    5.12
   0  -6 -16   83.49    5.09
   0   6 -16   92.91    5.15
   0  -6  16   96.96    5.50
   0   6 -16   97.33    3.50
   0   6 -16   93.68    3.18
   0   6  16   95.02    3.29
   0   6 -16   97.25    3.54
   0   6 -16   97.75    3.64
   0  -6 -16   91.68    3.35
   0  -6  16   96.29    3.27
   0   6 -16   95.40    3.32
   0  -6 -16   96.20    3.32
   0   6  17    1.99    0.48
   0   6 -17    1.98    0.58
   0   6 -17    2.52    0.64
   0   6 -17    2.04    0.72
   0   6 -17    2.82    0.57
   0  -6 -17    2.35    0.57
   0  -6 -17    2.32    0.60
   0   6 -17    2.88    0.62
   0   6 -17    1.76    0.53
   0  -6 -17    3.01    0.61
   0   6 -18   71.50    2.79
   0   6 -18   76.76    2.81
   0  -6 -18   78.00    2.84
   0  -6 -18   79.83    2.82
   0  -6 -18   78.04    2.81
   0  -6 -18   80.55    2.89
   0   6 -18   81.83    2.92
   0   6 -18   77.33    2.83
   0   6  18   75.31    2.66
   0  -6 -18   82.02    2.99
   0   6 -19   10.32    0.84
   0  -6 -19    9.89    0.82
   0  -6 -19    9.71    0.80
   0  -6 -19    9.61    0.76
   0   6 -19    9.92    0.74
   0  -6 -19    9.70    0.83
   0   6 -19    9.60    0.77
   0   6 -19    8.15    0.68
   0   6  19    9.39    0.82
   0  -6 -19   11.31    0.95
   0  -6 -20   11.24    0.79
   0  -6 -20   11.21    0.87
   0  -6 -20   10.65    0.74
   0  -6 -20   10.15    0.74
   0  -6 -20   10.13    0.67
   0   6 -20   12.09    0.86
   0   6  20   10.02    0.76
   0  -6 -21   16.22    0.91
   0  -6 -21   15.51    0.75
   0  -6 -21   13.60    0.74
   0   6 -21   13.29    0.82
   0   6  21   12.78    0.73
   0   6 -22    3.36    0.34
   0  -6 -22    3.07    0.38
   0  -7   0    1.55    0.61
   0  -7   0    1.17    0.60
   0   7   0    0.91    0.64
   0   7  -1  766.76   22.04
   0  -7  -1  779.65   22.40
   0  -7   1  826.06   22.51
   0  -7  -1  810.55   22.49
   0   7  -1  784.95   21.67
   0   7  -1  798.53   22.42
   0  -7  -2   15.36    1.31
   0   7  -2   14.08    1.13
   0  -7  -2   16.63    1.37
   0   7  -2   13.11    1.22
   0  -7   2   15.50    1.31
   0  -7  -3   62.43    2.10
   0   7  -3   61.47    2.06
   0  -7  -3   64.25    2.01
   0  -7  -3   63.51    2.96
   0   7  -3   68.14    2.82
   0  -7  -3   62.60    2.09
   0   7  -3   65.73    2.07
   0  -7  -3   63.06    2.98
   0   7  -3   66.32    3.08
   0  -7   3   68.97    3.07
   0  -7  -4    6.03    0.91
   0  -7  -4    4.54    0.53
   0   7  -4    6.81    0.58
   0   7  -4    6.61    0.83
   0  -7  -4    5.14    0.51
   0   7  -4    6.17    1.00
   0  -7   4    5.91    0.96
   0   7  -5  140.11    4.55
   0  -7  -5  133.78    4.55
   0   7  -5  143.40    4.89
   0  -7  -5  140.91    4.39
   0  -7  -5  145.00    5.36
   0  -7   5  154.13    5.53
   0  -7  -6    1.02    0.63
   0   7  -6    0.94    0.41
   0  -7  -6    0.70    0.45
   0  -7   6    0.82    0.68
   0  -7  -7    3.28    0.84
   0   7  -7    2.78    0.63
   0  -7  -7    1.99    0.57
   0  -7   7    1.71    0.81
   0  -7  -8   11.87    1.43
   0   7  -8   12.16    1.17
   0  -7  -8   11.06    1.08
   0   7  -8   11.71    1.47
   0  -7   8   13.48    1.55
   0  -7  -9  220.27    7.86
   0  -7   9  204.50    7.93
   0   7  -9  200.99    7.79
   0  -7  -9  201.94    7.20
   0   7  -9  201.79    7.13
   0  -7  -9  210.81    6.96
   0   7 -10    7.28    1.08
   0  -7 -10    6.42    1.09
   0  -7 -10    6.70    1.25
   0   7 -10    7.12    0.61
   0   7  10    5.98    0.60
   0   7 -10    6.67    0.75
   0   7 -10    6.21    1.26
   0  -7  10    7.15    1.41
   0   7 -10    6.58    0.70
   0  -7 -10    5.31    1.00
   0   7 -11  371.58   12.22
   0  -7 -11  368.89   12.25
   0  -7  11  332.23   12.70
   0   7 -11  397.07   12.97
   0  -7 -11  376.01   12.86
   0   7 -11  362.52   10.42
   0   7  11  376.17   10.63
   0   7 -11  391.80   10.61
   0   7 -11  396.10   10.55
   0  -7 -11  371.84   11.95
   0   7 -11  383.94   10.83
   0  -7 -11  356.33   10.33
   0   7 -12   10.44    0.89
   0  -7 -12    5.84    1.13
   0   7 -12    7.94    1.30
   0  -7 -12    5.54    1.19
   0   7 -12    6.72    1.41
   0  -7 -12    5.91    0.60
   0   7 -12    7.94    0.65
   0   7  12    6.00    0.66
   0   7 -12    8.21    0.72
   0   7 -12    8.35    0.74
   0  -7 -12    5.75    0.62
   0   7 -12    7.73    0.62
   0   7 -12    7.73    0.85
   0   7 -13  106.01    3.39
   0   7 -13  103.98    3.79
   0   7 -13  113.09    3.60
   0  -7 -13  103.31    4.93
   0   7  13  106.59    3.60
   0   7 -13  110.97    3.62
   0  -7 -13  106.29    6.05
   0  -7 -13  103.95    5.23
   0   7 -13  103.59    5.16
   0   7 -13  107.46    5.51
   0  -7 -13  102.09    3.44
   0   7 -13  101.23    3.44
   0  -7 -13  101.54    3.56
   0   7 -13  113.45    3.83
   0   7 -14    8.88    0.80
   0   7  14    7.52    0.75
   0   7 -14    9.15    0.72
   0   7 -14    9.49    0.95
   0   7 -14    8.30    0.83
   0  -7 -14    7.67    1.39
   0   7 -14    8.69    0.94
   0   7 -14    8.27    1.42
   0  -7 -14    9.02    1.55
   0   7 -14    9.15    1.61
   0  -7 -14    8.29    1.74
   0   7 -14    8.26    0.75
   0  -7 -14    7.97    0.75
   0  -7 -14    7.05    0.76
   0   7 -14    8.03    0.91
   0   7  15   12.97    0.96
   0   7 -15   15.46    0.92
   0   7 -15   15.29    1.15
   0   7 -15   14.89    1.19
   0   7 -15   13.70    1.05
   0  -7 -15   11.46    1.76
   0   7 -15   17.12    2.01
   0  -7  15   16.54    2.19
   0  -7 -15   14.51    2.22
   0   7 -15   12.51    1.80
   0  -7 -15   12.29    0.94
   0   7 -15   15.27    1.01
   0  -7 -15   12.36    0.96
   0  -7  15   15.54    1.05
   0  -7 -15   12.93    1.78
   0  -7 -16   17.18    2.13
   0   7 -16   20.29    2.21
   0  -7  16   18.75    2.35
   0   7 -16   19.03    2.20
   0   7  16   19.97    1.16
   0   7 -16   20.18    1.33
   0  -7  16   19.60    1.09
   0   7 -16   20.84    1.37
   0   7 -16   18.63    1.35
   0  -7 -16   20.37    1.18
   0  -7  16   18.59    1.14
   0  -7 -16   20.19    1.19
   0  -7 -16   20.32    1.21
   0   7 -16   17.51    1.13
   0   7 -16   16.09    1.10
   0  -7 -16   20.28    2.49
   0   7  17   11.94    0.87
   0   7 -17   13.35    1.04
   0   7 -17   13.79    1.07
   0   7 -17   16.16    1.24
   0  -7  17   12.41    0.88
   0  -7 -17   11.53    0.88
   0   7 -17   13.77    1.00
   0   7 -17   11.94    0.92
   0  -7 -17   12.93    0.95
   0  -7 -17   12.66    0.95
   0   7 -17   13.42    0.95
   0   7 -17   12.93    0.94
   0   7 -18    8.30    0.75
   0   7 -18    8.48    0.75
   0  -7 -18    9.91    0.81
   0  -7 -18   11.75    0.85
   0  -7 -18    9.14    0.74
   0  -7 -18   11.40    0.93
   0   7 -18    8.05    0.82
   0   7 -18    8.03    0.91
   0   7  18   10.66    0.90
   0   7 -18    9.34    0.82
   0  -7 -18   10.33    0.95
   0   7  18    9.75    0.73
   0   7  19   16.20    1.02
   0  -7 -19   16.57    0.88
   0   7 -19   17.29    0.94
   0   7 -19   15.78    0.92
   0  -7 -19   18.09    1.12
   0  -7 -19   17.92    1.08
   0   7 -19   16.59    0.98
   0  -7 -19   16.16    0.96
   0  -7 -19   16.70    0.95
   0   7 -20    1.56    0.45
   0  -7 -20    2.05    0.51
   0  -7 -20    1.83    0.46
   0  -7 -20    1.97    0.40
   0  -7 -20    2.15    0.41
   0   7  20    1.79    0.41
   0  -7 -21   87.94    2.52
   0   7 -21   85.31    2.47
   0   7  22    6.32    0.39
   0  -8   0 5420.44  141.80
   0   8   0 5312.29  141.68
   0  -8   0 5180.04  141.71
   0   8  -1  266.96    8.58
   0  -8  -1  258.18    8.59
   0  -8   1  262.77    8.62
   0   8  -1  259.58    7.71
   0   8  -1  253.93    8.22
   0  -8  -1  251.94    8.50
   0   8  -1  261.49    7.27
   0   8  -2  287.34    9.25
   0  -8   2  307.97    9.33
   0  -8  -2  266.47    9.12
   0  -8  -2  269.36    9.04
   0   8  -2  292.08    8.89
   0  -8  -2  266.42    7.86
   0   8  -2  289.91    7.85
   0  -8  -3    3.27    0.83
   0  -8  -3    2.08    0.25
   0   8  -3    3.54    0.75
   0   8  -3    3.43    0.86
   0  -8   3    1.79    0.75
   0  -8  -3    3.16    0.77
   0   8  -3    4.08    0.42
   0  -8  -3    3.51    0.41
   0   8  -4   51.87    1.96
   0   8  -4   58.87    2.72
   0  -8  -4   56.50    2.91
   0  -8  -4   54.86    1.92
   0   8  -4   67.34    3.21
   0  -8   4   64.21    3.14
   0   8  -4   60.78    1.98
   0   8  -5   15.87    0.98
   0  -8  -5   16.34    1.02
   0  -8  -5   14.19    0.88
   0   8  -5   15.47    1.28
   0  -8  -5   14.22    1.44
   0   8  -5   15.85    1.59
   0  -8   5   16.84    1.62
   0   8  -5   17.19    0.86
   0  -8  -6  133.88    5.25
   0  -8  -6  130.13    4.21
   0   8  -6  120.69    4.32
   0  -8  -6  127.67    4.42
   0  -8   6  135.50    5.44
   0  -8  -7  134.40    4.52
   0  -8  -7  135.91    5.48
   0  -8  -7  130.09    4.72
   0   8  -7  130.24    4.69
   0  -8   7  137.07    5.71
   0  -8  -8  238.53    7.49
   0  -8  -8  250.11    8.55
   0  -8   8  248.89    8.82
   0  -8  -8  225.62    7.71
   0   8  -8  225.96    7.65
   0   8  -9  313.96   10.32
   0  -8  -9  300.69   10.31
   0   8  -9  340.37   11.40
   0  -8   9  326.37   11.41
   0  -8  -9  323.21   11.05
   0   8   9  320.99    9.25
   0   8  -9  323.67    9.31
   0  -8  -9  314.30   10.05
   0   8  -9  340.50    9.13
   0   8 -10    7.92    1.09
   0  -8 -10    6.60    1.06
   0   8 -10    6.47    1.34
   0  -8  10    8.20    1.40
   0  -8 -10    7.45    1.31
   0   8  10    6.18    0.65
   0   8 -10    7.86    0.65
   0  -8 -10    6.12    0.99
   0   8 -10    7.61    0.74
   0   8 -10    8.18    0.78
   0   8 -10    8.37    0.79
   0  -8 -10    7.27    0.56
   0   8 -11   46.01    3.29
   0  -8  11   46.53    3.38
   0  -8 -11   44.96    3.20
   0  -8 -11   43.35    2.64
   0   8 -11   45.83    2.83
   0  -8 -11   43.58    2.83
   0   8 -11   47.45    1.85
   0  -8 -11   46.53    1.72
   0   8 -11   46.25    2.04
   0   8  11   44.75    1.88
   0   8 -11   45.80    1.84
   0   8  12    0.19    0.40
   0   8 -12    0.70    0.42
   0   8 -12    0.23    0.43
   0   8 -12    0.74    0.68
   0  -8 -12    0.22    0.62
   0  -8  12    0.45    0.85
   0   8 -12    1.70    0.97
   0  -8 -12    0.40    0.82
   0   8 -12    0.38    0.37
   0  -8 -12    0.64    0.32
   0   8 -12    0.28    0.48
   0  -8 -12    0.09    0.70
   0   8 -13   65.14    2.47
   0   8  13   64.45    2.47
   0   8 -13   68.62    2.48
   0  -8 -13   67.62    3.66
   0  -8 -13   67.56    4.74
   0   8 -13   56.67    3.60
   0  -8 -13   62.06    3.83
   0   8 -13   58.94    2.28
   0   8 -13   64.92    4.15
   0   8 -13   66.39    2.70
   0   8 -13   64.43    2.64
   0   8 -14    5.93    1.23
   0  -8 -14    8.33    1.81
   0   8 -14    5.78    1.32
   0   8 -14    5.87    0.76
   0   8 -14    6.99    0.89
   0   8 -14    7.63    0.88
   0   8  14    7.95    0.77
   0   8 -14    6.69    0.73
   0  -8 -14    8.34    0.74
   0   8 -14    6.27    0.66
   0   8 -14    6.67    0.69
   0  -8  15   45.95    2.01
   0   8 -15   44.95    3.42
   0   8 -15   47.13    2.06
   0   8 -15   48.42    2.22
   0   8  15   51.27    2.03
   0   8 -15   48.63    2.20
   0  -8 -15   41.54    3.75
   0  -8 -15   45.66    1.90
   0   8 -15   45.84    1.91
   0  -8 -15   47.55    1.96
   0   8 -15   44.09    1.88
   0   8 -16   52.28    2.13
   0  -8 -16   56.93    2.17
   0  -8 -16   51.81    2.17
   0   8 -16   56.74    2.29
   0   8 -16   57.14    2.44
   0   8 -16   56.91    2.46
   0   8  16   58.67    2.22
   0  -8  16   58.75    2.19
   0   8 -16   56.13    2.42
   0  -8  16   54.46    2.21
   0   8  16   60.44    2.44
   0   8  17    4.58    0.69
   0  -8 -17    4.29    0.59
   0  -8 -17    3.38    0.56
   0  -8  17    3.34    0.55
   0   8 -17    4.26    0.69
   0   8 -17    4.22    0.61
   0   8  17    4.51    0.57
   0   8 -17    3.88    0.69
   0   8 -17    4.31    0.77
   0  -8 -17    4.97    0.75
   0  -8 -18   30.18    1.37
   0  -8 -18   30.05    1.40
   0   8 -18   31.37    1.62
   0  -8 -18   33.50    1.58
   0   8 -18   33.12    1.56
   0   8 -18   34.69    1.55
   0   8 -18   32.27    1.49
   0   8 -18   33.73    1.49
   0   8  18   33.33    1.36
   0  -8 -18   31.22    1.55
   0   8  18   30.65    1.52
   0   8 -19   16.63    0.94
   0  -8 -19   19.06    1.07
   0   8 -19   14.30    0.87
   0   8  19   15.95    0.96
   0  -8 -19   17.81    1.05
   0  -8 -19   14.66    0.84
   0   8 -19   15.38    0.88
   0  -8 -20   12.44    0.80
   0   8 -20   12.90    0.79
   0  -8 -20   14.01    0.83
   0  -8 -21   16.80    0.77
   0   8  21   16.08    0.80
   0  -8 -21   15.67    0.77
   0  -9   0    2.87    0.77
   0   9   0    2.77    0.58
   0  -9   0    2.15    0.82
   0  -9   1   81.76    3.79
   0   9  -1   78.43    3.66
   0   9  -1   70.01    2.76
   0  -9  -1   73.69    3.64
   0  -9  -1   69.77    3.50
   0   9  -1   73.87    3.38
   0  -9   1   77.26    3.69
   0   9   1   76.60    2.42
   0   9  -1   77.43    2.47
   0  -9  -2    3.10    0.87
   0   9   2    3.63    0.37
   0  -9  -2    3.34    0.45
   0   9  -2    2.71    0.39
   0   9  -2    1.42    0.74
   0  -9  -2    3.74    0.86
   0  -9   2    4.16    0.89
   0   9  -2    2.23    0.75
   0   9   3   13.96    0.72
   0   9  -3   14.79    0.80
   0  -9  -3   11.64    0.76
   0   9  -3   14.77    1.57
   0  -9   3   17.17    1.64
   0  -9  -3   14.59    1.47
   0   9  -3   14.74    1.36
   0  -9  -4  265.70    7.51
   0   9   4  262.22    7.35
   0   9  -4  255.15    7.44
   0  -9   4  261.46    9.08
   0   9  -4  273.02    9.12
   0   9  -4  256.95    8.50
   0  -9  -4  256.60    8.85
   0   9  -5   27.63    1.22
   0  -9   5   28.44    2.23
   0   9  -5   29.86    2.24
   0   9  -5   29.07    1.85
   0  -9  -5   23.53    1.93
   0   9  -6  269.77    7.68
   0   9  -6  261.27    9.38
   0  -9   6  281.17    9.56
   0  -9  -6  251.92    9.07
   0   9  -7  164.09    5.00
   0  -9  -7  157.42    6.37
   0  -9   7  173.46    6.84
   0   9  -8    2.64    0.54
   0   9   8    4.13    0.56
   0  -9   8    3.37    1.02
   0  -9  -8    4.90    0.49
   0   9  -8    3.69    0.53
   0   9   8    4.17    0.54
   0   9  -8    2.02    0.59
   0  -9  -8    4.12    0.97
   0   9  -9   85.02    3.62
   0   9   9   75.96    2.85
   0  -9   9   95.28    4.72
   0  -9  -9   78.61    4.13
   0   9  -9   88.24    2.71
   0   9   9   73.67    2.75
   0   9  -9   83.64    2.72
   0   9  -9   81.36    2.78
   0   9  -9   85.93    2.87
   0  -9  -9   76.91    2.61
   0  -9  -9   70.25    2.55
   0   9  10   35.29    1.66
   0   9 -10   33.77    2.80
   0  -9  10   38.33    3.01
   0  -9 -10   35.36    2.70
   0   9 -10   31.78    1.63
   0  -9 -10   35.79    1.43
   0   9 -10   33.02    1.61
   0   9 -10   30.89    2.17
   0   9 -10   33.06    1.47
   0   9  10   33.72    1.55
   0   9 -10   33.28    1.48
   0  -9  11   16.92    2.10
   0   9 -11   13.39    1.84
   0   9 -11   12.97    1.04
   0  -9 -11   18.08    2.01
   0   9 -11   12.84    1.04
   0  -9 -11   14.94    0.86
   0   9  11   14.53    1.05
   0   9  11   14.41    0.97
   0   9 -11   14.47    0.94
   0   9 -11   13.59    0.90
   0   9  12  386.82   10.91
   0   9 -12  366.96   13.30
   0  -9  12  397.84   13.73
   0   9 -12  374.11   10.64
   0  -9 -12  352.42   12.96
   0   9 -12  375.68   10.96
   0  -9 -12  376.48   10.49
   0   9  12  372.09   10.72
   0   9 -12  365.89   10.65
   0  -9  12  370.49   10.59
   0  -9  13  153.14    7.26
   0   9 -13  143.60    7.00
   0   9 -13  149.45    4.78
   0   9 -13  149.51    4.99
   0   9  13  155.26    5.01
   0   9 -13  153.22    5.06
   0  -9 -13  149.57    4.58
   0   9 -13  146.31    4.77
   0   9  13  153.31    4.83
   0  -9 -13  153.07    7.76
   0   9 -14   70.48    2.72
   0  -9 -14   62.95    4.71
   0   9  14   70.19    2.77
   0   9 -14   68.57    4.41
   0   9 -14   69.91    2.64
   0   9 -14   75.12    2.88
   0   9 -14   71.57    2.87
   0   9  14   67.46    2.60
   0   9 -14   68.80    2.61
   0   9 -14   65.97    2.43
   0   9 -15   77.23    2.98
   0  -9 -15   75.87    5.10
   0   9  15   82.53    3.08
   0   9 -15   83.28    4.83
   0   9 -15   79.36    2.95
   0   9 -15   78.43    3.12
   0   9 -15   83.24    3.16
   0  -9  15   82.99    2.99
   0   9 -15   80.83    3.11
   0   9  15   77.91    2.87
   0   9  16   12.04    0.89
   0  -9  16   14.66    0.95
   0   9 -16   12.71    1.07
   0  -9 -16   11.09    1.02
   0   9 -16   13.07    1.06
   0   9 -16   12.90    1.08
   0   9  16   11.85    1.00
   0  -9  16   14.30    0.98
   0   9 -16   12.81    0.95
   0  -9  17    3.46    0.53
   0   9  17    4.48    0.66
   0   9 -17    4.06    0.69
   0  -9  17    3.38    0.51
   0   9 -17    3.46    0.65
   0   9 -17    3.60    0.68
   0   9  17    4.37    0.54
   0  -9 -17    5.62    0.72
   0   9 -17    4.18    0.58
   0   9  18    8.84    0.76
   0   9 -18   11.04    0.84
   0   9 -18   10.85    0.84
   0   9  18    9.04    0.64
   0  -9 -18    9.96    0.82
   0   9 -18    9.38    0.77
   0   9 -18    9.77    0.74
   0   9 -19   90.97    3.00
   0   9 -19   89.56    2.93
   0   9  19   87.51    2.95
   0   9 -19   93.73    2.96
   0  -9 -19   99.27    3.10
   0  -9 -19   98.50    3.06
   0   9 -19   87.45    2.87
   0   9 -19   88.68    2.93
   0   9  20    0.40    0.34
   0   9  20    0.53    0.24
   0  -9 -20    0.07    0.34
   0  -9 -20    0.56    0.36
   0  -9 -21    0.27    0.23
   0   9  21    0.29    0.22
   0  10   0  431.15   13.61
   0 -10   0  460.03   14.00
   0 -10   0  464.19   14.17
   0  10   0  430.17   12.91
   0  10   1  446.90   12.13
   0 -10  -1  448.82   12.25
   0 -10  -1  443.98   13.83
   0  10  -1  439.41   13.60
   0 -10   1  432.94   13.90
   0 -10   1  457.13   14.11
   0  10  -1  454.87   14.04
   0 -10  -1  453.18   14.04
   0  10  -1  403.24   12.47
   0  10  -2  279.14    7.91
   0  10   2  275.08    7.83
   0 -10  -2  273.23    7.97
   0  10  -2  287.61    9.33
   0 -10  -2  267.52    9.37
   0  10  -2  293.18    9.72
   0 -10  -2  271.85    9.54
   0 -10   2  293.00    9.80
   0  10  -3   36.85    1.49
   0  10   3   35.42    1.40
   0 -10  -3   36.96    1.54
   0  10  -3   32.13    2.21
   0 -10  -3   35.95    2.42
   0 -10   3   37.59    2.63
   0  10  -3   38.28    2.62
   0 -10  -4  130.39    4.15
   0  10  -4  132.42    4.10
   0  10   4  130.10    3.99
   0 -10  -4  133.35    5.46
   0  10  -4  134.24    5.22
   0 -10   4  136.57    5.80
   0  10  -4  135.81    5.73
   0  10  -5   24.87    1.23
   0  10  -5   25.44    1.83
   0 -10  -5   27.53    2.12
   0  10  -5   27.65    2.32
   0 -10   5   28.75    2.38
   0 -10  -6    3.15    0.85
   0  10  -6    4.50    0.55
   0 -10  -6    3.12    0.45
   0  10  -6    4.25    0.60
   0  10   6    3.46    0.51
   0  10  -6    4.14    1.15
   0 -10   6    2.82    0.95
   0  10   7    8.57    0.71
   0  10  -7    8.34    0.70
   0  10  -7    7.09    0.68
   0  10   7    8.49    0.73
   0  10  -7    7.18    0.75
   0 -10   7    9.87    1.54
   0 -10  -7    6.61    1.13
   0 -10  -7    7.42    0.59
   0 -10  -7    7.96    0.62
   0  10  -8  206.75    6.11
   0  10  -8  181.74    6.22
   0  10   8  204.60    6.15
   0 -10   8  217.40    8.40
   0 -10  -8  206.62    5.88
   0  10  -8  203.64    6.06
   0  10  -8  191.15    5.97
   0  10  -8  198.74    5.82
   0 -10  -8  197.27    7.67
   0 -10  -8  214.56    5.93
   0  10  -8  191.29    5.90
   0  10   8  204.41    6.07
   0  10  -9  214.06    6.31
   0  10   9  208.97    6.34
   0 -10   9  212.36    8.56
   0 -10  -9  205.15    7.99
   0  10  -9  208.40    6.04
   0  10  -9  203.24    6.10
   0  10   9  199.35    6.22
   0  10  -9  195.73    6.15
   0  10  -9  201.10    6.25
   0 -10  -9  221.25    6.10
   0 -10  -9  202.13    6.02
   0  10  10   86.03    3.07
   0 -10  10   91.41    5.05
   0  10 -10   76.65    4.61
   0 -10 -10   83.70    4.46
   0  10 -10   83.58    2.82
   0  10 -10   86.18    2.88
   0  10  10   80.49    2.94
   0  10 -10   83.92    3.04
   0  10 -10   82.00    3.11
   0 -10 -10   85.06    2.81
   0 -10 -10   75.79    2.72
   0  10  11  205.38    6.27
   0  10 -11  216.47    8.70
   0 -10  11  213.04    8.79
   0 -10 -11  196.69    8.07
   0 -10 -11  195.82    5.92
   0  10 -11  205.36    6.36
   0  10 -11  194.12    6.25
   0  10 -11  207.37    6.02
   0  10  11  191.50    6.10
   0  10 -11  200.45    6.04
   0 -10 -11  198.15    5.91
   0 -10 -12    7.00    0.65
   0  10  12    9.51    0.90
   0  10 -12   11.97    1.81
   0 -10  12   12.30    1.87
   0  10 -12   10.06    0.82
   0 -10 -12    8.45    1.47
   0  10 -12    9.08    0.79
   0  10  12    8.68    0.81
   0 -10  12    9.81    0.78
   0  10 -12   10.88    1.01
   0 -10 -12    8.38    0.71
   0  10 -13   99.33    3.56
   0 -10 -13  102.11    6.13
   0  10 -13   99.90    5.53
   0 -10  13  102.47    5.74
   0  10 -13   99.51    3.44
   0  10 -13  105.86    3.67
   0  10  13   99.40    3.61
   0  10  13  100.80    3.50
   0  10 -13  102.99    3.46
   0 -10  13  102.96    3.41
   0 -10 -13   94.29    3.26
   0  10 -13  105.70    3.75
   0  10  14    8.04    0.87
   0 -10 -14    5.96    1.53
   0  10 -14    7.43    1.55
   0 -10  14   11.40    1.86
   0  10 -14    7.78    0.89
   0  10 -14    8.43    0.91
   0  10 -14    8.37    0.85
   0  10  14    7.43    0.78
   0  10 -14    8.37    0.79
   0  10 -14    8.77    0.83
   0  10  15   34.49    1.72
   0  10 -15   34.18    1.64
   0  10 -15   36.31    1.84
   0  10 -15   35.07    1.78
   0  10 -15   33.20    1.73
   0 -10  15   34.98    1.67
   0  10  15   32.14    1.56
   0  10 -15   32.55    1.65
   0 -10  16    2.91    0.58
   0  10  16    2.46    0.58
   0  10 -16    3.24    0.67
   0  10 -16    2.87    0.67
   0 -10 -16    3.51    0.72
   0  10  16    2.91    0.51
   0  10 -16    3.75    0.71
   0 -10  16    3.05    0.55
   0 -10 -16    2.44    0.57
   0  10 -16    3.49    0.57
   0  10 -17   21.24    1.15
   0 -10  17   21.32    1.10
   0 -10 -17   19.60    1.14
   0  10 -17   22.89    1.28
   0 -10  17   20.73    1.07
   0  10  17   20.16    1.04
   0  10 -17   20.68    1.23
   0 -10 -17   21.81    1.26
   0  10  17   20.12    1.16
   0  10 -18    1.18    0.44
   0  10  18    1.29    0.41
   0  10 -18    1.38    0.44
   0  10 -18    1.30    0.38
   0 -10 -18    1.52    0.47
   0  10 -18    1.09    0.43
   0  10 -19    1.08    0.35
   0  10 -19    1.08    0.30
   0  10 -19    0.82    0.29
   0  10  19    1.38    0.44
   0  10  19    1.03    0.31
   0 -10 -19    1.13    0.38
   0  10 -19    0.54    0.30
   0  10  20    7.71    0.54
   0 -10 -20    4.44    0.38
   0  11   0   -0.10    0.37
   0 -11   0   -0.11    0.68
   0 -11   0    1.20    0.76
   0  11   0    1.38    0.79
   0  11   0    0.56    0.30
   0 -11  -1  177.20    7.08
   0  11  -1  190.94    7.09
   0  11   1  180.46    7.00
   0 -11   1  175.81    7.17
   0  11   1  192.79    5.55
   0 -11  -1  190.10    5.68
   0  11   1  186.78    6.46
   0 -11   1  186.69    7.44
   0 -11  -1  186.26    7.39
   0 -11  -2   20.86    1.93
   0 -11   2   23.37    2.11
   0  11  -2   27.04    2.08
   0  11  -2   23.95    1.17
   0 -11  -2   23.26    1.20
   0  11   2   24.38    1.12
   0 -11  -2   23.07    2.12
   0 -11   2   25.06    2.23
   0  11  -2   28.23    2.35
   0  11  -3   13.48    1.51
   0 -11  -3   14.16    1.59
   0  11  -3   15.75    0.94
   0  11   3   16.50    0.88
   0 -11  -3   15.62    0.97
   0  11  -3   15.74    1.83
   0 -11   3   16.59    1.88
   0  11   4   62.23    2.21
   0  11  -4   59.34    2.29
   0 -11  -4   62.06    2.35
   0 -11   4   62.95    3.78
   0  11  -4   69.09    3.84
   0 -11  -4   62.29    2.16
   0  11  -4   59.25    2.37
   0  11   4   64.25    2.39
   0  11  -4   67.23    2.49
   0 -11  -4   67.43    2.22
   0 -11  -4   59.51    3.40
   0  11  -4   60.04    3.27
   0  11  -5  126.04    4.13
   0  11  -5  127.71    5.94
   0 -11   5  135.79    6.05
   0 -11  -5  129.75    3.97
   0  11  -5  126.04    4.01
   0  11   5  133.90    4.25
   0  11   5  133.27    4.18
   0  11  -5  132.77    4.32
   0 -11  -5  128.25    5.50
   0  11  -5  121.37    5.13
   0  11   5  129.97    4.13
   0  11  -6  264.66    7.49
   0  11   6  253.35    7.57
   0  11  -6  261.29    7.69
   0  11   6  243.01    7.46
   0  11  -6  266.48    9.68
   0 -11   6  258.43    9.73
   0 -11  -6  242.93    7.25
   0  11  -6  258.61    7.36
   0  11  -6  257.76    7.35
   0 -11  -6  236.58    8.91
   0  11   6  248.33    7.41
   0 -11  -6  251.70    7.28
   0  11  -7   45.51    1.89
   0  11   7   43.30    1.95
   0  11   7   45.98    1.94
   0  11  -7   43.41    2.02
   0  11  -7   46.98    3.37
   0 -11   7   45.62    3.31
   0 -11  -7   43.07    1.71
   0  11  -7   45.02    1.83
   0  11  -7   43.71    1.78
   0  11  -7   43.53    1.62
   0 -11  -7   47.05    3.00
   0  11   7   42.54    1.84
   0 -11  -7   45.37    1.75
   0  11  -8  176.71    5.46
   0  11   8  181.76    5.54
   0  11  -8  169.31    5.66
   0 -11   8  180.40    7.70
   0 -11  -8  175.53    5.24
   0  11  -8  172.10    5.32
   0  11  -8  170.60    5.39
   0  11  -8  173.15    5.15
   0 -11  -8  175.99    7.08
   0 -11  -8  181.57    5.31
   0  11  -8  168.81    5.24
   0  11   8  176.82    5.42
   0  11  -9  103.79    3.54
   0  11   9  102.19    3.56
   0 -11   9  105.32    5.54
   0 -11  -9   98.49    4.93
   0  11  -9  100.03    3.25
   0 -11  -9  106.63    3.36
   0  11  -9   94.65    3.37
   0  11  -9   99.03    3.48
   0 -11  -9  100.26    3.31
   0  11  -9   97.27    3.31
   0  11   9  105.49    3.49
   0  11 -10  219.17    6.43
   0  11  10  205.37    6.41
   0 -11  10  208.36    8.83
   0 -11 -10  201.07    8.12
   0  11 -10  205.21    6.10
   0 -11 -10  214.21    6.16
   0  11 -10  201.56    6.46
   0  11 -10  198.60    6.35
   0  11 -10  202.83    6.15
   0  11  10  209.90    6.32
   0 -11 -10  198.63    6.08
   0 -11 -11    1.62    0.43
   0  11  11    2.01    0.59
   0  11 -11    0.97    0.94
   0 -11  11    2.69    1.20
   0 -11 -11    1.04    0.80
   0 -11 -11    1.55    0.42
   0 -11 -11    1.51    0.49
   0  11 -11    2.87    0.70
   0  11 -11    2.16    0.47
   0  11  11    1.54    0.55
   0  11 -11    1.92    0.49
   0  11  12  111.88    3.93
   0  11 -12  111.14    6.00
   0 -11  12  107.45    5.97
   0 -11  12  111.08    3.75
   0 -11 -12  111.63    3.63
   0  11  12  115.43    3.86
   0  11 -12  114.52    3.74
   0  11 -12  112.92    3.72
   0 -11 -12  113.84    3.67
   0  11 -12  109.42    4.01
   0 -11 -13  311.69   12.84
   0  11 -13  305.07   12.07
   0 -11  13  327.08   12.48
   0  11 -13  328.73    9.71
   0 -11 -13  309.22    9.23
   0  11 -13  340.84    9.62
   0  11 -13  322.20    9.38
   0 -11  13  336.60    9.39
   0  11  13  323.67    9.59
   0  11 -13  327.92    9.38
   0  11  13  321.48    9.46
   0  11 -14   65.93    2.49
   0  11 -14   65.72    2.70
   0 -11 -14   61.90    2.56
   0  11 -14   67.09    2.62
   0  11 -14   64.43    2.57
   0  11 -14   64.67    2.44
   0  11  14   64.67    2.48
   0  11  14   64.18    2.58
   0  11  15    8.79    0.76
   0  11 -15    8.10    0.82
   0  11 -15    4.49    0.84
   0 -11  15    7.35    0.82
   0 -11 -15    7.60    0.88
   0  11 -15    7.87    0.86
   0  11 -15    9.29    0.92
   0  11 -15   10.25    0.98
   0  11  15    7.07    0.78
   0 -11 -15    6.89    0.73
   0  11  16  114.89    3.84
   0 -11 -16  115.32    3.90
   0  11 -16  122.04    3.99
   0 -11  16  121.87    3.84
   0  11 -16  118.13    4.00
   0 -11  16  117.93    3.77
   0 -11 -16  106.65    3.70
   0  11 -16  114.89    3.85
   0  11  17    7.31    0.69
   0  11  17    9.06    0.85
   0 -11 -17    8.27    0.80
   0  11 -17    9.62    0.81
   0 -11  17    8.77    0.68
   0 -11 -17    6.92    0.67
   0  11 -17    9.59    0.72
   0 -11  17    9.16    0.68
   0  11 -17    9.23    0.82
   0  11 -18    3.92    0.51
   0  11 -18    3.61    0.44
   0 -11 -18    2.70    0.44
   0  11  18    3.54    0.55
   0  11  18    2.88    0.43
   0 -11 -18    3.75    0.58
   0  11 -18    3.65    0.48
   0  11 -18    4.30    0.54
   0  11 -19    4.06    0.37
   0 -11 -19    2.68    0.32
   0  11 -19    4.33    0.38
   0  11 -19    4.37    0.38
   0 -11 -19    4.46    0.52
   0  11  19    3.10    0.32
   0  11  19    4.73    0.50
   0  11  20   17.63    0.75
   0 -11 -20   15.81    0.72
   0  12   0    9.80    1.44
   0 -12   0    9.17    1.36
   0 -12   0   10.05    0.80
   0  12   0    9.46    0.71
   0  12   0   10.16    0.80
   0  12   0   10.29    0.81
   0 -12   0    9.96    0.69
   0 -12   0   12.48    1.68
   0 -12   0   10.54    0.69
   0  12   1    0.85    0.81
   0  12  -1    0.43    0.68
   0 -12   1    0.11    0.65
   0 -12  -1    0.53    0.60
   0  12   1    0.54    0.32
   0 -12  -1    0.91    0.41
   0 -12  -1    0.48    0.31
   0  12  -1    0.35    0.37
   0  12   1    0.15    0.35
   0  12   1    0.58    0.39
   0 -12   1    0.38    0.33
   0 -12   1    0.13    0.70
   0 -12  -1    0.49    0.71
   0 -12   1    0.46    0.31
   0 -12  -1    0.56    0.33
   0 -12  -2    2.84    0.88
   0 -12   2    1.64    0.83
   0  12  -2    1.72    0.48
   0  12   2    3.04    0.54
   0  12   2    2.46    0.48
   0 -12   2    1.95    0.93
   0  12   2    2.09    0.70
   0 -12  -2    1.82    0.87
   0  12   2    2.67    0.96
   0  12  -2    2.00    0.86
   0 -12  -2    3.50    0.55
   0 -12  -2    2.63    0.45
   0  12   2    2.25    0.40
   0 -12   2    2.19    0.40
   0 -12  -2    3.04    0.45
   0  12  -3  202.24    5.93
   0 -12  -3  185.76    5.92
   0  12   3  185.90    5.77
   0 -12   3  211.54    5.71
   0  12   3  185.01    5.95
   0  12   3  192.88    5.92
   0  12  -3  196.31    5.99
   0  12  -3  200.74    8.03
   0 -12   3  199.03    8.08
   0 -12  -3  193.68    5.77
   0 -12   3  189.81    7.73
   0  12  -3  202.83    7.49
   0 -12  -3  185.66    7.38
   0  12  -4   60.66    2.29
   0  12   4   61.23    2.19
   0 -12  -4   59.78    2.34
   0 -12  -4   59.05    2.13
   0 -12   4   59.42    2.07
   0  12  -4   57.99    2.34
   0  12   4   63.57    2.35
   0  12  -4   57.29    2.42
   0  12   4   60.51    2.38
   0  12  -4   56.00    2.12
   0  12  -4   59.30    3.81
   0 -12   4   54.68    3.71
   0 -12  -4   64.30    2.21
   0  12  -4   55.37    3.23
   0 -12  -4   60.09    3.43
   0  12  -5  178.12    5.42
   0 -12   5  178.51    7.64
   0  12  -5  183.54    7.59
   0  12   5  182.10    5.55
   0  12  -5  177.32    5.62
   0  12   5  176.59    5.46
   0  12  -5  165.41    5.24
   0  12  -5  171.44    5.27
   0 -12  -5  177.08    5.24
   0  12  -5  159.09    6.49
   0 -12  -5  179.41    6.97
   0  12  -6   53.01    2.17
   0  12  -6   53.52    2.32
   0  12   6   53.26    2.17
   0  12   6   54.49    2.26
   0  12  -6   57.39    3.80
   0 -12   6   61.22    3.90
   0 -12  -6   54.85    2.02
   0 -12  -6   48.83    3.16
   0  12  -6   52.21    2.02
   0  12  -6   51.77    2.04
   0  12  -6   50.92    1.94
   0  12  -7   84.30    3.02
   0  12  -7   85.76    3.22
   0  12   7   81.68    3.10
   0  12   7   83.06    3.04
   0  12  -7   85.63    4.88
   0 -12   7   91.62    5.03
   0 -12  -7   81.25    2.82
   0  12  -7   83.39    2.93
   0  12  -7   81.86    2.86
   0  12  -7   79.53    2.65
   0 -12  -7   82.07    4.27
   0 -12  -7   85.20    2.87
   0  12   7   81.03    2.97
   0  12  -8   30.41    1.51
   0  12   8   29.21    1.59
   0  12   8   28.99    1.49
   0  12  -8   27.62    1.61
   0 -12   8   29.87    2.84
   0  12  -8   31.24    2.83
   0 -12  -8   24.31    2.22
   0  12  -8   27.51    1.22
   0 -12  -8   25.45    1.33
   0  12  -8   28.45    1.36
   0  12  -8   27.86    1.43
   0 -12  -8   26.99    1.31
   0  12  -8   27.11    1.29
   0  12   8   28.18    1.44
   0  12  -9  152.85    4.87
   0  12   9  155.70    5.01
   0  12   9  157.77    4.90
   0 -12   9  147.57    7.18
   0 -12  -9  136.92    6.26
   0  12  -9  142.79    4.50
   0 -12  -9  157.24    4.70
   0  12  -9  140.11    4.76
   0  12  -9  141.30    4.65
   0 -12  -9  144.41    4.60
   0  12   9  154.29    4.82
   0  12  -9  146.75    4.59
   0  12  10  194.52    5.93
   0  12 -10  183.00    5.71
   0  12 -10  182.50    5.95
   0 -12 -10  194.37    5.77
   0  12  10  196.64    6.02
   0  12  10  198.79    6.16
   0 -12  10  188.90    8.46
   0 -12 -10  173.76    7.53
   0 -12 -10  188.22    5.73
   0 -12 -10  199.99    5.81
   0  12 -10  185.49    6.07
   0  12 -10  184.64    5.67
   0  12 -10  189.19    5.98
   0  12  11  100.43    3.72
   0  12  11  104.27    3.63
   0  12 -11   96.60    5.64
   0 -12  11  104.79    5.84
   0 -12 -11   92.47    3.29
   0 -12 -11   97.43    3.35
   0  12 -11  109.91    3.67
   0  12 -11  104.45    3.73
   0 -12 -11   99.50    3.38
   0  12  11  102.03    3.52
   0  12 -11   99.65    3.37
   0  12 -11  102.83    3.36
   0 -12 -12  230.36    6.88
   0  12  12  238.81    7.20
   0  12  12  221.30    7.28
   0  12 -12  234.56    6.94
   0 -12  12  229.37    9.83
   0  12 -12  232.84    9.73
   0  12  12  231.22    7.07
   0  12 -12  236.28    6.94
   0 -12  12  241.16    7.04
   0 -12 -12  234.51    6.93
   0  12 -12  239.63    7.31
   0  12  13  185.27    5.63
   0  12  13  186.13    5.77
   0  12 -13  164.54    5.35
   0  12 -13  175.96    5.55
   0 -12 -13  186.17    5.58
   0 -12  13  170.42    8.05
   0  12 -13  154.95    7.64
   0 -12  13  166.77    5.37
   0  12 -13  172.89    5.68
   0 -12 -13  183.53    5.35
   0  12 -13  164.56    5.32
   0  12  13  180.75    5.50
   0  12 -14    1.63    0.60
   0  12 -14    1.12    0.53
   0  12  14    1.66    0.53
   0  12  14    2.17    0.68
   0 -12 -14    2.04    0.67
   0  12 -14    0.90    0.54
   0 -12  14    1.40    0.43
   0  12  15  109.09    3.68
   0  12  15  111.43    3.84
   0 -12  15  116.40    3.74
   0 -12 -15  115.02    3.76
   0  12 -15  109.03    3.85
   0  12 -15  115.09    3.84
   0  12 -15  114.53    3.73
   0  12 -16   30.90    1.45
   0  12 -16   32.45    1.58
   0 -12  16   32.30    1.43
   0  12  16   32.15    1.58
   0  12  16   29.69    1.41
   0 -12  16   31.29    1.43
   0  12 -16   28.33    1.49
   0 -12 -16   31.97    1.52
   0  12 -17   17.21    0.94
   0  12 -17   16.85    1.02
   0 -12  17   15.98    0.88
   0  12 -17   17.44    1.03
   0  12  17   18.81    1.08
   0  12  17   18.00    0.94
   0 -12  17   15.89    0.89
   0  12 -17   16.65    0.99
   0 -12 -17   17.67    1.05
   0  12 -18    3.76    0.45
   0  12 -18    4.02    0.43
   0 -12 -18    3.28    0.51
   0  12  18    3.49    0.49
   0  12  18    3.27    0.35
   0  12 -18    3.63    0.47
   0  12  19   14.80    0.74
   0 -12 -19   13.83    0.74
   0  13   0    0.41    0.45
   0 -13   0    0.12    0.64
   0 -13   0    0.51    0.38
   0 -13   0    1.53    0.88
   0  13   0   -0.12    0.81
   0 -13   0    0.23    0.40
   0  13   0    0.41    0.34
   0 -13   0    0.94    0.39
   0  13  -1    3.96    0.61
   0  13   1    6.29    0.67
   0  13   1    4.84    0.66
   0 -13  -1    4.91    1.18
   0 -13   1    3.56    1.11
   0 -13  -1    5.43    1.12
   0 -13   1    2.99    0.93
   0 -13   1    3.91    0.53
   0 -13  -1    6.34    0.62
   0  13   1    5.26    1.24
   0  13  -1    3.62    1.06
   0  13  -1    3.61    0.44
   0 -13   1    3.57    0.50
   0 -13  -1    5.49    0.59
   0 -13   1    3.99    0.59
   0 -13  -1    5.35    0.64
   0  13  -1    5.71    0.62
   0  13   1    4.55    0.55
   0  13   2  181.71    5.64
   0  13   2  180.36    5.60
   0  13  -2  176.65    5.60
   0 -13   2  182.78    7.80
   0 -13   2  181.30    5.35
   0 -13  -2  189.50    5.41
   0  13  -2  174.72    5.28
   0 -13  -2  188.93    5.44
   0 -13   2  169.18    5.33
   0  13  -2  171.47    5.28
   0  13  -2  170.71    7.16
   0  13   2  179.30    7.40
   0 -13  -2  175.33    7.10
   0 -13   2  172.72    7.28
   0 -13   2  180.55    5.35
   0 -13  -2  179.73    5.59
   0  13   2  181.85    5.46
   0  13   3   65.60    2.56
   0  13   3   64.92    2.61
   0  13  -3   68.39    2.64
   0 -13   3   73.42    4.39
   0 -13   3   70.14    2.38
   0 -13  -3   67.83    2.44
   0 -13   3   66.19    2.37
   0  13   3   62.89    3.89
   0  13  -3   68.47    3.82
   0 -13   3   65.36    3.94
   0 -13  -3   65.00    3.70
   0  13   3   66.52    2.43
   0 -13  -3   68.37    2.61
   0  13  -3   68.78    2.38
   0 -13   3   69.25    2.37
   0  13  -4    0.57    0.45
   0  13   4    0.27    0.44
   0  13   4    0.45    0.39
   0  13  -4    0.25    0.45
   0  13  -4    0.30    0.87
   0 -13   4   -0.30    0.82
   0 -13   4    0.67    0.68
   0 -13  -4    0.54    0.61
   0  13  -4    0.11    0.59
   0  13   4    0.25    0.84
   0 -13  -4    0.41    0.38
   0 -13  -4    0.04    0.42
   0  13  -4    0.10    0.35
   0 -13   4    0.26    0.32
   0 -13   5   31.62    2.87
   0  13  -5   28.91    2.76
   0 -13  -5   27.43    1.34
   0 -13   5   26.64    1.22
   0 -13   5   24.88    2.45
   0 -13  -5   23.50    2.14
   0  13  -5   26.78    1.32
   0  13  -5   29.20    1.34
   0  13  -5   28.76    1.46
   0 -13  -5   28.24    1.36
   0  13   5   27.83    1.52
   0  13  -5   29.45    1.61
   0  13   5   27.08    1.44
   0  13  -6    0.31    0.90
   0 -13   6    0.65    0.98
   0 -13  -6   -0.11    0.57
   0  13  -6    0.54    0.48
   0  13   6    0.04    0.50
   0  13  -6    0.36    0.46
   0  13   6    0.48    0.46
   0 -13  -6   -0.20    0.39
   0  13  -6    0.24    0.41
   0  13  -6    0.32    0.35
   0 -13  -7  171.56    7.23
   0  13  -7  197.64    5.87
   0  13   7  192.89    5.87
   0  13   7  191.58    6.00
   0  13  -7  189.28    6.08
   0  13  -7  196.36    8.31
   0 -13   7  185.26    8.29
   0 -13  -7  184.58    5.64
   0 -13  -7  188.05    5.69
   0  13  -7  183.20    5.62
   0  13  -7  183.71    5.70
   0 -13  -7  169.59    5.52
   0  13  -8   56.49    2.25
   0  13  -8   50.33    2.37
   0  13   8   54.23    2.23
   0  13   8   56.34    2.36
   0 -13   8   44.34    3.65
   0  13  -8   54.47    3.93
   0 -13  -8   53.43    2.08
   0  13  -8   48.36    1.85
   0 -13  -8   55.58    2.12
   0 -13  -8   50.97    2.02
   0  13  -8   50.29    2.12
   0  13  -8   47.59    2.01
   0  13  -8   48.11    1.93
   0  13  -9   13.40    0.87
   0 -13  -9   13.99    0.96
   0  13  -9   13.32    0.84
   0 -13  -9   15.21    1.02
   0 -13  -9   13.28    0.96
   0  13   9   13.35    1.13
   0  13   9   13.63    1.07
   0 -13   9   14.03    2.05
   0 -13  -9   14.34    0.96
   0  13  -9   13.10    0.91
   0  13  -9   12.74    1.03
   0  13  -9   13.94    1.07
   0  13 -10   49.84    1.92
   0 -13 -10   47.46    2.01
   0  13 -10   44.70    1.84
   0 -13 -10   50.51    2.03
   0  13 -10   47.95    2.22
   0 -13 -10   47.02    1.98
   0  13  10   50.58    2.29
   0  13  10   50.31    2.15
   0 -13  10   41.37    3.62
   0 -13 -10   49.07    1.96
   0  13 -10   45.88    2.10
   0  13 -10   52.18    2.21
   0  13 -11  234.66    7.08
   0 -13 -11  239.13    7.17
   0  13  11  246.04    7.57
   0  13  11  244.46    7.40
   0  13 -11  244.03   10.08
   0 -13  11  230.83   10.14
   0 -13  11  249.99    7.31
   0 -13 -11  234.57    7.25
   0  13 -11  245.45    7.12
   0  13 -11  243.73    7.51
   0 -13 -11  246.42    7.22
   0 -13 -11  239.28    7.13
   0  13 -11  256.84    7.47
   0  13 -12    1.48    0.63
   0 -13 -12    1.55    0.51
   0  13  12    0.75    0.54
   0  13  12    0.47    0.62
   0  13 -12    1.00    0.92
   0 -13  12    0.53    0.90
   0 -13  12   -0.03    0.43
   0  13 -12    0.73    0.51
   0 -13 -12    0.70    0.55
   0  13 -12    1.20    0.54
   0 -13 -12    0.89    0.42
   0  13 -12    1.22    0.42
   0  13 -12    1.21    0.46
   0  13 -13  190.31    5.95
   0 -13  13  199.44    6.03
   0 -13 -13  197.33    5.94
   0  13 -13  204.00    6.29
   0 -13 -13  200.84    6.13
   0  13  13  206.08    6.33
   0  13  13  201.09    6.16
   0  13 -13  198.68    5.93
   0 -13 -14  135.49    4.35
   0 -13  14  126.16    4.14
   0  13  14  135.41    4.49
   0  13  14  137.61    4.34
   0  13 -14  133.72    4.43
   0  13 -15    9.98    0.88
   0 -13  15   12.28    0.88
   0  13 -15   10.66    0.94
   0 -13  15   10.75    0.85
   0  13  15   10.71    0.89
   0  13  15    8.57    0.74
   0  13 -15    9.40    0.78
   0 -13 -15   10.41    0.88
   0  13 -16   20.69    1.18
   0 -13  16   21.28    1.07
   0 -13  16   21.54    1.07
   0  13  16   19.86    1.15
   0  13  16   17.45    0.98
   0  13 -16   20.98    1.09
   0  13 -16   21.01    1.14
   0 -13 -16   19.52    1.11
   0 -13  17   35.37    1.37
   0  13 -17   37.28    1.51
   0 -13  17   34.53    1.36
   0 -13 -17   41.45    1.55
   0  13 -17   34.81    1.44
   0  13 -17   37.03    1.53
   0  13  17   40.46    1.56
   0  13  17   33.33    1.33
   0  13 -18   14.87    0.71
   0 -13 -18   19.89    0.89
   0  13 -18   17.31    0.79
   0  13 -18   16.04    0.79
   0  13  18   18.61    0.88
   0  13  19   19.59    0.76
   0 -13 -19   18.78    0.77
   0 -14   0  518.56   18.10
   0 -14   0  564.50   15.41
   0  14   0  540.92   17.92
   0  14   0  545.29   15.65
   0 -14   0  569.93   15.43
   0  14   0  553.90   15.52
   0 -14   0  549.32   15.64
   0 -14   0  562.01   15.44
   0 -14   1    6.50    1.38
   0 -14  -1    6.77    1.39
   0 -14   1    9.41    0.75
   0 -14  -1    8.63    0.76
   0  14   1    8.12    1.50
   0  14  -1    7.05    1.36
   0  14   1    9.68    0.86
   0  14  -1    7.86    0.81
   0 -14   1    8.64    0.72
   0  14   1    8.55    0.76
   0 -14  -1    8.13    0.82
   0  14  -1    7.50    0.74
   0 -14   1    7.76    0.78
   0 -14  -1    9.37    0.77
   0 -14   1    8.66    0.74
   0 -14   2   27.19    1.29
   0 -14  -2   24.32    1.30
   0 -14   2   25.36    2.58
   0 -14  -2   24.14    1.28
   0 -14   2   28.69    1.31
   0  14  -2   29.23    2.50
   0  14   2   22.04    2.36
   0  14   2   23.85    1.38
   0  14   2   23.85    1.42
   0  14  -2   26.70    1.46
   0 -14   2   28.51    1.30
   0  14   2   24.61    1.30
   0  14  -2   27.44    1.39
   0 -14  -2   25.63    1.43
   0 -14   2   29.83    1.48
   0  14  -2   25.78    1.21
   0 -14  -3    2.73    0.54
   0 -14   3    1.64    0.44
   0 -14   3    0.97    0.97
   0 -14  -3    1.77    0.48
   0 -14   3    1.50    0.44
   0  14  -3    1.46    0.81
   0  14   3    3.22    1.15
   0  14   3    2.46    0.57
   0  14   3    1.78    0.56
   0  14  -3    1.72    0.54
   0  14  -3    1.83    0.56
   0 -14   3    1.84    0.43
   0  14  -3    1.83    0.48
   0 -14  -3    2.22    0.54
   0  14   3    1.77    0.43
   0  14  -3    2.04    0.45
   0 -14   4   23.41    2.56
   0 -14   4   25.60    1.23
   0  14  -4   23.81    2.15
   0  14   4   26.21    2.62
   0  14   4   26.62    1.44
   0  14   4   26.20    1.48
   0  14  -4   28.63    1.59
   0 -14   4   23.43    1.20
   0 -14  -4   29.49    1.38
   0  14  -4   24.71    1.25
   0 -14  -5    2.25    0.53
   0 -14   5    1.56    0.42
   0  14   5    1.16    1.11
   0 -14   5    1.85    1.01
   0 -14  -5    2.38    0.54
   0  14   5    2.58    0.57
   0  14  -5    2.00    0.63
   0  14   5    2.14    0.60
   0  14  -5    1.60    0.43
   0  14  -5    1.69    0.48
   0 -14  -6   53.98    2.15
   0  14   6   50.94    3.69
   0  14  -6   50.88    2.09
   0  14  -6   49.08    2.02
   0  14   6   56.77    2.37
   0  14  -6   50.13    2.38
   0  14   6   57.90    2.30
   0  14  -6   55.27    3.97
   0 -14   6   49.35    3.87
   0  14   7   92.54    3.31
   0  14  -7   87.54    3.46
   0  14   7   95.72    3.44
   0 -14   7   91.76    5.42
   0  14  -7   96.89    5.48
   0 -14  -7   87.56    3.12
   0 -14  -7   90.12    3.18
   0  14  -7   85.74    3.06
   0  14  -7   87.36    3.16
   0  14  -7   93.91    3.33
   0 -14  -8  189.32    5.61
   0 -14  -8  168.34    5.41
   0  14   8  166.38    7.74
   0 -14  -8  186.66    5.58
   0  14   8  182.65    5.87
   0  14   8  195.05    5.77
   0  14  -8  171.95    5.92
   0  14  -8  170.23    8.09
   0 -14   8  170.82    8.14
   0 -14  -8  181.14    5.56
   0  14  -8  168.16    5.44
   0  14  -8  171.95    5.58
   0  14  -8  190.03    5.76
   0 -14  -9   24.38    1.35
   0  14   9   23.56    2.58
   0 -14  -9   23.15    1.27
   0  14  -9   21.86    1.11
   0  14  -9   23.97    1.18
   0 -14  -9   25.47    1.35
   0  14   9   25.86    1.43
   0  14   9   27.48    1.57
   0  14  -9   29.25    2.87
   0 -14   9   28.67    2.91
   0 -14  -9   24.95    1.32
   0  14  -9   23.92    1.40
   0  14  -9   27.77    1.51
   0  14 -10   18.21    1.02
   0 -14 -10   21.28    1.21
   0  14  10   14.46    2.08
   0 -14 -10   21.65    1.21
   0  14  10   18.76    1.24
   0  14  10   21.77    1.40
   0 -14  10   16.58    2.28
   0 -14 -10   23.34    1.22
   0  14 -10   18.49    1.02
   0 -14 -10   21.96    1.23
   0  14 -10   19.98    1.35
   0  14 -10   21.05    1.32
   0  14 -11   74.52    2.84
   0 -14 -11   71.33    2.61
   0  14  11   73.35    2.87
   0  14  11   72.48    2.72
   0 -14 -11   62.80    2.47
   0 -14  11   74.01    2.68
   0 -14 -11   66.54    2.59
   0  14 -11   73.87    2.79
   0 -14 -11   68.87    2.56
   0  14 -11   70.80    2.45
   0  14 -11   66.36    2.43
   0  14 -12   13.94    0.82
   0 -14 -12   11.23    0.84
   0  14  12   11.34    0.92
   0  14  12   12.09    1.06
   0 -14  12   13.18    0.96
   0  14 -12   12.88    0.84
   0 -14 -12   11.32    0.86
   0  14 -12   12.34    1.04
   0  14 -12   13.48    1.00
   0 -14 -12   11.01    0.91
   0  14  13   15.31    1.12
   0  14  13   13.43    0.94
   0 -14  13   12.77    0.89
   0 -14 -13   13.64    0.88
   0  14 -13   13.73    1.05
   0  14 -13   13.06    1.00
   0 -14 -13   14.55    0.99
   0 -14 -14    9.68    0.82
   0 -14  14   10.08    0.73
   0  14 -14   11.12    0.89
   0  14  14    9.79    0.77
   0  14  14   11.54    0.94
   0  14  15   10.16    0.72
   0  14  15   10.13    0.83
   0 -14 -15   10.62    0.81
   0 -14  15   10.86    0.80
   0  14 -15   10.65    0.88
   0  14 -15    9.58    0.67
   0 -14  15    9.75    0.79
   0 -14  16    4.49    0.50
   0  14 -16    5.35    0.60
   0 -14  16    3.96    0.50
   0  14  16    3.50    0.40
   0  14  16    5.31    0.58
   0 -14 -16    5.89    0.59
   0  14 -16    4.87    0.55
   0  14  17    1.77    0.37
   0  14 -17    1.90    0.32
   0 -14 -17    1.86    0.38
   0 -14  17    0.99    0.27
   0  14 -17    1.73    0.37
   0 -14  17    1.54    0.32
   0  14 -17    1.47    0.36
   0 -14 -18   15.98    0.71
   0 -14 -18   14.58    0.66
   0  14  18   16.24    0.71
   0 -15   0    0.32    0.74
   0 -15   0   -0.06    0.40
   0  15   0    0.29    0.81
   0 -15   0    0.24    0.46
   0 -15   0    0.41    0.45
   0  15   0    0.21    0.37
   0 -15   0    0.08    0.48
   0  15   0    0.20    0.49
   0 -15   1   32.17    2.96
   0 -15  -1   32.96    1.55
   0 -15   1   32.69    1.53
   0  15  -1   27.58    2.61
   0  15   1   34.14    2.97
   0 -15  -1   35.71    1.59
   0 -15   1   31.34    1.51
   0 -15  -1   33.35    1.57
   0 -15   1   31.02    1.51
   0 -15  -1   31.93    1.67
   0  15   1   35.01    1.60
   0 -15   1   33.74    1.69
   0  15  -1   34.13    1.63
   0  15   1   35.49    1.73
   0  15  -1   30.88    1.66
   0  15   2  124.76    4.15
   0  15  -2  118.89    4.16
   0 -15   2  119.14    6.24
   0  15  -2  111.77    3.74
   0  15  -2  108.42    5.60
   0  15   2  116.64    6.02
   0 -15  -2  122.18    3.96
   0 -15   2  124.18    3.92
   0 -15  -2  125.18    4.00
   0 -15   2  117.67    3.89
   0 -15   2  120.50    3.90
   0 -15  -2  126.72    3.99
   0  15   2  119.38    3.96
   0  15  -2  113.04    4.02
   0 -15  -2  121.82    4.17
   0 -15   2  118.93    4.10
   0  15  -3   49.81    2.30
   0  15  -3   48.34    2.19
   0  15   3   50.62    2.16
   0  15   3   47.82    2.19
   0 -15   3   48.18    3.76
   0  15  -3   45.58    1.85
   0  15   3   47.22    3.59
   0  15  -3   43.56    3.12
   0 -15  -3   48.77    2.01
   0 -15   3   48.82    1.93
   0 -15   3   48.30    1.94
   0 -15  -3   50.78    2.04
   0 -15  -3   47.98    2.02
   0 -15   3   47.79    1.92
   0 -15  -3   46.13    2.15
   0  15  -3   50.04    2.11
   0 -15   3   45.31    2.08
   0  15   4    7.56    0.87
   0  15  -4    6.47    0.85
   0  15   4    8.26    0.82
   0 -15   4    6.03    1.43
   0  15  -4    6.47    0.64
   0  15  -4    6.50    0.64
   0  15   4    6.37    1.50
   0 -15   4    6.37    0.65
   0 -15  -4    7.86    0.78
   0 -15  -4    7.59    0.77
   0 -15   4    6.93    0.65
   0  15  -4    5.76    0.69
   0 -15   5   16.42    2.20
   0  15  -5   17.23    1.04
   0  15  -5   16.41    1.00
   0  15   5   15.09    2.13
   0 -15   5   17.47    1.00
   0 -15  -5   17.16    1.12
   0 -15  -5   17.14    1.12
   0  15   5   19.13    1.29
   0  15   5   19.00    1.20
   0  15  -5   18.90    1.32
   0  15  -5   16.89    1.15
   0 -15   6  178.46    8.17
   0  15  -6  167.89    5.30
   0  15  -6  163.39    5.34
   0  15   6  165.46    7.77
   0 -15  -6  175.95    5.47
   0  15  -6  180.90    5.83
   0  15   6  178.10    5.72
   0  15   6  179.33    5.59
   0 -15  -6  181.38    5.47
   0 -15  -7   18.01    1.17
   0  15  -7   18.90    1.08
   0  15  -7   19.22    1.17
   0 -15  -7   19.51    1.20
   0  15  -7   21.26    1.44
   0  15   7   18.85    1.23
   0  15   7   18.55    1.30
   0 -15   7   20.93    2.50
   0 -15   8    0.72    0.82
   0  15  -8    1.40    0.42
   0  15  -8    1.12    0.47
   0 -15  -8    1.45    0.58
   0  15   8    1.07    0.53
   0  15   8    1.32    0.57
   0  15  -8    1.97    0.64
   0 -15  -8    1.77    0.55
   0 -15  -8    1.29    0.51
   0 -15   9    6.98    1.56
   0  15  -9    9.02    1.66
   0 -15  -9    9.59    0.79
   0 -15  -9    9.95    0.85
   0  15   9    8.54    1.71
   0  15  -9    9.56    0.96
   0 -15  -9   10.37    0.89
   0 -15  -9    9.83    0.86
   0  15   9   11.48    1.04
   0  15   9    9.64    0.88
   0 -15 -10   63.49    2.40
   0 -15 -10   58.11    2.32
   0  15 -10   62.40    2.59
   0 -15 -10   65.04    2.46
   0  15  10   64.19    2.65
   0  15  10   67.12    2.55
   0 -15 -10   64.41    2.44
   0 -15  10   66.63    2.52
   0 -15 -11   80.54    2.95
   0 -15  11   90.29    3.11
   0  15 -11   80.86    2.78
   0 -15 -11   87.67    3.03
   0  15 -11   87.78    3.21
   0 -15 -11   88.31    3.01
   0  15  11   90.96    3.12
   0  15  11   90.77    3.27
   0 -15  12   57.39    2.18
   0  15 -12   57.14    2.29
   0 -15 -12   53.95    2.10
   0 -15 -12   49.64    2.07
   0  15  12   58.02    2.19
   0  15  12   56.62    2.33
   0  15 -12   54.68    2.17
   0 -15  13   66.99    2.35
   0 -15 -13   61.40    2.31
   0  15 -13   66.90    2.48
   0  15  13   64.34    2.34
   0  15  13   68.07    2.53
   0  15 -13   60.48    2.34
   0 -15  14   36.64    1.45
   0 -15  14   38.95    1.63
   0 -15  14   39.36    1.61
   0  15 -14   36.74    1.70
   0 -15 -14   35.62    1.52
   0  15 -14   38.27    1.63
   0  15  14   34.12    1.46
   0  15  14   37.20    1.63
   0  15 -14   35.29    1.50
   0 -15  15  103.37    3.14
   0 -15 -15   94.61    3.06
   0  15  15  104.03    3.21
   0  15  15   89.96    2.96
   0  15 -15   88.59    3.01
   0 -15  15  106.25    3.16
   0  15 -15  100.53    3.24
   0 -15  16    8.04    0.55
   0  15 -16    8.31    0.64
   0  15 -16    7.07    0.59
   0 -15  16    8.16    0.56
   0  15 -16    7.31    0.55
   0 -15 -16    7.67    0.55
   0  15  16    9.03    0.62
   0  15 -17    0.55    0.22
   0  15 -17    0.45    0.22
   0 -15 -17    0.96    0.24
   0  15  17    0.63    0.23
   0 -16   0   14.27    1.00
   0 -16   0   15.02    1.03
   0  16   0   11.20    1.75
   0 -16   0   13.99    0.99
   0 -16   0   13.65    1.07
   0  16   0   13.83    1.01
   0  16   0   14.34    1.12
   0 -16  -1    0.52    0.52
   0 -16   1    1.65    0.51
   0 -16  -1    0.60    0.49
   0 -16   1    0.71    0.47
   0  16   1    0.78    0.94
   0  16  -1    0.87    0.83
   0 -16   1    1.20    0.50
   0 -16  -1    1.01    0.50
   0 -16   1    1.56    0.53
   0  16  -1    0.92    0.49
   0  16   1    0.46    0.38
   0 -16  -1    0.90    0.51
   0  16   1    1.20    0.55
   0  16  -1    1.36    0.56
   0 -16   2    1.34    0.94
   0 -16   2    0.96    0.47
   0 -16  -2    2.63    0.60
   0 -16  -2    2.46    0.57
   0 -16   2    0.79    0.46
   0  16   2    0.96    0.88
   0  16  -2    2.18    0.83
   0 -16  -2    1.89    0.55
   0 -16   2    0.86    0.47
   0 -16  -2    2.02    0.59
   0 -16   2    0.91    0.50
   0  16  -2    1.90    0.52
   0  16   2    1.39    0.56
   0  16  -2    2.35    0.62
   0  16  -2    2.18    0.64
   0  16   3   29.69    1.56
   0  16  -3   30.60    1.75
   0 -16   3   28.08    2.83
   0  16  -3   25.78    1.27
   0  16  -3   28.00    1.34
   0 -16   3   29.37    1.41
   0 -16  -3   28.27    1.47
   0  16   3   25.82    2.73
   0 -16   3   30.43    1.42
   0 -16  -3   29.82    1.51
   0 -16  -3   29.88    1.53
   0 -16   3   30.46    1.44
   0  16  -3   29.13    1.54
   0 -16   3   29.00    1.55
   0  16  -4   56.42    2.45
   0  16   4   50.92    2.32
   0  16   4   50.39    2.21
   0 -16   4   45.88    3.71
   0  16  -4   49.36    1.97
   0  16  -4   50.99    1.99
   0 -16  -4   51.99    2.15
   0  16   4   45.88    3.69
   0 -16  -4   50.85    2.15
   0 -16   4   51.75    2.01
   0 -16   4   52.56    2.05
   0 -16   4   51.86    2.22
   0  16  -4   55.55    2.26
   0  16   5   17.34    1.26
   0  16  -5   18.63    1.35
   0  16   5   18.65    1.23
   0 -16   5   12.18    1.91
   0  16  -5   17.21    0.99
   0  16  -5   15.85    1.00
   0 -16  -5   17.80    1.15
   0  16   5   16.72    2.23
   0 -16  -5   19.06    1.18
   0 -16   5   16.95    1.15
   0  16  -5   16.90    1.15
   0 -16  -5   17.82    1.15
   0 -16   5   16.05    0.99
   0 -16   6   44.94    3.63
   0  16  -6   40.32    1.80
   0 -16  -6   47.07    1.98
   0  16  -6   43.93    1.99
   0  16  -6   43.16    2.16
   0  16   6   46.04    2.13
   0  16   6   44.39    2.00
   0  16   6   39.68    3.42
   0 -16  -6   44.72    1.95
   0  16   7   62.78    2.52
   0  16   7   59.17    2.36
   0  16  -7   54.09    2.52
   0  16  -7   53.93    2.19
   0 -16  -7   58.90    2.32
   0  16   7   43.69    3.69
   0  16  -7   56.23    2.36
   0 -16  -7   56.02    2.29
   0 -16   7   48.64    3.88
   0 -16  -8   72.43    2.75
   0  16  -8   77.67    2.85
   0 -16  -8   71.81    2.71
   0  16   8   73.33    2.79
   0  16   8   73.79    2.94
   0  16   9   31.80    1.58
   0  16   9   33.99    1.75
   0 -16  -9   34.47    1.60
   0 -16  -9   33.60    1.60
   0  16  -9   29.26    1.62
   0 -16  -9   32.88    1.55
   0  16  -9   32.45    1.61
   0 -16  10    8.05    0.79
   0  16  10    6.93    0.84
   0  16  10    6.23    0.71
   0 -16 -10    6.61    0.71
   0  16 -10    7.93    0.84
   0 -16 -10    6.62    0.74
   0 -16 -10    5.60    0.66
   0 -16 -11    6.61    0.69
   0  16 -11    7.14    0.78
   0 -16 -11    5.34    0.59
   0 -16  11    8.10    0.76
   0  16  11    6.38    0.65
   0  16  11    6.46    0.78
   0  16 -11    6.67    0.67
   0 -16 -11    6.21    0.64
   0 -16 -12   27.85    1.26
   0 -16 -12   32.23    1.37
   0  16 -12   29.24    1.45
   0 -16  12   27.36    1.35
   0  16 -12   25.34    1.32
   0  16  12   30.67    1.36
   0  16  12   32.77    1.53
   0  16  13   63.03    2.32
   0  16  13   60.33    2.13
   0 -16 -13   54.69    2.06
   0 -16  13   66.54    2.30
   0 -16  13   66.71    2.21
   0  16 -13   59.54    2.20
   0  16 -13   62.36    2.28
   0  16  14    8.07    0.66
   0  16  14    6.13    0.49
   0  16 -14    5.95    0.65
   0 -16  14    6.21    0.61
   0 -16 -14    6.87    0.52
   0 -16  14    6.13    0.60
   0 -16  14    5.08    0.47
   0  16 -14    4.79    0.47
   0  16 -14    5.51    0.56
   0  16 -15    1.04    0.33
   0 -16 -15    0.43    0.24
   0 -16  15    1.21    0.36
   0  16 -15    1.41    0.39
   0 -16 -15    0.47    0.30
   0  16  15    0.86    0.33
   0 -16  15    0.54    0.31
   0  16 -16    5.39    0.43
   0  16  16    4.97    0.41
   0 -16  16    4.76    0.38
   0  16 -16    4.78    0.40
   0 -17   0    0.49    0.48
   0  17   0   -0.30    0.84
   0 -17   0    0.63    0.47
   0 -17   0    0.46    0.52
   0  17   0   -0.08    0.54
   0 -17   0    0.24    0.44
   0  17   0    0.47    0.41
   0 -17   1   18.55    1.13
   0 -17  -1   18.23    1.16
   0  17   1   18.00    2.20
   0 -17  -1   21.63    1.23
   0 -17   1   19.40    1.16
   0 -17   1   19.02    1.16
   0 -17  -1   18.50    1.18
   0  17  -1   17.53    1.24
   0  17   1   19.26    1.28
   0  17  -1   20.56    1.40
   0 -17  -1   19.41    1.26
   0 -17   1   18.46    1.24
   0  17   1   21.30    1.20
   0  17  -1   19.35    1.20
   0 -17   2    0.65    0.43
   0 -17  -2    0.57    0.49
   0  17   2    0.96    0.94
   0 -17  -2    0.37    0.50
   0 -17   2    0.79    0.49
   0 -17  -2    0.58    0.53
   0 -17   2    1.29    0.51
   0  17   2    0.24    0.45
   0  17  -2    0.29    0.51
   0 -17   2    1.05    0.49
   0  17  -2    0.97    0.44
   0 -17  -3   58.17    2.31
   0 -17   3   53.81    2.15
   0  17   3   55.75    3.98
   0 -17  -3   57.23    2.29
   0 -17   3   57.49    2.19
   0 -17   3   56.10    2.20
   0 -17  -3   57.77    2.33
   0  17   3   54.43    2.35
   0  17  -3   59.25    2.59
   0  17  -3   56.68    2.33
   0 -17   3   55.54    2.34
   0 -17  -4   20.20    1.26
   0  17   4   17.99    2.27
   0 -17  -4   23.86    1.31
   0 -17   4   20.21    1.26
   0  17  -4   22.23    1.30
   0  17   4   21.50    1.30
   0  17  -4   21.12    1.43
   0 -17   4   19.62    1.13
   0 -17   5    0.89    0.40
   0 -17  -5    0.96    0.58
   0 -17  -5    1.68    0.59
   0  17  -5    1.18    0.63
   0  17   5    0.83    0.47
   0  17  -5    1.41    0.51
   0 -17   5    1.13    0.49
   0 -17  -6  157.01    4.89
   0 -17  -6  152.26    4.86
   0  17   6  150.75    5.03
   0  17   6  150.19    4.90
   0  17  -6  147.97    5.15
   0 -17   6  146.35    4.85
   0  17  -6  156.29    4.94
   0 -17  -7  125.99    4.03
   0  17  -7  118.33    4.26
   0  17   7  125.31    4.06
   0  17   7  120.67    4.17
   0 -17   7  112.05    3.95
   0  17  -7  117.79    4.05
   0 -17  -8    1.03    0.51
   0 -17  -8    0.64    0.51
   0  17  -8    0.45    0.40
   0 -17   8    0.13    0.36
   0  17   8    0.66    0.58
   0  17   8    0.36    0.42
   0  17   9   11.31    0.98
   0  17   9   11.12    0.84
   0 -17  -9   11.47    0.87
   0 -17  -9   11.41    0.91
   0  17  -9    9.19    0.88
   0 -17  -9   11.72    0.88
   0  17  -9   10.21    0.84
   0 -17   9    8.23    0.73
   0 -17   9   10.47    0.89
   0 -17 -10  199.06    5.98
   0 -17  10  200.11    6.05
   0  17  10  203.05    6.15
   0  17  10  197.78    5.96
   0 -17 -10  204.94    6.02
   0  17 -10  192.14    6.07
   0 -17 -11   37.87    1.56
   0  17 -11   36.55    1.64
   0 -17 -11   37.64    1.58
   0 -17  11   36.07    1.60
   0  17  11   38.19    1.55
   0  17  11   37.86    1.69
   0  17 -12  136.67    4.32
   0  17 -12  143.91    4.38
   0 -17 -12  140.32    4.27
   0 -17  12  144.69    4.38
   0 -17  12  145.58    4.34
   0  17  12  133.51    4.20
   0  17  12  145.85    4.43
   0  17 -13   35.84    1.46
   0 -17  13   41.18    1.55
   0  17 -13   38.07    1.60
   0  17 -13   39.73    1.52
   0 -17 -13   34.74    1.36
   0 -17  13   43.19    1.58
   0 -17  13   39.89    1.46
   0  17  13   41.29    1.57
   0  17  13   35.66    1.35
   0 -17  14    1.49    0.34
   0 -17 -14    0.64    0.22
   0  17  14    1.15    0.33
   0 -17  14    1.69    0.38
   0  17 -14    1.83    0.41
   0 -17  15    9.84    0.51
   0 -17  15   11.12    0.56
   0  17 -15   10.19    0.57
   0  17 -15   10.32    0.59
   0 -18   0   21.47    1.26
   0 -18   0   21.45    1.23
   0 -18   0   22.40    1.24
   0 -18   0   19.05    1.26
   0  18   0   24.00    1.49
   0  18   0   23.01    1.37
   0 -18   1   72.38    2.61
   0 -18  -1   66.90    2.59
   0 -18  -1   69.43    2.60
   0 -18   1   67.81    2.55
   0 -18  -1   67.56    2.59
   0 -18   1   68.15    2.55
   0 -18   1   68.25    2.68
   0  18  -1   67.30    2.62
   0  18   1   70.51    2.72
   0  18  -1   74.24    2.93
   0 -18   2   44.93    1.86
   0 -18  -2   43.14    1.92
   0 -18   2   42.43    1.80
   0 -18  -2   43.02    1.88
   0 -18   2   44.53    1.83
   0 -18  -2   40.39    1.86
   0 -18   2   44.97    1.96
   0  18  -2   43.28    1.91
   0  18  -2   44.84    2.14
   0  18   2   42.31    1.95
   0 -18   3   39.38    1.65
   0 -18  -3   35.61    1.70
   0 -18   3   36.87    1.57
   0 -18  -3   33.56    1.64
   0 -18   3   35.99    1.57
   0 -18  -3   35.03    1.69
   0  18  -3   35.81    1.70
   0 -18   3   36.79    1.72
   0  18  -3   37.24    1.91
   0  18   3   34.68    1.71
   0 -18   4   96.10    3.22
   0 -18  -4   97.95    3.36
   0 -18  -4   94.83    3.36
   0  18  -4   99.55    3.41
   0 -18   4   91.47    3.33
   0  18  -4   98.56    3.62
   0  18   4   96.13    3.40
   0 -18   5    6.10    0.60
   0 -18  -5    4.17    0.70
   0 -18  -5    4.50    0.68
   0  18  -5    5.07    0.78
   0  18   5    4.23    0.64
   0 -18   5    6.54    0.68
   0  18  -5    5.71    0.67
   0 -18  -6    1.23    0.58
   0  18  -6    0.88    0.43
   0 -18   6    1.28    0.42
   0  18   6    1.24    0.49
   0  18  -6    1.19    0.61
   0 -18  -6    0.86    0.52
   0 -18  -7   10.01    0.86
   0 -18  -7   10.22    0.89
   0  18  -7   10.20    0.82
   0 -18   7    9.75    0.77
   0  18   7   12.14    0.86
   0 -18   7   10.14    0.87
   0  18   8    0.51    0.41
   0 -18  -8    0.28    0.44
   0  18  -8    0.45    0.45
   0 -18  -8    0.32    0.47
   0  18  -8    0.03    0.36
   0 -18   8    1.01    0.37
   0 -18   8    0.28    0.47
   0  18   9  135.69    4.32
   0 -18  -9  139.02    4.36
   0  18  -9  146.26    4.49
   0 -18  -9  140.00    4.40
   0 -18  -9  139.64    4.40
   0  18  -9  141.14    4.44
   0 -18   9  143.73    4.47
   0 -18  10    1.15    0.48
   0 -18 -10    2.48    0.53
   0  18 -10    1.54    0.46
   0 -18 -10    1.70    0.45
   0  18  10    1.63    0.38
   0  18 -10    2.40    0.43
   0 -18  11   50.65    1.80
   0 -18 -11   45.96    1.72
   0  18 -11   49.12    1.78
   0  18 -12    9.37    0.60
   0 -18  12    9.43    0.62
   0  18 -12    9.68    0.63
   0 -18  13    5.39    0.48
   0 -18  13    4.24    0.36
   0  18 -13    4.78    0.48
   0 -18  13    5.32    0.47
   0 -18  14    0.56    0.20
   0 -18  14    0.31    0.21
   0  18 -14    0.13    0.21
   0 -19   0    0.38    0.43
   0  19   0   -0.29    0.56
   0 -19   0   -0.03    0.42
   0 -19   0    0.90    0.49
   0 -19   1    8.01    0.72
   0 -19  -1    7.88    0.75
   0  19  -1    7.88    0.89
   0  19   1    9.79    0.95
   0 -19   1    7.74    0.75
   0 -19  -1    9.34    0.82
   0 -19   1    7.64    0.71
   0 -19  -1    8.19    0.75
   0 -19   2   90.13    3.03
   0 -19  -2   96.74    3.18
   0  19  -2   93.81    3.41
   0  19   2   95.46    3.25
   0 -19   2   86.76    3.03
   0 -19  -2   94.63    3.19
   0  19  -2   94.13    3.18
   0 -19   2   87.79    3.17
   0 -19  -2   90.95    3.19
   0 -19   2   88.14    3.09
   0 -19  -3   11.88    0.90
   0  19  -3   11.20    1.00
   0  19   3   12.59    0.92
   0 -19   3   11.12    0.76
   0 -19  -3   11.33    0.89
   0  19  -3   11.72    0.86
   0 -19   3   11.52    0.86
   0 -19  -3   12.65    0.97
   0 -19   3   12.06    0.83
   0 -19   4   19.36    1.03
   0 -19  -4   21.40    1.22
   0 -19  -4   21.27    1.18
   0  19  -4   18.74    1.28
   0  19   4   21.45    1.17
   0 -19  -4   22.12    1.21
   0 -19   4   17.95    1.07
   0  19  -4   17.96    1.09
   0 -19   4   19.37    1.13
   0 -19  -5    0.38    0.46
   0  19   5    0.64    0.42
   0  19  -5    0.15    0.49
   0 -19  -5    0.59    0.47
   0 -19   5    0.94    0.37
   0  19  -5    0.33    0.37
   0 -19   5    0.88    0.47
   0 -19  -6   13.98    0.96
   0  19   6   14.03    0.90
   0 -19  -6   13.72    0.97
   0 -19  -6   15.16    0.99
   0  19  -6   15.67    0.96
   0  19  -7    1.12    0.37
   0  19   7    1.63    0.41
   0 -19  -7    1.12    0.48
   0 -19  -7    0.98    0.48
   0  19  -7    1.04    0.43
   0 -19  -8    2.29    0.48
   0  19   8    1.94    0.40
   0  19  -8    2.26    0.48
   0 -19  -8    2.36    0.51
   0 -19   8    3.07    0.53
   0  19  -8    3.43    0.48
   0  19   9   12.88    0.73
   0  19  -9   12.47    0.80
   0 -19   9   12.47    0.82
   0 -19  -9   12.69    0.80
   0  19  -9   12.91    0.79
   0 -19   9   11.89    0.77
   0  19  10    1.68    0.30
   0 -19 -10    2.67    0.43
   0  19 -10    1.29    0.38
   0 -19  10    1.49    0.39
   0 -19 -10    2.52    0.40
   0  19 -10    1.74    0.32
   0 -19  10    1.27    0.39
   0 -19  11    4.15    0.44
   0  19 -11    3.62    0.47
   0 -19  11    3.77    0.43
   0  19 -11    3.78    0.41
   0 -19 -11    4.20    0.44
   0  19 -12    8.49    0.54
   0 -19  12    8.60    0.49
   0 -19  12    9.99    0.57
   0 -20   0  115.16    3.71
   0  20   0  123.27    4.03
   0 -20   0  113.91    3.75
   0 -20   0  120.07    3.72
   0 -20   1   28.24    1.27
   0 -20  -1   26.69    1.30
   0  20   1   30.97    1.54
   0  20  -1   30.54    1.54
   0 -20   1   28.54    1.32
   0 -20  -1   29.57    1.38
   0 -20   1   28.67    1.26
   0 -20  -1   28.45    1.31
   0 -20  -2   21.18    1.10
   0 -20   2   20.66    1.07
   0 -20  -2   20.06    1.10
   0 -20   2   20.11    1.05
   0 -20  -2   20.13    1.13
   0  20  -2   19.98    1.23
   0  20   2   21.84    1.27
   0 -20  -3   81.89    2.85
   0 -20   3   83.01    2.85
   0 -20  -3   84.78    2.89
   0  20   3   89.91    3.11
   0  20  -3   88.46    3.10
   0 -20   3   85.34    2.78
   0 -20  -3   83.60    2.91
   0 -20  -4    0.18    0.46
   0 -20   4    0.15    0.31
   0 -20  -4    0.25    0.42
   0  20  -4   -0.03    0.49
   0 -20  -4    0.23    0.43
   0  20  -4    0.35    0.31
   0 -20   4    0.15    0.39
   0 -20  -5    1.48    0.47
   0  20   5    1.22    0.39
   0 -20  -5    1.51    0.47
   0  20  -5    2.39    0.40
   0 -20   5    2.02    0.45
   0 -20  -6   39.92    1.57
   0  20  -6   36.40    1.54
   0  20   6   35.16    1.44
   0 -20  -6   39.71    1.58
   0 -20  -6   38.31    1.56
   0  20  -6   36.62    1.51
   0  20  -7   27.93    1.23
   0  20   7   28.57    1.15
   0 -20  -7   28.28    1.26
   0 -20  -7   29.42    1.27
   0  20  -7   28.61    1.26
   0 -20  -8   20.69    0.97
   0  20   8   18.88    0.85
   0  20  -8   20.42    0.97
   0  20  -8   20.35    0.96
   0 -20   8   21.83    1.02
   0 -20  -8   21.94    1.01
   0  20  -9   27.51    1.14
   0 -20  -9   30.78    1.19
   0 -20   9   30.99    1.22
   0 -20  10    1.14    0.29
   0  20 -10    0.88    0.27
   0  20 -10    1.21    0.24
   0 -20 -10    0.93    0.29
   0 -20  10    1.03    0.27
   0 -20  11   10.61    0.51
   0  20 -11    7.54    0.45
   0  21   0    0.67    0.42
   0 -21   0   -0.07    0.31
   0 -21   0    0.29    0.37
   0 -21  -1    0.43    0.33
   0  21   1    0.07    0.26
   0 -21  -1    0.29    0.35
   0 -21   1    0.31    0.33
   0 -21  -1    0.11    0.36
   0  21  -1    0.44    0.39
   0  21   1    0.31    0.38
   0 -21  -2    0.16    0.35
   0 -21   2    0.07    0.31
   0 -21  -2   -0.22    0.37
   0  21  -2    0.74    0.39
   0  21   2    0.08    0.36
   0 -21  -2    0.60    0.35
   0 -21  -3    4.52    0.49
   0 -21  -3    4.81    0.51
   0 -21   3    4.21    0.41
   0 -21  -3    5.13    0.56
   0 -21   3    4.52    0.48
   0  21  -3    4.23    0.54
   0  21   3    4.61    0.56
   0 -21  -4    0.44    0.35
   0 -21  -4    0.62    0.36
   0 -21  -4    0.17    0.36
   0 -21   4    0.74    0.32
   0  21   4    0.37    0.35
   0 -21  -5   20.42    0.97
   0 -21   5   18.80    0.94
   0  21   5   19.34    1.02
   0 -21  -5   20.25    0.95
   0  21  -5   20.97    0.95
   0  21  -6   24.93    1.03
   0 -21  -6   24.89    1.06
   0 -21  -6   23.40    1.05
   0  21   6   24.21    1.11
   0 -21   6   25.81    1.07
   0 -21  -6   23.25    1.06
   0  21   7    5.86    0.49
   0 -21  -7    4.98    0.45
   0  21  -7    5.63    0.43
   0 -21  -7    4.92    0.44
   0  21   8    0.14    0.22
   0 -21   8    0.12    0.23
   0  21  -8   -0.04    0.18
   0 -21  -8    0.11    0.25
   0  21   9   17.13    0.71
   0 -21   9   17.53    0.70
   0 -21   9   15.92    0.67
   0 -22   0   18.20    0.82
   0  22   0   18.67    0.92
   0 -22   1    0.22    0.23
   0 -22  -1    0.39    0.28
   0  22   1    0.27    0.29
   0  22  -1    0.43    0.29
   0  22   2    9.69    0.63
   0 -22  -2    9.79    0.60
   0 -22  -2    8.78    0.49
   0  22   3   12.15    0.68
   0 -22  -3   12.42    0.65
   0 -22  -3   11.33    0.58
   0  22   4    7.23    0.50
   0 -22  -4    8.20    0.48
   0 -22  -4    7.93    0.50
   0  22   5    2.64    0.31
   0 -22  -5    2.56    0.29
   0 -22   5    2.31    0.27
   0  22   6   16.62    0.71
   0 -22  -6   16.38    0.68
   1   0 -23   34.18    1.24
   1   0 -22    0.08    0.37
  -1   0  22    0.28    0.32
   1   0 -22    0.02    0.29
   1   0 -21   36.75    1.57
   1   0 -21   41.53    1.64
  -1   0  21   35.18    1.61
   1   0 -21   40.25    1.61
  -1   0  21   34.97    1.45
  -1   0  20   -0.11    0.42
   1   0 -20    0.51    0.50
   1   0 -20   -0.09    0.45
   1   0 -20    0.12    0.54
   1   0 -19    8.75    0.87
  -1   0  19    6.67    0.77
   1   0 -18    0.32    0.62
   1   0 -18    0.23    0.56
   1   0 -18    0.18    0.50
  -1   0  18    0.35    0.55
   1   0 -17   17.80    1.17
   1   0 -17   16.42    1.16
  -1   0  17   17.53    1.25
   1   0 -17   17.47    1.24
   1   0 -17   18.02    2.46
   1   0 -17   15.53    2.11
  -1   0  16    0.78    0.73
   1   0 -16    1.61    1.12
   1   0 -16    1.71    1.26
  -1   0  16    1.31    0.48
   1   0 -16    3.77    0.66
   1   0 -16    1.20    0.75
  -1   0  16    0.50    0.59
   1   0 -16    1.18    0.56
   1   0 -16    0.96    1.12
   1   0 -16    1.37    0.65
   1   0 -15  329.26    9.55
  -1   0  15  300.65   11.34
   1   0 -15  303.02   11.95
   1   0 -15  340.01    9.35
   1   0 -15  328.23   12.63
  -1   0  15  319.84    9.40
   1   0 -15  342.53   11.67
   1   0 -15  315.99    9.78
   1   0 -14    1.24    0.64
   1   0 -14    0.44    0.99
  -1   0  14    0.79    0.42
  -1   0  14    0.96    0.75
   1   0 -14    2.02    1.10
   1   0 -14    1.27    0.47
   1   0 -14    1.13    0.49
   1   0 -13  245.24    7.54
  -1   0  13  249.26    7.30
  -1   0  13  252.26    9.16
   1   0 -13  256.57    8.99
   1   0 -13  250.38    7.37
   1   0 -13  232.68    9.73
  -1   0  12    1.90    0.78
   1   0 -12    0.51    0.40
   1   0 -12    0.59    0.92
   1   0 -12    0.47    0.47
  -1   0  11  165.17    6.51
   1   0 -11  179.54    6.38
  -1   0  10    0.23    0.56
   1   0 -10    0.99    0.84
  -1   0   9  106.03    4.28
   1   0  -9   99.68    4.71
   1   0  -9  111.07    4.19
  -1   0   8    0.17    0.48
   1   0  -8    0.17    0.71
  -1   0   7   95.91    3.73
   1   0  -7  112.62    4.38
  -1   0   6    1.40    0.47
   1   0  -6    2.53    0.80
  -1   0   6    1.60    0.31
  -1   0   5 9221.76  242.57
   1   0  -5 9344.82  243.14
  -1   0   5 9081.64  242.19
  -1   0   4    2.11    0.40
   1   0  -4    2.39    0.64
  -1   0   4    1.37    0.33
  -1   0   3 1565.42   41.78
   1   0  -3 1581.84   42.18
  -1   0   3 1559.21   41.74
   1   0  -2    2.39    0.44
  -1   0   2    1.81    0.29
  -1   0   2    1.61    0.35
  -1   0   1  590.44   16.08
  -1   0   1  584.48   16.23
  -1   0   1  575.95   15.81
   1   0  -1  585.59   15.78
   1   0   0    1.09    0.17
  -1   0   0    0.73    0.48
  -1   0   0    0.94    0.33
  -1   0  -1   81.68    2.88
  -1   0  -1   84.44    2.75
  -1   0  -2    0.67    0.18
  -1   0  -2    0.78    0.18
  -1   0  -2    0.69    0.48
  -1   0  -2    0.62    0.40
  -1   0  -3  887.73   24.47
  -1   0  -3  920.03   24.57
  -1   0  -3  938.79   24.98
  -1   0  -3  947.05   24.91
  -1   0  -4    0.33    0.34
  -1   0  -4    0.57    0.30
  -1   0  -4    0.52    0.47
  -1   0  -4    0.70    0.45
  -1   0  -4    0.69    0.56
  -1   0  -5   51.46    2.01
  -1   0  -5   52.51    2.35
  -1   0  -5   54.86    2.20
  -1   0  -5   54.56    2.58
  -1   0  -6    2.59    0.64
  -1   0  -6    3.30    0.57
  -1   0  -6    4.78    0.79
  -1   0  -6    2.11    0.86
  -1   0  -7  652.26   18.49
  -1   0  -7  660.73   19.05
  -1   0  -7  664.59   18.83
  -1   0  -7  667.96   19.78
  -1   0  -8   -0.06    0.49
  -1   0  -8    0.15    0.46
  -1   0  -8   -0.29    0.64
  -1   0  -8    0.11    1.01
  -1   0  -9  530.48   16.75
  -1   0  -9  522.52   15.74
  -1   0  -9  523.16   15.35
  -1   0 -10    1.64    1.05
  -1   0 -10    1.08    0.55
  -1   0 -10   -0.09    0.56
  -1   0 -11  539.96   16.48
  -1   0 -11  516.18   15.83
  -1   0 -11  526.20   14.59
  -1   0 -11  546.51   17.28
  -1   0 -11  529.20   14.71
  -1   0 -11  530.13   14.82
  -1   0 -12    0.49    0.47
  -1   0 -12    0.99    0.71
  -1   0 -12    0.84    0.61
  -1   0 -12    0.07    0.46
  -1   0 -12    1.13    0.38
  -1   0 -12    1.12    0.98
  -1   0 -12    0.38    0.43
  -1   0 -12    0.74    0.40
  -1   0 -12    1.00    0.80
  -1   0 -13  429.78   12.39
  -1   0 -13  442.76   14.39
  -1   0 -13  403.53   13.53
  -1   0 -13  428.98   12.20
  -1   0 -13  448.27   15.32
  -1   0 -13  435.69   12.29
  -1   0 -13  452.52   12.41
  -1   0 -13  427.62   12.07
  -1   0 -13  432.12   12.43
  -1   0 -13  426.03   12.10
  -1   0 -14    0.64    0.44
  -1   0 -14    0.11    1.01
  -1   0 -14    0.91    0.78
  -1   0 -14    0.66    0.57
  -1   0 -14    0.56    0.59
  -1   0 -14    0.52    0.42
  -1   0 -14    0.92    0.60
  -1   0 -14    0.63    0.49
  -1   0 -14    0.68    1.11
  -1   0 -15  119.64    6.60
   1   0  15  119.60    6.26
  -1   0 -15  126.61    4.30
  -1   0 -15  123.65    3.98
  -1   0 -15  122.43    4.31
  -1   0 -15  116.84    4.27
  -1   0 -15  121.08    4.01
  -1   0 -15  122.31    4.19
  -1   0 -15  119.94    4.24
  -1   0 -15  122.30    4.21
   1   0  16   -0.50    1.04
  -1   0 -16   -0.22    0.57
  -1   0 -16    0.27    0.42
  -1   0 -16   -0.22    0.62
  -1   0 -16   -0.16    0.63
  -1   0 -16    0.55    0.60
  -1   0 -16    0.16    0.52
  -1   0 -16    0.57    1.09
  -1   0 -17    2.89    0.73
  -1   0 -17    2.66    0.58
  -1   0 -17    3.28    0.79
  -1   0 -17    3.05    0.73
  -1   0 -17    3.69    0.79
   1   0  17    2.47    1.11
  -1   0 -17    3.39    0.61
  -1   0 -18    0.50    0.66
  -1   0 -18    0.04    0.58
  -1   0 -18   -0.47    0.70
  -1   0 -18    0.25    0.41
  -1   0 -18    0.40    0.59
  -1   0 -18    0.21    0.60
  -1   0 -18    0.22    0.42
  -1   0 -19  457.54   12.86
  -1   0 -19  440.73   12.86
  -1   0 -19  458.36   12.85
  -1   0 -19  466.63   12.91
  -1   0 -19  459.97   12.90
  -1   0 -19  434.94   12.52
  -1   0 -20    1.03    0.63
  -1   0 -20    1.06    0.57
  -1   0 -20    0.65    0.57
  -1   0 -20    1.61    0.57
  -1   0 -20    0.81    0.47
  -1   0 -21   79.32    2.63
  -1   0 -21   70.78    2.58
  -1   0 -21   75.08    2.59
  -1   0 -21   77.63    2.61
  -1   0 -21   76.11    2.50
  -1   0 -22    0.23    0.27
  -1   0 -22    0.53    0.32
  -1   1  23    2.01    0.29
   1  -1 -23    2.05    0.32
   1   1 -23    2.31    0.30
   1  -1 -23    1.73    0.30
   1   1 -22   12.50    0.75
   1  -1 -22   12.39    0.70
   1  -1 -22   12.92    0.77
   1  -1 -22   13.69    0.80
   1  -1 -22   14.50    0.82
   1  -1 -21    0.46    0.43
   1  -1 -21    0.57    0.47
   1   1 -21    0.44    0.42
   1  -1 -21   -0.05    0.38
  -1  -1  21    0.20    0.39
  -1   1  21   -0.16    0.31
  -1  -1  21    0.43    0.33
   1  -1 -21    0.44    0.44
  -1  -1  20    6.97    0.70
  -1   1  20    7.34    0.72
   1  -1 -20    7.43    0.76
   1  -1 -20    9.39    0.84
   1   1 -20    7.98    0.77
   1  -1 -20    8.21    0.81
  -1   1  19   35.70    1.68
  -1  -1  19   33.40    1.66
   1  -1 -19   36.49    1.68
   1   1 -18   47.83    2.10
  -1   1  18   52.26    2.19
   1   1 -18   45.28    2.05
  -1  -1  18   48.65    2.15
   1  -1 -18   50.20    2.09
   1   1 -17   32.37    3.00
   1  -1 -17   33.45    3.34
  -1  -1  17   32.97    2.77
   1  -1 -17   32.67    3.04
   1   1 -17   31.70    3.32
   1  -1 -17   32.09    1.66
  -1  -1  17   36.68    1.63
   1   1 -17   42.14    3.30
   1   1 -17   36.29    1.76
   1   1 -17   34.24    1.97
  -1  -1  17   39.59    1.88
   1  -1 -17   33.57    1.73
  -1   1  17   35.48    1.82
   1   1 -17   35.66    1.76
   1   1 -16  347.44    9.93
  -1   1  16  345.35   10.03
   1  -1 -16  339.26    9.95
   1   1 -16  344.93    9.86
   1   1 -16  330.34   12.54
  -1   1  16  305.34   11.58
  -1  -1  16  324.44   11.97
   1  -1 -16  315.39   12.33
   1   1 -16  352.29   13.27
   1  -1 -16  340.35    9.76
  -1  -1  16  328.47    9.77
   1  -1 -16  342.27   13.22
   1   1 -16  359.38   12.37
   1   1 -16  342.65   10.24
   1  -1 -15   69.22    2.63
   1   1 -15   62.06    2.53
  -1   1  15   71.04    2.71
   1   1 -15   61.53    2.46
  -1   1  15   56.33    3.61
   1   1 -15   65.96    4.57
   1   1 -15   52.48    3.96
  -1  -1  15   60.01    3.85
   1  -1 -15   72.21    2.46
  -1   1  15   64.77    2.44
  -1  -1  15   60.09    2.43
   1  -1 -15   76.11    4.91
   1   1 -15   62.82    3.96
   1  -1 -15   65.03    2.79
   1   1 -15   65.09    2.77
   1  -1 -14   42.82    1.88
   1   1 -14   45.51    1.89
   1   1 -14   41.46    1.79
  -1   1  14   42.79    2.91
   1   1 -14   38.80    3.27
  -1  -1  14   42.48    3.09
   1  -1 -14   41.94    1.70
  -1  -1  14   41.57    1.80
  -1   1  14   41.08    1.77
   1   1 -14   42.23    3.53
   1  -1 -14   40.98    3.55
   1   1 -14   42.46    3.00
   1   1 -14   38.71    1.99
   1  -1 -14   40.06    2.01
   1   1 -13   63.70    4.20
   1  -1 -13   61.00    2.53
   1   1 -13   64.15    2.55
  -1   1  13   64.09    2.31
  -1  -1  13   57.76    2.31
   1   1 -13   61.64    3.53
   1  -1 -13   65.54    2.42
  -1  -1  13   66.11    3.78
  -1   1  13   63.14    3.56
   1   1 -13   58.69    2.27
   1  -1 -12   24.29    1.38
   1   1 -12   25.89    1.37
  -1  -1  12   25.71    2.19
  -1   1  12   24.13    2.02
   1   1 -12   27.07    2.13
   1   1 -12   25.62    1.22
   1  -1 -12   26.98    1.25
   1  -1 -12   25.35    1.28
  -1  -1  11    0.74    0.65
  -1   1  11    0.75    0.56
   1   1 -11    0.51    0.74
  -1  -1  10   73.81    3.58
  -1   1  10   69.10    3.34
   1   1 -10   77.93    3.40
   1   1  -9   35.38    2.53
   1  -1  -9   39.90    2.67
  -1   1   9   37.47    2.15
  -1  -1   9   38.98    2.31
   1   1  -9   40.62    2.17
   1   1  -8   12.97    1.47
   1  -1  -8   12.15    1.47
  -1   1   8   11.30    1.09
   1  -1  -7    4.05    0.92
  -1  -1   7    6.24    0.81
  -1   1   7    5.44    0.71
   1   1  -7    3.95    0.89
   1   1  -6  128.44    4.81
   1  -1  -6  137.52    4.97
  -1  -1   6  126.96    4.43
  -1   1   6  124.44    4.20
   1  -1  -5   38.58    2.18
   1   1  -5   48.00    2.29
  -1  -1   5   51.10    2.03
  -1   1   5   42.79    1.74
   1   1  -4 9593.51  259.34
  -1  -1   4 9999.00  259.01
  -1   1   4 9630.31  258.69
  -1   1   4 9936.33  258.81
  -1   1   3   37.45    1.31
  -1  -1   3   40.89    1.62
  -1   1   3   40.80    1.59
   1   1  -2 3620.97   93.75
  -1   1   2 3635.83   93.71
  -1  -1   2 3550.63   93.67
  -1  -1   2 3492.70   93.68
  -1   1   2 3477.63   93.25
  -1   1   1  344.67    9.35
  -1  -1   1  322.97    9.48
  -1  -1   1  330.12    9.28
  -1   1   1  350.20    9.51
   1   1  -1  311.56    9.12
  -1  -1   1  323.55    9.21
  -1  -1   0 1161.48   31.96
  -1  -1   0 1177.71   32.00
  -1   1   0 1173.45   31.50
  -1  -1   0 1198.12   32.05
  -1   1   0 1203.66   32.02
  -1  -1   0 1204.07   31.93
  -1   1  -1  287.66    7.91
  -1  -1  -1  278.04    8.28
  -1  -1  -1  286.44    8.27
  -1  -1  -1  285.81    8.37
  -1   1  -2   53.16    1.95
  -1  -1  -2   56.32    2.24
  -1  -1  -2   60.07    2.18
  -1   1  -2   54.63    1.87
  -1  -1  -2   58.36    2.32
  -1   1  -3  160.60    4.98
  -1  -1  -3  169.05    5.26
  -1  -1  -3  168.18    5.06
  -1  -1  -3  169.43    5.33
  -1  -1  -3  158.70    4.52
  -1   1  -3  160.86    4.79
  -1   1  -3  168.20    4.76
  -1  -1  -4    5.21    0.45
  -1   1  -4    7.56    0.63
  -1   1  -4    7.55    0.74
  -1  -1  -4    6.18    0.80
  -1  -1  -4    7.24    0.71
  -1   1  -4    8.53    0.65
  -1  -1  -4    6.59    0.88
  -1   1  -5 2423.77   65.39
  -1   1  -5 2437.95   65.70
  -1  -1  -5 2470.01   65.94
  -1  -1  -5 2453.12   65.86
  -1   1  -5 2431.62   65.48
  -1  -1  -5 2452.90   65.61
  -1  -1  -5 2496.34   66.08
  -1   1  -6  779.62   21.98
  -1  -1  -6  780.24   22.46
  -1   1  -6  798.93   22.36
  -1  -1  -6  803.94   22.71
  -1  -1  -6  791.02   22.26
  -1   1  -6  809.67   22.16
  -1  -1  -6  817.91   22.83
  -1   1  -7  115.06    4.09
  -1  -1  -7  104.38    4.37
  -1   1  -7  120.39    4.46
  -1   1  -7  114.04    4.24
  -1  -1  -7  114.39    4.32
  -1  -1  -7  114.04    4.89
  -1  -1  -7  116.22    4.86
  -1   1  -8  143.17    5.07
  -1  -1  -8  140.09    4.91
  -1  -1  -8  144.10    5.36
  -1   1  -8  152.13    5.34
  -1  -1  -8  146.23    6.06
  -1  -1  -8  146.26    5.93
  -1   1  -9  495.94   14.46
  -1  -1  -9  466.61   14.22
  -1  -1  -9  479.32   14.78
  -1   1  -9  499.52   14.76
  -1  -1  -9  483.14   15.34
  -1  -1  -9  504.36   15.64
  -1  -1 -10    4.05    1.30
  -1  -1 -10    3.71    0.72
  -1   1 -10    4.21    0.81
  -1   1 -10    3.09    0.87
  -1  -1 -10    4.10    0.96
  -1   1 -11  281.16    7.92
  -1  -1 -11  289.13   10.38
  -1  -1 -11  285.93   10.12
  -1   1 -11  266.46    8.02
  -1  -1 -11  288.74    9.73
  -1   1 -11  293.64    9.70
  -1  -1 -11  270.07    9.02
  -1   1 -11  277.33    9.22
  -1   1 -11  259.50    8.06
  -1  -1 -11  274.21    7.99
  -1   1 -11  278.27    8.15
  -1  -1 -11  276.77    8.10
  -1   1 -12   16.95    1.09
  -1   1 -12   13.82    0.97
  -1  -1 -12   17.29    1.82
  -1  -1 -12   14.74    1.46
  -1   1 -12   14.13    1.66
  -1   1 -12   15.74    1.56
  -1   1 -12   15.94    1.10
  -1  -1 -12   15.94    1.05
  -1   1 -12   15.48    1.13
  -1  -1 -12   15.48    1.01
  -1  -1 -12   16.39    2.09
  -1   1 -12   13.58    1.06
  -1   1 -12   14.33    1.09
  -1  -1 -12   14.96    1.07
  -1  -1 -12   14.79    1.02
  -1  -1 -12   15.30    0.95
  -1   1 -12   16.56    0.99
  -1   1 -12   15.04    0.97
  -1   1 -13   12.65    1.02
  -1   1 -13   13.64    0.98
  -1  -1 -13   16.26    1.85
  -1   1 -13   13.82    1.69
  -1   1 -13   12.22    1.42
  -1  -1 -13   13.33    0.92
  -1   1 -13   12.78    0.93
  -1  -1 -13   12.38    1.93
  -1  -1 -13   11.61    1.10
  -1   1 -13   13.30    1.33
  -1  -1 -13   12.46    0.98
  -1   1 -13   13.11    1.03
  -1  -1 -13   13.85    0.93
  -1   1 -13   11.43    1.02
  -1   1 -13   13.92    0.86
  -1  -1 -13   13.08    1.03
  -1  -1 -13   14.11    1.02
  -1  -1 -14    3.32    0.69
  -1   1 -14    2.52    0.67
  -1  -1 -14    2.76    0.55
  -1  -1 -14    3.21    1.22
  -1  -1 -14    2.67    0.57
  -1   1 -14    2.83    0.65
  -1   1 -14    2.75    0.55
  -1  -1 -14    2.80    0.54
  -1   1 -14    3.26    0.70
  -1  -1 -14    2.51    0.96
  -1  -1 -14    3.42    0.70
  -1   1 -14    2.37    1.06
  -1  -1 -14    2.78    0.64
  -1   1 -15  257.04    7.83
  -1   1 -15  270.36    8.09
   1  -1  15  259.81   10.57
  -1  -1 -15  257.26    9.96
  -1  -1 -15  256.68    8.01
  -1  -1 -15  262.98    7.96
  -1  -1 -15  258.54    7.78
  -1   1 -15  272.63    8.17
  -1   1 -15  262.17    7.78
  -1  -1 -15  264.99    7.76
  -1  -1 -15  260.84    7.94
  -1   1 -15  278.89    8.07
  -1  -1 -15  263.56   10.89
  -1  -1 -15  257.14    8.05
  -1  -1 -16    1.32    1.13
  -1   1 -16    0.15    0.45
  -1  -1 -16    0.55    0.47
   1  -1  16    0.51    0.90
   1   1  16    0.82    0.98
  -1  -1 -16   -0.31    0.59
  -1   1 -16    0.45    0.50
  -1  -1 -16    0.64    0.49
  -1   1 -16   -0.17    0.64
  -1  -1 -16    0.53    0.64
  -1  -1 -16    0.72    0.63
  -1  -1 -16    0.29    0.46
  -1   1 -16    0.78    0.58
  -1  -1 -17    4.76    0.65
  -1   1 -17    6.90    0.91
   1   1  17    5.15    1.35
   1  -1  17    6.21    1.45
  -1  -1 -17    3.84    0.64
  -1   1 -17    6.87    0.79
  -1  -1 -17    5.52    0.84
  -1  -1 -17    5.19    0.82
  -1  -1 -17    4.97    0.88
  -1  -1 -17    5.61    0.89
  -1   1 -17    6.47    1.58
  -1  -1 -17    5.52    1.55
  -1  -1 -17    5.32    0.68
  -1  -1 -18   13.49    1.14
  -1   1 -18   15.28    1.18
  -1  -1 -18   13.43    1.09
  -1  -1 -18   13.90    1.16
  -1  -1 -18   13.43    1.13
  -1   1 -18   15.08    1.17
  -1  -1 -18   13.33    1.18
  -1   1 -18   13.07    0.98
  -1   1 -18   12.94    0.98
  -1  -1 -18   13.11    0.92
  -1   1 -19    3.42    0.74
  -1  -1 -19    1.35    0.65
  -1   1 -19    2.35    0.63
  -1  -1 -19    2.46    0.62
  -1  -1 -19    2.29    0.70
  -1  -1 -19    3.20    0.73
  -1  -1 -19    1.87    0.72
  -1   1 -19    3.54    0.73
  -1   1 -19    1.82    0.48
  -1   1 -19    1.94    0.48
  -1  -1 -20  128.60    4.16
  -1  -1 -20  126.59    4.15
  -1  -1 -20  129.84    4.07
  -1   1 -20  125.61    4.09
  -1   1 -20  131.54    4.19
  -1  -1 -20  129.88    4.16
  -1   1 -20  124.65    4.12
  -1  -1 -20  125.44    4.16
  -1  -1 -21    2.38    0.54
  -1  -1 -21    2.13    0.50
  -1   1 -21    1.60    0.43
  -1  -1 -21    2.26    0.39
  -1   1 -21    1.54    0.45
  -1  -1 -21    2.01    0.51
  -1  -1 -21    2.77    0.50
  -1   1 -21    1.99    0.48
  -1  -1 -22   18.91    0.87
  -1  -1 -22   19.32    0.87
  -1  -1 -22   19.07    0.84
  -1   1 -22   18.25    0.85
  -1  -1 -22   17.27    0.84
  -1   2  23    0.49    0.20
   1  -2 -23    0.56    0.23
   1   2 -23    0.76    0.22
   1   2 -23    0.76    0.25
   1  -2 -23    1.01    0.26
   1   2 -23    0.70    0.21
   1  -2 -22    4.47    0.50
   1  -2 -22    4.20    0.51
   1   2 -22    4.33    0.49
   1   2 -22    4.65    0.51
   1  -2 -22    4.48    0.52
   1  -2 -22    3.91    0.38
   1   2 -22    4.01    0.48
   1   2 -21    6.77    0.67
   1  -2 -21    6.63    0.60
   1   2 -21    7.10    0.69
   1  -2 -21    7.20    0.68
   1  -2 -21    7.51    0.70
   1   2 -21    7.78    0.69
  -1   2  21    6.22    0.65
  -1  -2  21    6.16    0.65
  -1  -2  21    5.92    0.54
  -1   2  21    7.39    0.58
   1  -2 -21    6.78    0.71
  -1  -2  20    3.59    0.56
  -1   2  20    2.14    0.49
   1  -2 -20    2.92    0.54
   1  -2 -20    2.39    0.59
   1   2 -20    3.85    0.64
   1  -2 -20    2.39    0.61
   1   2 -19    0.55    0.45
  -1   2  19    1.23    0.55
  -1  -2  19    1.04    0.51
   1   2 -19    0.82    0.55
   1  -2 -19    0.40    0.48
   1   2 -19    1.26    0.53
   1   2 -19    1.04    0.59
   1  -2 -19    0.65    0.57
   1  -2 -18   14.45    1.07
   1   2 -18   14.41    1.08
  -1  -2  18   15.94    1.14
  -1   2  18   15.25    1.13
   1   2 -18   13.44    1.02
   1   2 -18   13.27    1.27
   1   2 -18   14.62    1.10
   1  -2 -17    1.16    1.06
   1   2 -17    1.60    1.01
  -1  -2  17    0.28    0.64
   1  -2 -17    0.32    0.83
   1   2 -17    0.61    0.76
   1  -2 -17    0.43    1.02
   1   2 -17    0.90    1.07
   1   2 -17    0.82    0.58
   1  -2 -17    0.88    0.56
  -1   2  17    1.37    0.60
   1   2 -17    1.13    0.55
   1   2 -17    0.80    0.59
  -1  -2  17    0.64    0.45
   1   2 -16   80.99    2.92
   1   2 -16   73.38    4.77
  -1  -2  16   78.94    4.60
   1  -2 -16   80.22    2.84
   1   2 -16   79.04    2.84
  -1  -2  16   77.30    2.87
  -1   2  16   78.78    3.04
   1   2 -16   79.32    2.96
   1  -2 -16   73.20    2.96
   1  -2 -16   75.10    5.13
   1  -2 -16   77.68    4.52
   1   2 -16   81.71    4.69
   1   2 -16   78.53    3.22
   1   2 -15   52.74    2.11
   1  -2 -15   50.18    2.15
   1  -2 -15   54.24    4.14
  -1  -2  15   45.62    3.39
   1   2 -15   50.32    3.77
   1   2 -15   46.37    3.94
  -1   2  15   48.23    3.18
   1   2 -15   48.16    2.00
   1  -2 -15   49.75    2.00
  -1  -2  15   49.25    2.11
   1   2 -15   55.19    2.20
  -1   2  15   50.87    2.22
   1  -2 -15   49.10    2.17
   1   2 -15   52.91    2.40
   1  -2 -15   47.19    3.34
   1   2 -15   52.99    3.58
  -1  -2  14    0.13    0.83
   1   2 -14    0.45    0.78
  -1   2  14    0.44    0.59
   1  -2 -14   -0.17    0.86
   1   2 -14    1.70    1.18
   1  -2 -14    0.35    0.56
   1   2 -14    0.64    0.58
   1  -2 -14    0.66    0.98
   1   2 -14   -0.11    1.02
   1   2 -14    0.91    0.43
   1  -2 -14    1.66    0.48
   1  -2 -14    0.21    0.48
  -1   2  14    0.11    0.48
   1   2 -14    1.13    0.49
  -1  -2  14    0.66    0.45
   1   2 -14    1.23    0.51
   1  -2 -14    0.79    0.52
   1  -2 -13  192.76    6.24
   1   2 -13  205.75    6.28
   1  -2 -13  202.09    6.09
  -1   2  13  191.70    7.44
   1   2 -13  196.85    8.51
  -1  -2  13  198.71    7.95
   1   2 -13  187.93    8.15
  -1   2  13  197.21    5.95
  -1  -2  13  198.08    6.04
   1  -2 -13  205.55    7.61
   1   2 -13  213.82    7.73
   1   2 -13  199.44    5.95
   1  -2 -13  200.77    6.00
   1   2 -12   51.09    2.06
   1  -2 -12   40.08    1.92
  -1  -2  12   48.66    1.89
  -1  -2  12   47.41    3.07
  -1   2  12   44.45    2.74
   1  -2 -12   43.06    1.79
   1   2 -12   46.85    1.79
   1   2 -12   54.30    3.02
   1  -2 -12   44.68    2.74
   1  -2 -12   46.53    1.89
  -1  -2  11  212.11    7.78
  -1   2  11  197.45    7.23
   1   2 -11  214.99    7.37
   1  -2 -11  203.75    7.24
  -1  -2  10   13.70    1.47
  -1   2  10   14.74    1.34
   1   2 -10   10.69    1.32
   1  -2 -10   12.68    1.37
   1  -2  -9   -0.10    0.81
  -1  -2   9    1.35    0.66
   1   2  -9    0.48    0.71
   1   2  -8  114.03    4.80
   1  -2  -8  108.33    4.83
  -1  -2   8  110.58    4.41
   1   2  -8  113.64    4.10
   1   2  -7  239.80    8.08
  -1  -2   7  240.14    7.75
   1   2  -6 3007.64   83.64
  -1  -2   6 3179.90   83.23
   1   2  -5 2898.37   77.30
  -1  -2   5 2859.80   76.97
   1   2  -4 3133.44   78.76
  -1  -2   4 3061.20   78.51
  -1  -2   3   44.59    1.81
  -1  -2   3   42.89    1.55
   1   2  -3   45.60    1.94
  -1   2   3   48.28    1.81
  -1  -2   2   92.92    2.93
  -1  -2   2   97.42    3.26
  -1   2   2   96.14    3.23
  -1  -2   1 1098.64   29.79
  -1   2   1 1101.48   29.92
  -1   2   1 1129.93   29.79
  -1  -2   1 1087.15   29.82
  -1   2   1 1074.29   29.78
  -1  -2   0   36.07    1.74
   1   2   0   38.39    1.33
  -1   2   0   43.05    1.79
  -1  -2   0   38.45    1.74
  -1   2   0   43.73    1.82
  -1  -2   0   39.85    1.74
  -1   2   0   42.16    1.74
  -1   2  -1   79.63    2.66
  -1   2  -1   78.00    2.36
  -1   2  -1   78.52    2.89
  -1  -2  -1   82.29    2.91
  -1  -2  -1   82.41    2.82
  -1   2  -1   78.93    2.76
  -1   2  -2  194.70    5.67
  -1   2  -2  192.04    5.51
  -1  -2  -2  190.14    5.95
  -1   2  -2  194.82    5.98
  -1  -2  -2  187.06    5.74
  -1   2  -2  187.60    5.72
  -1   2  -3 2605.65   68.50
  -1   2  -3 2556.64   68.47
  -1   2  -3 2540.57   68.86
  -1  -2  -3 2616.95   68.89
  -1  -2  -3 2561.13   68.54
  -1   2  -3 2543.98   68.53
  -1   2  -4 1902.49   51.31
  -1  -2  -4 1945.62   51.77
  -1   2  -4 1860.32   51.71
  -1  -2  -4 1943.82   51.28
  -1   2  -4 1910.82   51.28
  -1   2  -5  607.22   16.88
  -1   2  -5  582.20   17.31
  -1  -2  -5  608.08   17.35
  -1  -2  -5  612.26   17.24
  -1   2  -6   12.65    1.08
  -1   2  -6   14.14    1.09
  -1  -2  -6   14.00    1.38
  -1   2  -6   14.78    1.38
  -1  -2  -6   14.64    1.47
  -1   2  -7  722.20   20.39
  -1   2  -7  744.23   20.57
  -1  -2  -7  708.44   20.68
  -1   2  -7  707.58   21.03
  -1  -2  -7  715.99   21.10
  -1  -2  -7  739.50   21.31
  -1   2  -8  514.47   14.84
  -1   2  -8  500.65   14.63
  -1  -2  -8  489.20   14.95
  -1  -2  -8  474.29   15.34
  -1   2  -8  483.99   15.31
  -1  -2  -8  519.21   15.65
  -1   2  -9  471.79   13.95
  -1   2  -9  443.46   13.63
  -1  -2  -9  457.22   14.07
  -1  -2  -9  457.10   14.49
  -1   2  -9  429.74   14.36
  -1  -2  -9  460.76   14.54
  -1  -2 -10    3.05    1.14
  -1  -2 -10    3.10    1.10
  -1   2 -10    2.11    0.97
  -1  -2 -10    2.39    0.64
  -1   2 -10    1.05    0.67
  -1  -2 -10    2.55    0.86
  -1   2 -10    1.66    0.72
  -1   2 -11   34.81    1.51
  -1  -2 -11   40.21    3.00
  -1   2 -11   37.38    2.87
  -1   2 -11   39.11    1.60
  -1  -2 -11   33.08    2.72
  -1   2 -11   37.47    1.62
  -1  -2 -11   29.28    2.39
  -1   2 -11   39.53    2.61
  -1   2 -11   41.87    2.50
  -1  -2 -11   32.74    2.10
  -1   2 -11   35.53    1.67
  -1  -2 -11   32.34    1.61
  -1   2 -11   34.68    1.67
  -1   2 -11   37.41    1.58
  -1  -2 -11   31.43    1.52
  -1  -2 -12    0.85    0.43
  -1   2 -12    0.52    0.44
  -1  -2 -12    0.93    0.66
  -1   2 -12    0.97    0.86
  -1  -2 -12    0.84    0.93
  -1   2 -12    0.55    0.83
  -1   2 -12    0.89    0.51
  -1   2 -12    0.93    0.53
  -1  -2 -12    1.15    0.51
  -1   2 -12    1.18    0.41
  -1  -2 -12    0.64    0.38
  -1  -2 -12    0.68    0.47
  -1   2 -12    1.47    0.51
  -1  -2 -12    0.47    0.48
  -1   2 -12    0.18    0.53
  -1  -2 -12    1.29    0.79
  -1  -2 -12    1.00    0.51
  -1   2 -12    0.88    0.48
  -1   2 -12    0.34    0.41
  -1   2 -13  113.64    3.66
  -1  -2 -13  105.62    3.56
  -1   2 -13  102.37    3.62
  -1   2 -13  114.76    3.90
  -1  -2 -13  105.85    3.59
  -1  -2 -13  110.61    3.80
  -1   2 -13  102.39    3.79
  -1   2 -13  108.94    3.77
  -1  -2 -13  101.56    5.20
  -1   2 -13  108.47    3.73
  -1  -2 -13  104.00    3.66
  -1   2 -13  105.96    3.67
  -1   2 -13  107.83    4.89
  -1   2 -13  101.64    5.66
  -1  -2 -13  110.21    5.85
  -1  -2 -13  110.97    3.71
  -1   2 -13  107.28    3.80
  -1  -2 -13  105.36    3.76
  -1   2 -13  110.18    3.64
  -1   2 -14    9.12    0.83
  -1  -2 -14    9.53    0.85
  -1   2 -14    7.21    0.90
  -1   2 -14    8.32    0.93
  -1  -2 -14    8.70    0.97
  -1   2 -14    8.22    0.82
  -1  -2 -14    8.64    0.92
  -1   2 -14    8.44    0.90
  -1   2 -14    8.04    0.87
  -1  -2 -14    8.53    0.91
  -1   2 -14    8.23    1.24
  -1  -2 -14    6.75    1.35
   1  -2  14    8.64    1.64
  -1  -2 -14    8.44    1.72
  -1   2 -14    7.90    1.72
  -1  -2 -14    8.77    0.84
  -1   2 -14    8.55    0.90
  -1   2 -14    8.70    1.46
  -1  -2 -14    8.55    0.93
  -1   2 -15   17.94    1.57
  -1   2 -15   20.30    1.34
  -1  -2 -15   14.98    1.25
  -1   2 -15   18.44    1.14
  -1  -2 -15   16.46    1.13
  -1   2 -15   19.88    1.40
  -1   2 -15   21.92    1.27
  -1  -2 -15   15.44    1.10
   1  -2  15   16.28    2.26
  -1  -2 -15   16.47    1.97
  -1   2 -15   22.35    2.65
  -1  -2 -15   18.06    2.43
  -1   2 -15   20.39    1.34
  -1  -2 -15   16.53    1.15
  -1  -2 -15   16.71    1.24
  -1   2 -15   19.85    1.33
  -1  -2 -15   16.56    1.22
  -1   2 -15   20.03    1.33
  -1  -2 -15   15.00    1.20
  -1   2 -16   27.57    1.59
  -1  -2 -16   27.51    1.58
  -1  -2 -16   28.45    1.61
  -1   2 -16   26.72    1.58
  -1   2 -16   23.94    2.17
   1  -2  16   22.20    2.62
  -1  -2 -16   27.35    1.60
  -1   2 -16   27.80    1.58
  -1  -2 -16   24.85    1.41
  -1   2 -16   27.20    1.61
  -1   2 -16   25.12    1.34
  -1  -2 -16   26.95    1.58
  -1  -2 -16   27.23    1.44
  -1   2 -16   28.58    1.69
  -1  -2 -16   27.06    2.99
  -1   2 -16   25.33    2.91
  -1  -2 -17   32.20    1.77
  -1   2 -17   33.59    1.71
  -1  -2 -17   30.12    1.52
  -1   2 -17   31.11    1.73
  -1   2 -17   32.60    1.74
  -1  -2 -17   31.28    1.73
  -1   2 -17   33.14    1.75
  -1  -2 -17   30.96    1.73
  -1   2 -17   34.21    1.82
  -1  -2 -17   32.50    1.58
  -1  -2 -17   34.47    1.76
  -1   2 -18    0.93    0.50
  -1  -2 -18    0.54    0.57
  -1  -2 -18    0.83    0.61
  -1   2 -18    0.63    0.59
  -1  -2 -18    0.54    0.67
  -1   2 -18    1.04    0.70
  -1   2 -18   -0.31    0.61
  -1  -2 -18    1.13    0.63
  -1  -2 -19  210.89    6.17
  -1   2 -19  189.06    5.87
  -1   2 -19  200.30    6.10
  -1   2 -19  179.99    5.87
  -1   2 -19  192.22    6.10
  -1  -2 -19  200.85    6.05
  -1  -2 -19  208.01    6.16
  -1   2 -19  192.50    6.08
  -1  -2 -19  201.80    6.11
  -1   2 -19  204.19    6.14
  -1   2 -20   99.25    3.32
  -1  -2 -20   93.77    3.23
  -1   2 -20  100.22    3.36
  -1  -2 -20   97.01    3.37
  -1  -2 -20   99.38    3.36
  -1   2 -20  100.04    3.36
  -1   2 -20  104.83    3.41
  -1  -2 -20  101.61    3.38
  -1   2 -21   70.99    2.48
  -1  -2 -21   75.88    2.57
  -1   2 -21   76.96    2.56
  -1   2 -21   73.11    2.54
  -1  -2 -21   77.15    2.57
  -1  -2 -21   75.09    2.53
  -1  -2 -22    2.98    0.40
  -1  -2 -22    2.40    0.31
  -1   2 -22    3.26    0.36
  -1   2 -22    3.66    0.40
  -1  -2 -22    2.92    0.39
  -1  -2 -22    2.54    0.35
  -1   2 -22    2.40    0.29
  -1   3  23    0.52    0.19
   1  -3 -23    0.39    0.21
   1   3 -22    0.23    0.33
  -1   3  22    1.06    0.35
   1   3 -22    0.46    0.35
   1  -3 -22    0.76    0.34
   1  -3 -22    0.68    0.35
   1   3 -22    0.51    0.31
   1  -3 -22    1.28    0.39
  -1   3  21    7.32    0.68
  -1  -3  21    6.84    0.65
   1  -3 -21    6.46    0.68
   1   3 -21    6.53    0.64
   1  -3 -21    8.43    0.70
   1   3 -21    8.06    0.69
   1  -3 -21    7.67    0.68
  -1   3  21    7.42    0.56
  -1  -3  21    6.85    0.56
   1   3 -21    7.53    0.70
   1  -3 -21    7.22    0.57
   1  -3 -20    5.00    0.68
   1   3 -20    5.26    0.68
   1  -3 -20    4.30    0.58
  -1  -3  20    4.47    0.60
  -1   3  20    4.63    0.58
   1  -3 -19    0.88    0.45
   1  -3 -19    0.39    0.53
   1   3 -19    1.23    0.57
   1   3 -19    1.02    0.55
  -1  -3  19    0.69    0.49
   1   3 -19    1.21    0.48
  -1   3  19    1.09    0.51
  -1  -3  18   45.40    1.93
   1  -3 -18   46.13    2.05
   1   3 -18   52.63    2.10
   1   3 -18   49.13    2.03
   1  -3 -18   49.22    2.05
   1   3 -18   51.23    2.08
   1   3 -18   48.89    2.06
  -1   3  18   47.80    2.11
   1   3 -18   48.26    2.38
   1  -3 -17   16.11    1.09
   1   3 -17   14.06    1.03
  -1  -3  17   13.87    1.84
   1   3 -17   13.38    2.00
   1  -3 -17   14.43    1.99
   1  -3 -17   12.33    2.13
   1   3 -17   13.80    1.30
  -1   3  17   18.88    1.23
   1   3 -17   14.18    1.06
  -1  -3  17   15.03    1.04
   1   3 -17   15.17    1.10
   1   3 -17   13.37    1.98
   1  -3 -17   17.71    2.16
   1  -3 -16    6.91    0.77
   1   3 -16    4.38    0.70
  -1  -3  16    5.64    1.27
   1   3 -16    5.99    1.44
   1  -3 -16    5.23    1.51
   1   3 -16    5.92    0.97
   1   3 -16    3.71    1.38
   1  -3 -16    7.46    1.55
   1   3 -16    4.73    0.72
  -1   3  16    6.00    0.83
   1  -3 -16    7.70    0.91
   1   3 -16    4.10    0.71
  -1  -3  16    4.58    0.68
   1   3 -15   71.06    2.60
   1  -3 -15   69.50    2.58
   1   3 -15   70.19    4.57
  -1  -3  15   65.64    4.24
   1   3 -15   73.56    2.98
   1   3 -15   76.30    2.77
   1  -3 -15   67.85    2.76
  -1   3  15   69.49    2.78
  -1  -3  15   73.67    2.74
   1  -3 -15   71.01    4.92
   1  -3 -15   72.15    2.75
   1   3 -15   74.39    2.69
   1   3 -15   75.92    4.36
   1  -3 -15   69.23    4.08
   1   3 -14  108.34    3.59
   1  -3 -14  117.71    3.62
  -1   3  14  107.84    5.03
   1   3 -14  103.51    5.92
  -1  -3  14  104.28    5.46
   1   3 -14  106.68    5.77
   1   3 -14  112.66    4.02
   1  -3 -14  112.87    6.17
  -1  -3  14  109.14    3.77
   1  -3 -14  122.73    5.34
   1   3 -14  113.64    5.39
   1   3 -14  107.73    3.67
   1  -3 -14  116.56    3.80
   1  -3 -14  113.97    3.85
  -1   3  14  112.31    3.89
   1   3 -13  282.16    8.02
   1  -3 -13  256.58    7.70
   1   3 -13  271.46    7.66
  -1  -3  13  268.84    7.79
   1  -3 -13  269.81    9.32
   1   3 -13  268.10    9.45
  -1  -3  13  270.01    9.93
   1   3 -13  258.02   10.15
   1   3 -13  279.47   10.68
   1  -3 -13  250.26    7.79
  -1   3  13  261.17    7.84
   1   3 -12   71.17    2.64
   1  -3 -12   60.27    2.52
   1  -3 -12   63.23    2.36
   1   3 -12   66.51    2.33
  -1  -3  12   67.23    2.46
  -1  -3  12   67.66    3.85
   1   3 -12   67.53    4.01
  -1   3  12   56.74    3.20
  -1   3  12   68.17    2.51
   1  -3 -12   66.09    2.44
   1   3 -12   67.82    3.54
   1  -3 -12   67.18    3.44
  -1  -3  11  200.25    7.47
   1   3 -11  196.27    6.95
   1  -3 -11  183.97    6.80
  -1  -3  10    1.37    0.71
   1   3 -10    0.97    0.76
   1  -3 -10    0.94    0.81
   1  -3  -9  675.82   20.79
  -1  -3   9  689.12   20.15
   1   3  -9  683.86   19.55
  -1  -3   8   23.01    1.77
   1   3  -8   22.99    1.93
   1   3  -8   23.57    1.53
   1   3  -7   74.14    3.53
  -1  -3   7   74.19    3.29
   1   3  -7   73.36    2.90
  -1  -3   6  379.62   11.50
   1   3  -6  385.64   11.78
  -1  -3   5  307.78    9.49
   1   3  -5  318.81    9.73
  -1  -3   4  221.24    6.72
  -1  -3   4  206.88    6.03
   1   3  -4  224.20    6.93
  -1  -3   3   94.85    3.41
   1   3  -3  101.76    3.39
  -1  -3   3   95.76    2.77
   1   3  -2    2.88    0.52
  -1  -3   2    2.88    0.63
  -1   3   2    4.53    0.71
   1   3  -1  576.79   15.37
   1  -3  -1  547.06   14.96
  -1   3   1  588.62   15.74
  -1  -3   1  554.53   15.60
  -1   3   1  563.52   15.56
   1   3   0  722.62   19.38
   1  -3   0  722.57   19.35
  -1   3   0  731.29   19.96
  -1   3   0  690.85   19.64
  -1  -3   0  721.23   19.72
  -1   3  -1  866.27   22.94
   1   3   1  812.84   22.44
  -1   3  -1  883.24   23.13
  -1  -3  -1  826.30   22.95
  -1   3  -1  854.49   22.99
  -1   3  -1  845.27   22.78
  -1  -3  -1  819.26   22.81
  -1   3  -2  238.87    7.01
  -1   3  -2  227.66    7.10
  -1  -3  -2  239.75    7.13
  -1  -3  -2  234.35    6.87
  -1   3  -2  230.41    6.82
  -1   3  -3  177.80    5.52
  -1   3  -3  175.27    5.68
  -1  -3  -3  177.23    5.69
  -1   3  -3  173.15    5.32
  -1  -3  -3  178.19    5.36
  -1   3  -4   49.59    2.16
  -1   3  -4   51.36    2.35
  -1  -3  -4   52.89    2.38
  -1   3  -4   49.27    1.99
  -1  -3  -4   52.49    2.03
  -1   3  -5   15.10    1.13
  -1  -3  -5   18.69    1.43
  -1   3  -5   16.90    1.34
  -1   3  -6 1764.55   47.28
  -1  -3  -6 1762.01   47.73
  -1   3  -6 1717.18   47.66
  -1  -3  -6 1721.81   47.53
  -1   3  -7  469.53   13.93
  -1  -3  -7  478.03   14.48
  -1   3  -7  465.16   14.40
  -1  -3  -7  483.11   14.43
  -1   3  -8  807.86   22.88
  -1  -3  -8  785.83   23.43
  -1   3  -8  805.97   23.43
  -1  -3  -8  811.21   23.45
  -1   3  -9   99.88    4.09
  -1  -3  -9   92.85    4.31
  -1  -3  -9   86.84    4.38
  -1   3  -9   96.24    4.52
  -1  -3  -9   95.16    4.50
  -1   3 -10  250.36    8.66
  -1  -3 -10  268.15    9.30
  -1  -3 -10  256.91    9.39
  -1   3 -10  237.41    9.21
  -1  -3 -10  263.15    9.18
  -1  -3 -11    5.80    0.62
  -1   3 -11    4.95    0.66
  -1   3 -11    4.86    0.63
  -1   3 -11    5.47    0.63
  -1  -3 -11    6.39    0.62
  -1   3 -11    5.99    0.91
  -1  -3 -11    5.47    1.32
  -1  -3 -11    6.31    0.65
  -1   3 -11    4.78    0.60
  -1  -3 -11    5.45    1.27
  -1  -3 -11    5.68    0.87
  -1   3 -11    4.58    0.92
  -1  -3 -11    7.30    1.26
  -1   3 -11    6.31    1.36
  -1  -3 -11    7.45    1.49
  -1   3 -11    4.94    0.67
  -1  -3 -11    5.96    0.66
  -1  -3 -12   44.94    1.96
  -1   3 -12   50.82    2.16
  -1   3 -12   48.65    1.84
  -1  -3 -12   46.55    1.90
  -1   3 -12   46.65    2.07
  -1   3 -12   46.52    2.14
  -1   3 -12   49.40    2.05
  -1   3 -12   51.32    2.02
  -1  -3 -12   45.81    1.96
   1  -3  12   49.98    3.48
  -1   3 -12   50.01    3.02
  -1   3 -12   51.28    3.62
  -1  -3 -12   44.46    3.40
  -1  -3 -12   49.07    3.29
  -1  -3 -12   46.75    2.05
  -1   3 -12   49.95    2.04
  -1   3 -13    4.20    0.72
  -1   3 -13    3.86    0.72
  -1   3 -13    4.96    0.72
  -1   3 -13    4.94    0.68
  -1  -3 -13    3.67    0.64
  -1   3 -13    4.38    0.68
  -1   3 -13    3.48    0.91
  -1  -3 -13    3.18    1.02
  -1   3 -13    3.85    1.29
  -1  -3 -13    3.10    1.29
  -1   3 -13    3.92    0.70
  -1  -3 -13    2.47    0.54
  -1  -3 -13    2.85    0.64
  -1   3 -13    2.72    1.14
  -1   3 -14   74.42    2.89
  -1  -3 -14   86.34    3.11
  -1   3 -14   76.51    3.13
  -1  -3 -14   84.58    2.97
  -1   3 -14   72.45    2.97
  -1  -3 -14   87.76    3.16
  -1  -3 -14   86.83    4.73
  -1   3 -14   77.06    2.99
  -1  -3 -14   82.47    3.01
  -1   3 -14   74.62    2.93
  -1  -3 -14   86.62    3.09
  -1   3 -14   74.34    2.97
  -1   3 -14   70.09    3.95
  -1  -3 -14   82.50    3.09
  -1   3 -14   74.35    3.04
  -1  -3 -14   81.80    2.95
  -1   3 -14   81.00    3.14
  -1   3 -14   69.77    4.72
  -1  -3 -14   84.65    5.11
  -1   3 -15  123.69    4.26
  -1  -3 -15  118.01    5.94
  -1  -3 -15  126.45    4.28
  -1   3 -15  121.70    4.29
  -1  -3 -15  125.59    4.31
  -1   3 -15  124.88    4.26
  -1   3 -15  122.67    6.59
  -1  -3 -15  118.04    6.54
  -1  -3 -15  131.12    4.40
  -1   3 -15  122.34    4.30
  -1  -3 -15  134.26    4.43
  -1   3 -15  119.15    4.32
  -1  -3 -15  122.81    4.15
  -1  -3 -15  131.67    4.22
  -1   3 -15  122.89    4.42
  -1   3 -15  121.37    4.12
  -1  -3 -15  124.37    4.33
  -1   3 -15  122.42    4.25
  -1  -3 -16   28.85    1.62
  -1   3 -16   27.71    1.43
  -1   3 -16   30.68    1.76
  -1  -3 -16   27.79    1.52
  -1  -3 -16   31.70    1.76
  -1   3 -16   28.43    1.64
  -1   3 -16   28.94    1.55
  -1   3 -16   27.74    2.15
  -1   3 -16   33.26    3.20
  -1  -3 -16   30.74    3.16
  -1  -3 -16   27.99    1.47
  -1   3 -16   34.25    1.75
  -1  -3 -16   30.72    1.67
  -1   3 -16   30.82    1.67
  -1  -3 -16   30.48    1.68
  -1   3 -16   30.11    1.67
  -1  -3 -16   28.57    1.66
   1  -3  16   29.89    2.99
  -1  -3 -17  152.56    5.19
  -1   3 -17  156.20    5.22
  -1  -3 -17  157.00    5.16
  -1  -3 -17  154.82    5.01
  -1   3 -17  162.84    5.27
  -1  -3 -17  157.56    5.15
  -1   3 -17  160.25    5.21
  -1   3 -17  160.13    5.16
  -1  -3 -17  149.68    5.16
  -1  -3 -17  163.86    5.28
  -1   3 -17  160.67    5.18
  -1  -3 -17  146.92    4.86
  -1   3 -17  163.08    5.18
  -1  -3 -18    4.91    0.77
  -1   3 -18    5.30    0.82
  -1  -3 -18    5.78    0.78
  -1   3 -18    5.28    0.79
  -1  -3 -18    4.28    0.65
  -1  -3 -18    6.35    0.85
  -1   3 -18    6.44    0.84
  -1   3 -18    5.64    0.81
  -1  -3 -18    5.71    0.82
  -1   3 -18    4.56    0.67
  -1  -3 -18    4.75    0.87
  -1   3 -18    5.74    0.80
  -1  -3 -19   51.32    2.14
  -1   3 -19   46.72    2.10
  -1  -3 -19   53.32    2.07
  -1   3 -19   47.72    2.00
  -1   3 -19   49.47    2.11
  -1  -3 -19   50.23    2.12
  -1   3 -19   50.89    2.12
  -1  -3 -19   50.54    2.12
  -1   3 -19   50.57    1.98
  -1  -3 -19   51.07    2.20
  -1   3 -19   46.90    2.04
  -1  -3 -20    3.44    0.56
  -1  -3 -20    3.36    0.48
  -1   3 -20    4.25    0.61
  -1   3 -20    2.71    0.45
   1   3  20    3.21    0.43
  -1  -3 -20    4.24    0.63
  -1   3 -20    4.23    0.66
  -1   3 -20    4.19    0.61
  -1  -3 -20    4.19    0.62
  -1  -3 -20    4.29    0.69
  -1   3 -20    3.31    0.43
  -1   3 -21   11.89    0.75
  -1  -3 -21   11.94    0.77
  -1   3 -21   12.42    0.77
  -1   3 -21   11.17    0.76
  -1  -3 -21   11.25    0.76
  -1  -3 -21   11.52    0.74
  -1   3 -22    0.44    0.20
  -1   3 -22    0.44    0.25
  -1  -3 -22    0.35    0.23
  -1  -3 -22    0.42    0.25
  -1   3 -22   -0.03    0.24
  -1  -3 -22    0.38    0.20
  -1   4  22   10.92    0.66
   1  -4 -22   10.23    0.62
   1  -4 -22   10.48    0.63
   1   4 -22   10.75    0.64
   1   4 -22   11.18    0.67
   1  -4 -21    1.02    0.44
   1   4 -21    0.34    0.39
   1  -4 -21    0.40    0.39
   1   4 -21    0.30    0.36
  -1  -4  21    0.27    0.36
  -1   4  21    0.51    0.36
   1   4 -21    0.53    0.27
  -1   4  21    0.66    0.30
  -1  -4  21    0.37    0.31
   1   4 -21    0.40    0.44
   1  -4 -20   66.33    2.35
  -1   4  20   72.02    2.43
  -1  -4  20   67.31    2.44
   1  -4 -20   69.03    2.39
   1  -4 -20   69.69    2.46
   1   4 -20   67.25    2.45
  -1  -4  20   64.77    2.48
  -1   4  19    1.64    0.51
  -1  -4  19    1.81    0.55
   1   4 -19    1.65    0.57
   1   4 -19    2.28    0.59
   1  -4 -19    2.51    0.59
   1  -4 -19    1.99    0.50
   1  -4 -18    2.13    0.55
  -1  -4  18    2.38    0.52
  -1   4  18    2.78    0.64
   1   4 -18    1.35    0.53
   1  -4 -18    2.29    0.63
   1   4 -18    0.98    0.61
   1   4 -18    0.84    0.58
   1   4 -17  123.32    3.99
  -1  -4  17  118.72    6.00
   1   4 -17  108.64    5.98
  -1  -4  17  115.03    3.95
   1  -4 -17  112.83    3.96
   1  -4 -17  111.93    6.50
   1   4 -17  122.20    4.02
  -1   4  17  124.33    4.14
   1  -4 -17  122.30    3.94
   1   4 -17  125.37    3.96
   1   4 -17  100.25    5.69
   1  -4 -17  104.41    5.76
   1  -4 -17  120.57    5.87
   1   4 -17  120.19    6.05
   1  -4 -16  127.13    6.97
  -1  -4  16  130.92    4.36
   1   4 -16  133.88    4.26
   1  -4 -16  127.75    4.23
   1   4 -16  139.37    4.42
  -1   4  16  131.52    4.47
   1   4 -16  125.86    6.58
  -1  -4  16  127.76    6.40
   1   4 -16  132.05    4.31
   1  -4 -16  133.19    6.16
   1   4 -16  127.32    6.29
   1  -4 -15   36.70    3.48
   1  -4 -15   35.92    1.58
   1   4 -15   34.38    1.57
  -1  -4  15   35.21    3.00
   1   4 -15   30.35    3.01
  -1  -4  15   34.65    1.71
   1   4 -15   33.92    1.61
   1  -4 -15   36.76    1.76
  -1   4  15   35.23    1.75
   1  -4 -15   32.15    2.68
   1   4 -15   36.99    2.97
   1  -4 -14    3.35    0.54
   1   4 -14    2.16    0.50
  -1  -4  14    1.44    0.92
   1   4 -14    2.45    1.18
   1  -4 -14    1.83    1.18
  -1  -4  14    1.17    0.53
   1  -4 -14    3.24    0.65
   1   4 -14    1.39    0.53
  -1  -4  14    0.74    0.43
  -1   4  14    1.73    0.56
   1  -4 -14    2.84    0.63
   1  -4 -14    3.58    1.17
   1   4 -14    1.55    1.09
   1  -4 -13   25.00    1.17
   1   4 -13   23.27    1.16
  -1  -4  13   26.08    2.45
   1   4 -13   21.38    2.36
  -1   4  13   21.21    1.84
   1  -4 -13   25.16    1.39
  -1   4  13   26.62    1.40
   1  -4 -13   25.02    1.33
   1   4 -13   24.82    1.25
  -1  -4  13   24.93    1.36
  -1  -4  13   23.57    1.22
   1   4 -13   24.96    2.22
   1  -4 -13   28.55    2.25
  -1   4  12   47.19    2.76
  -1  -4  12   47.06    3.26
   1   4 -12   48.09    3.41
  -1  -4  12   52.64    2.08
   1   4 -12   51.00    1.94
   1  -4 -12   52.29    2.00
   1  -4 -12   53.50    3.03
   1   4 -12   50.86    3.01
  -1  -4  12   50.98    1.97
  -1   4  12   51.37    2.11
   1   4 -11  308.94    8.59
  -1   4  11  286.40    8.64
   1  -4 -11  300.99    9.75
   1   4 -11  326.81    9.97
  -1  -4  11  317.22   10.63
   1  -4 -11  288.85    8.50
  -1  -4  10   34.53    2.50
   1  -4 -10   32.48    2.76
   1  -4 -10   39.09    2.26
   1   4 -10   36.45    2.20
  -1  -4   9   29.53    2.20
   1   4  -9   27.59    2.20
   1   4  -9   28.45    1.80
   1   4  -8    0.50    0.79
  -1  -4   8    3.04    0.82
   1   4  -8    0.74    0.82
   1   4  -8    1.41    0.68
  -1  -4   7   79.53    3.56
   1   4  -7   75.42    3.57
   1   4  -7   79.29    3.02
  -1  -4   6  108.24    4.25
   1   4  -6  102.98    4.28
   1   4  -6  112.17    3.70
   1  -4  -5   43.64    1.84
  -1  -4   5   42.07    2.19
  -1  -4   5   35.78    1.26
   1   4  -5   40.89    2.17
   1  -4  -4 1038.97   28.79
  -1  -4   4 1093.48   29.45
   1   4  -4 1083.28   29.36
   1  -4  -3  282.17    8.02
   1   4  -3  298.93    8.62
  -1   4   3  279.99    8.57
   1  -4  -2 3748.07  101.56
   1   4  -2 4025.26  102.23
  -1   4   2 3982.75  102.42
   1   4  -1  265.79    7.39
  -1   4   1  256.11    7.81
   1  -4  -1  250.49    7.02
  -1   4   1  234.85    7.34
  -1   4   1  245.90    7.71
  -1  -4   1  257.84    7.46
  -1   4   0 1061.43   28.22
   1  -4   0 1073.48   27.57
   1   4   0 1071.97   27.67
  -1  -4   0 1082.74   27.81
  -1  -4   0 1088.49   28.55
  -1   4   0  992.93   27.69
   1  -4   0  974.74   27.21
  -1   4  -1  867.27   23.92
   1  -4   1  874.12   23.59
  -1  -4  -1  882.62   24.31
  -1   4  -1  858.23   23.96
   1   4   1  906.22   23.47
  -1  -4  -1  880.15   23.77
  -1   4  -1  839.56   23.74
  -1  -4  -1  880.40   24.35
  -1   4  -1  816.85   23.47
  -1  -4  -1  873.97   23.57
  -1   4  -2   14.95    1.12
   1  -4   2   15.67    1.03
  -1   4  -2   14.72    1.08
  -1  -4  -2   15.94    1.10
  -1   4  -2   13.90    1.21
  -1  -4  -2   17.19    1.42
  -1  -4  -2   15.72    0.93
  -1   4  -2   16.22    0.92
   1  -4   3  296.96    8.95
  -1   4  -3  310.67    9.02
  -1   4  -3  298.52    9.02
  -1  -4  -3  290.40    8.97
  -1  -4  -3  293.40    8.59
  -1  -4  -3  299.17    9.41
  -1   4  -3  308.03    8.60
  -1   4  -4  112.72    4.03
  -1   4  -4  108.04    4.05
  -1  -4  -4  110.80    4.08
  -1  -4  -4  115.14    4.41
  -1   4  -5    6.97    0.88
  -1  -4  -5    9.54    1.06
  -1   4  -5    6.52    0.91
  -1  -4  -5    8.89    1.14
  -1   4  -6  256.13    7.90
  -1  -4  -6  240.15    8.06
  -1   4  -6  246.38    8.07
  -1  -4  -6  234.07    7.79
  -1  -4  -6  246.44    8.25
  -1   4  -7  247.12    8.02
  -1  -4  -7  244.40    8.31
  -1   4  -7  232.16    8.21
  -1  -4  -7  254.76    8.47
  -1  -4  -7  247.36    8.11
  -1   4  -8  355.99   10.95
  -1   4  -8  345.80   11.24
  -1  -4  -8  338.03   11.23
  -1  -4  -8  363.86   11.43
  -1  -4  -8  328.63   10.98
   1  -4   9   24.78    2.07
  -1   4  -9   21.57    1.75
  -1  -4  -9   20.49    1.93
  -1   4  -9   19.31    1.87
  -1  -4  -9   22.40    2.03
  -1  -4  -9   20.70    1.95
  -1  -4 -10   35.50    2.64
  -1   4 -10   31.20    2.24
   1  -4  10   30.36    2.49
  -1  -4 -10   39.00    2.67
  -1  -4 -10   31.04    2.47
  -1   4 -10   34.45    2.61
  -1  -4 -10   31.01    2.51
  -1  -4 -11   33.59    1.57
  -1   4 -11   35.43    1.59
  -1   4 -11   32.64    1.52
  -1  -4 -11   28.05    2.48
  -1  -4 -11   31.52    1.48
  -1   4 -11   33.70    1.49
  -1  -4 -11   34.09    2.72
  -1   4 -11   35.14    2.44
   1  -4  11   39.90    2.92
  -1   4 -11   32.73    1.62
  -1  -4 -11   31.92    1.49
  -1   4 -11   31.63    1.54
  -1  -4 -11   31.37    1.55
  -1  -4 -11   31.19    2.68
  -1   4 -11   33.85    2.75
  -1  -4 -12   40.77    1.94
  -1   4 -12   46.90    2.06
  -1   4 -12   44.98    1.94
  -1  -4 -12   45.67    3.24
  -1   4 -12   48.09    1.94
  -1  -4 -12   44.96    1.91
  -1  -4 -12   51.38    3.50
   1  -4  12   50.99    3.54
  -1   4 -12   51.64    3.07
  -1  -4 -12   43.63    1.90
  -1   4 -12   47.19    2.08
  -1   4 -12   44.44    1.99
  -1  -4 -12   49.29    3.51
  -1   4 -12   45.71    3.40
  -1  -4 -12   44.86    1.98
  -1   4 -13    1.85    1.06
  -1  -4 -13    1.87    1.10
  -1  -4 -13    1.57    0.57
  -1   4 -13    3.15    0.62
  -1   4 -13    3.23    0.60
  -1  -4 -13    1.46    0.54
  -1   4 -13    2.35    0.84
  -1  -4 -13    1.39    0.92
   1  -4  13    1.23    0.96
  -1  -4 -13    1.63    0.56
  -1   4 -13    2.27    0.56
  -1   4 -13    1.52    0.58
  -1   4 -13    2.18    0.68
  -1   4 -13    2.70    1.19
  -1  -4 -13    1.51    0.47
  -1   4 -13    1.62    0.60
  -1  -4 -13    1.84    0.55
  -1  -4 -14  319.46    9.37
  -1   4 -14  317.48    9.21
  -1  -4 -14  323.28    9.43
  -1   4 -14  311.84    9.31
  -1   4 -14  309.71    9.37
  -1  -4 -14  309.49   11.60
  -1   4 -14  307.83    9.26
  -1  -4 -14  324.71    9.30
  -1  -4 -14  319.49    9.35
  -1   4 -14  308.16    9.32
  -1  -4 -14  303.36    9.16
  -1   4 -14  319.03    9.48
  -1   4 -14  293.67    9.38
  -1  -4 -14  333.82    9.30
  -1   4 -14  323.50    9.55
  -1   4 -14  296.77   10.88
  -1  -4 -14  321.81   12.19
  -1   4 -14  325.36   12.19
  -1  -4 -14  325.92    9.43
  -1  -4 -15  113.68    4.00
  -1   4 -15  109.43    3.82
  -1   4 -15  111.65    4.13
  -1  -4 -15  115.75    3.93
  -1  -4 -15  119.66    4.10
  -1   4 -15  109.72    3.94
  -1   4 -15  118.64    4.03
  -1  -4 -15  104.58    5.59
  -1  -4 -15  117.12    3.96
  -1   4 -15  110.65    3.92
  -1  -4 -15  117.39    4.02
  -1   4 -15  112.48    3.96
  -1   4 -15  110.65    3.81
  -1  -4 -15  114.70    4.03
  -1   4 -15  115.22    4.08
  -1  -4 -15  106.58    3.76
  -1   4 -15  109.19    4.02
  -1  -4 -15  115.62    6.32
  -1   4 -15  115.71    6.28
  -1   4 -16    5.64    0.60
  -1   4 -16    5.49    0.76
  -1  -4 -16    5.70    0.84
  -1   4 -16    5.35    0.82
  -1   4 -16    5.93    0.81
  -1  -4 -16    6.61    0.85
  -1   4 -16    8.03    1.66
  -1  -4 -16    5.50    1.51
  -1  -4 -16    5.77    0.85
  -1   4 -16    6.62    1.65
  -1   4 -16    6.30    0.90
  -1  -4 -16    6.98    0.83
  -1   4 -16    5.37    0.65
  -1  -4 -16    5.95    0.79
  -1  -4 -16    5.00    0.63
  -1   4 -16    5.69    0.85
  -1   4 -16    7.75    0.88
  -1  -4 -16    5.61    0.90
  -1  -4 -17  111.71    3.84
  -1   4 -17   95.59    3.61
  -1   4 -17   97.21    3.66
  -1  -4 -17  106.15    3.62
  -1   4 -17  104.50    3.78
  -1   4 -17   98.35    3.55
  -1  -4 -17  105.45    3.68
  -1   4 -17  104.01    3.72
  -1  -4 -17  105.23    3.74
  -1  -4 -17  105.89    3.70
  -1  -4 -17  104.70    3.71
  -1   4 -17  101.01    3.66
  -1   4 -17  102.24    3.69
  -1  -4 -18   32.12    1.65
  -1   4 -18   30.55    1.66
  -1  -4 -18   33.30    1.58
  -1   4 -18   33.29    1.71
  -1  -4 -18   32.24    1.59
  -1   4 -18   31.17    1.59
  -1  -4 -18   33.37    1.74
  -1   4 -18   30.98    1.58
  -1   4 -18   30.42    1.61
  -1  -4 -18   33.34    1.66
  -1   4 -18   31.25    1.63
  -1  -4 -18   33.08    1.66
  -1   4 -19    1.01    0.59
  -1  -4 -19    1.07    0.56
  -1  -4 -19    0.38    0.55
  -1   4 -19    0.51    0.50
  -1  -4 -19    0.78    0.63
  -1  -4 -19    0.56    0.43
  -1  -4 -19    0.26    0.52
  -1   4 -19    1.27    0.55
  -1   4 -19    0.64    0.44
  -1  -4 -20   58.75    2.10
  -1   4 -20   53.96    2.10
  -1  -4 -20   58.74    2.12
  -1  -4 -20   55.23    2.08
  -1   4 -20   56.06    2.09
  -1   4 -20   53.07    2.07
  -1  -4 -20   59.61    2.20
  -1   4 -20   55.56    2.12
  -1   4 -20   51.55    1.94
  -1   4 -20   50.98    1.89
  -1   4 -21    5.60    0.52
  -1  -4 -21    4.11    0.48
  -1  -4 -21    4.42    0.56
  -1   4 -21    5.28    0.52
  -1   4 -21    5.15    0.52
  -1  -4 -21    3.85    0.49
  -1  -4 -21    4.74    0.50
  -1   4 -22   37.20    1.28
  -1  -4 -22   38.21    1.33
   1  -5 -22   13.40    0.66
   1  -5 -22   13.54    0.68
   1   5 -22   16.06    0.80
   1  -5 -22   16.99    0.82
  -1   5  22   15.05    0.76
   1  -5 -21    1.01    0.48
  -1  -5  21    1.26    0.31
  -1   5  21    0.77    0.30
   1   5 -21    1.08    0.41
  -1   5  21    1.36    0.42
   1  -5 -21    0.82    0.36
   1  -5 -21    1.07    0.40
   1   5 -21    1.12    0.30
   1  -5 -20    3.86    0.55
  -1   5  20    3.55    0.54
  -1  -5  20    3.31    0.52
  -1   5  20    3.71    0.51
  -1  -5  20    3.61    0.52
   1  -5 -20    2.76    0.53
   1   5 -20    2.77    0.50
   1  -5 -20    2.99    0.54
   1   5 -20    2.39    0.50
  -1  -5  19   44.28    1.82
   1  -5 -19   46.98    1.85
  -1   5  19   48.46    1.97
  -1  -5  19   49.29    2.03
   1   5 -19   49.87    1.94
   1   5 -19   49.98    1.95
   1  -5 -19   51.23    1.96
  -1  -5  18   95.93    3.21
   1  -5 -18   85.98    3.12
   1   5 -18   94.96    3.21
   1   5 -18   92.80    3.20
  -1   5  18   92.53    3.29
   1  -5 -18   93.62    3.20
   1   5 -18   93.78    3.21
   1  -5 -17  102.75    3.49
   1   5 -17  108.34    3.52
   1   5 -17   95.87    5.50
  -1  -5  17   97.19    5.45
   1  -5 -17   88.03    5.23
   1   5 -17   98.29    5.33
   1   5 -17  106.73    3.54
   1  -5 -17  100.16    3.49
  -1  -5  17  105.92    3.59
   1   5 -17  107.00    3.58
  -1   5  17  105.86    3.67
   1  -5 -17  101.82    5.28
   1   5 -17  103.54    5.51
   1  -5 -17   92.35    5.88
   1  -5 -16  111.76    6.48
   1  -5 -16  108.96    3.77
   1   5 -16  127.70    3.88
  -1  -5  16  109.95    5.95
   1   5 -16  114.28    6.14
   1  -5 -16  104.81    3.80
  -1  -5  16  117.03    3.96
   1   5 -16  124.17    3.91
   1   5 -16  113.05    3.77
   1   5 -16  123.17    3.98
  -1   5  16  118.86    4.04
   1  -5 -16  104.67    5.43
   1   5 -16  123.87    5.98
   1  -5 -15    0.88    0.42
   1   5 -15    0.57    0.48
   1  -5 -15    1.03    0.49
   1   5 -15    0.97    0.87
   1  -5 -15   -0.39    0.98
  -1  -5  15    1.10    0.86
  -1  -5  15    0.67    0.54
  -1   5  15    1.67    0.57
   1   5 -15    0.52    0.51
   1  -5 -15   -0.72    1.06
   1   5 -15   -0.13    1.03
  -1  -5  15    0.82    0.48
  -1  -5  14  109.94    3.70
   1   5 -14  108.74    3.65
   1  -5 -14  114.12    3.58
   1   5 -14  113.79    3.59
  -1  -5  14  118.04    5.92
   1   5 -14  106.47    5.83
   1  -5 -14  111.43    5.16
   1   5 -14  113.19    5.40
  -1   5  14  110.27    3.84
   1  -5 -14  110.56    6.25
   1   5 -14  104.40    3.72
  -1  -5  14  112.88    3.84
   1  -5 -13   24.59    1.17
   1   5 -13   24.91    1.17
  -1  -5  13   24.21    2.44
   1   5 -13   24.71    2.53
  -1  -5  13   24.62    1.28
   1  -5 -13   25.09    2.12
   1   5 -13   25.70    2.26
  -1  -5  13   22.19    1.33
  -1   5  13   25.03    1.37
   1  -5 -13   24.43    1.33
   1   5 -13   24.18    1.24
  -1  -5  12   43.48    3.16
   1   5 -12   40.77    1.83
  -1   5  12   45.34    1.92
   1   5 -12   45.28    2.84
   1  -5 -12   45.10    2.75
  -1  -5  12   45.73    1.93
   1   5 -12   45.63    1.86
   1  -5 -12   44.23    1.83
   1   5 -12   42.17    1.73
   1   5 -12   41.29    1.85
   1   5 -11    7.00    0.67
   1   5 -11    6.73    0.64
   1  -5 -11    5.23    0.61
  -1   5  11    4.25    0.59
  -1  -5  11    6.47    1.24
   1  -5 -11    5.23    1.03
  -1  -5  10   27.10    2.29
   1  -5 -10   27.70    1.91
   1   5 -10   27.28    1.90
  -1  -5   9   -0.19    0.67
   1   5  -9    0.60    0.78
   1   5  -9    0.46    0.65
  -1  -5   8   40.08    2.51
   1   5  -8   34.76    2.45
   1   5  -8   35.07    1.92
   1   5  -7  174.67    5.59
   1   5  -7  174.34    6.44
  -1  -5   7  176.32    6.44
   1  -5  -7  167.55    5.95
   1   5  -6   57.19    2.24
   1   5  -6   54.74    2.81
  -1  -5   6   53.35    2.80
   1  -5  -6   52.19    2.43
   1   5  -5   63.09    2.27
   1   5  -5   59.76    2.87
  -1  -5   5   55.25    2.81
   1  -5  -5   62.80    2.48
   1   5  -4  451.52   11.97
   1   5  -4  410.53   11.76
   1   5  -4  444.62   12.84
   1  -5  -4  440.03   12.17
  -1   5   3   65.72    2.88
   1   5  -3   65.16    2.80
   1  -5  -3   70.01    2.35
   1  -5  -2   14.38    0.80
  -1  -5   2   15.52    1.08
   1   5  -2   13.56    1.06
  -1   5   2   17.66    1.32
  -1   5   2   16.02    1.06
   1  -5  -2   15.50    0.75
   1  -5  -1  562.51   15.36
  -1   5   1  569.97   16.13
   1   5  -1  577.32   15.69
  -1  -5   1  554.37   16.23
  -1  -5   1  581.50   15.58
  -1   5   1  514.99   15.41
  -1   5   1  570.14   16.09
   1  -5  -1  560.09   15.10
  -1  -5   0   70.94    3.08
   1  -5   0   65.62    2.33
   1   5   0   69.92    2.48
  -1   5   0   59.95    2.72
   1  -5   0   62.01    2.08
  -1  -5   0   67.90    3.09
  -1   5   0   57.61    2.21
  -1  -5   0   69.07    2.37
   1  -5   1   31.84    1.49
  -1   5  -1   34.69    1.84
  -1  -5  -1   28.36    1.88
   1   5   1   23.93    1.34
  -1   5  -1   36.62    1.82
  -1  -5  -1   28.70    1.93
  -1   5  -1   37.05    1.93
  -1   5  -1   36.21    1.35
  -1  -5  -1   25.13    1.27
  -1   5  -1   34.43    1.55
  -1  -5  -1   27.53    1.46
   1  -5   2   24.68    1.36
  -1  -5  -2   21.59    1.67
  -1   5  -2   22.09    1.46
  -1  -5  -2   22.01    1.66
  -1   5  -2   21.75    1.53
  -1   5  -2   23.52    1.08
  -1  -5  -2   21.58    1.09
  -1   5  -2   23.40    1.35
  -1  -5  -2   20.16    1.28
  -1   5  -3  781.86   21.47
   1  -5   3  782.72   21.35
  -1  -5  -3  812.05   21.99
  -1   5  -3  761.28   21.61
  -1  -5  -3  734.78   20.75
  -1   5  -3  755.74   21.26
  -1  -5  -3  748.56   21.24
  -1   5  -4   21.79    1.54
   1  -5   4   19.39    1.43
  -1  -5  -4   25.88    1.85
  -1  -5  -4   26.83    1.60
  -1   5  -4   21.65    1.46
  -1   5  -5   89.57    3.67
   1  -5   5   82.88    3.62
  -1  -5  -5   96.55    4.05
  -1  -5  -5   93.50    3.70
  -1   5  -5   86.13    3.61
  -1   5  -6  533.25   15.82
   1  -5   6  534.52   15.95
  -1  -5  -6  553.02   16.27
  -1  -5  -6  519.75   15.84
  -1   5  -6  544.52   15.87
  -1   5  -7  150.77    5.54
   1  -5   7  151.36    5.72
  -1  -5  -7  145.49    5.81
  -1  -5  -7  141.28    5.60
  -1   5  -7  146.60    5.59
  -1   5  -8  575.34   17.11
   1  -5   8  580.55   17.41
  -1  -5  -8  592.63   17.59
  -1   5  -8  549.00   17.21
  -1  -5  -8  562.62   17.31
  -1  -5  -9  297.04   10.05
  -1   5  -9  271.52    9.74
  -1  -5  -9  274.67    9.80
  -1   5  -9  286.71    9.56
   1  -5   9  283.51    9.92
  -1   5 -10  195.32    7.30
   1  -5  10  209.33    7.87
  -1  -5 -10  202.34    7.79
  -1   5 -10  201.93    7.73
  -1  -5 -10  186.78    5.88
  -1  -5 -10  187.49    5.88
  -1   5 -10  196.77    5.79
  -1  -5 -10  208.44    7.89
  -1   5 -11   88.65    2.97
  -1  -5 -11   81.10    3.00
  -1   5 -11   80.39    2.94
  -1  -5 -11   91.65    4.76
  -1  -5 -11   80.89    2.90
  -1   5 -11   85.75    2.93
  -1  -5 -11   88.08    4.70
  -1   5 -11   83.81    2.95
  -1   5 -11   91.46    4.34
   1  -5  11   92.65    4.79
  -1  -5 -11   87.90    4.73
  -1   5 -11   92.13    4.76
  -1   5 -11   85.09    3.04
  -1  -5 -11   84.36    2.96
  -1   5 -11   86.35    3.13
  -1  -5 -11   84.79    3.03
  -1  -5 -12    7.05    0.69
  -1   5 -12    6.17    0.78
  -1   5 -12    7.54    1.29
  -1   5 -12    5.72    0.68
  -1   5 -12    7.26    0.73
  -1   5 -12    7.21    0.71
  -1  -5 -12    5.57    0.69
  -1  -5 -12    5.33    1.31
  -1  -5 -12    5.87    0.69
  -1  -5 -12    6.67    1.33
  -1   5 -12    7.49    1.23
   1  -5  12    8.52    1.57
  -1   5 -12    8.67    1.56
  -1  -5 -12    5.68    1.34
  -1   5 -12    6.29    0.75
  -1   5 -12    6.93    0.70
  -1  -5 -12    6.55    0.73
  -1  -5 -12    4.88    0.70
  -1   5 -13   19.62    1.20
  -1  -5 -13   18.77    1.23
  -1   5 -13   21.82    1.61
  -1   5 -13   21.27    1.24
  -1  -5 -13   20.01    2.26
  -1   5 -13   20.80    1.22
  -1   5 -13   18.19    1.19
  -1  -5 -13   19.69    1.21
  -1  -5 -13   18.23    1.21
   1  -5  13   18.14    2.26
  -1   5 -13   18.50    1.95
  -1  -5 -13   21.84    2.44
  -1   5 -13   20.93    2.41
  -1  -5 -13   19.99    1.23
  -1   5 -13   17.88    1.25
  -1   5 -13   19.84    1.33
  -1  -5 -13   17.78    1.12
  -1  -5 -13   18.97    1.24
  -1  -5 -14    0.48    0.44
  -1   5 -14    0.51    0.62
  -1   5 -14    1.86    1.60
  -1   5 -14    0.11    0.51
  -1  -5 -14   -0.20    0.61
  -1  -5 -14   -0.07    0.55
  -1   5 -14    0.38    0.53
  -1  -5 -14    0.23    0.50
  -1   5 -14    0.65    0.59
  -1  -5 -14   -0.15    0.70
  -1   5 -14    0.12    0.62
   1  -5  14    2.51    1.16
  -1  -5 -14    0.04    0.50
  -1  -5 -14    0.66    0.59
  -1   5 -14    0.05    0.59
  -1   5 -14    0.21    0.54
  -1   5 -14    0.46    0.48
  -1  -5 -14   -0.04    0.48
  -1  -5 -14    1.01    0.90
  -1   5 -14    0.17    0.89
  -1   5 -15  109.89    3.75
  -1   5 -15  112.40    4.03
  -1   5 -15  111.92    3.92
  -1  -5 -15  118.32    3.97
  -1   5 -15  109.74    3.95
  -1  -5 -15  119.25    4.03
  -1   5 -15  100.04    5.94
  -1  -5 -15  114.32    6.24
  -1  -5 -15  119.13    4.09
  -1   5 -15  110.41    3.93
  -1  -5 -15  117.08    4.08
  -1   5 -15  119.39    4.15
  -1   5 -15  108.49    4.13
  -1  -5 -15  117.11    3.98
  -1   5 -15  111.96    4.16
  -1  -5 -15  115.03    3.99
  -1   5 -15  119.82    3.95
  -1   5 -15  108.08    3.85
  -1   5 -16   21.15    1.36
  -1   5 -16   22.10    1.19
  -1  -5 -16   22.41    1.40
  -1  -5 -16   21.13    1.35
  -1   5 -16   23.35    1.41
  -1   5 -16   22.49    1.38
  -1  -5 -16   19.27    2.48
  -1   5 -16   21.21    2.57
  -1  -5 -16   20.92    1.38
  -1  -5 -16   23.06    1.49
  -1   5 -16   23.00    1.36
  -1   5 -16   23.32    1.48
  -1  -5 -16   23.47    1.40
  -1   5 -16   25.04    1.56
  -1  -5 -16   23.03    1.39
  -1   5 -16   22.56    1.26
  -1   5 -16   23.53    1.96
  -1   5 -17  270.12    8.17
  -1  -5 -17  277.49    8.21
  -1  -5 -17  276.59    8.16
  -1   5 -17  257.17    8.11
  -1   5 -17  258.04    8.27
  -1  -5 -17  288.54    8.28
  -1   5 -17  270.26    8.21
  -1   5 -17  270.31    8.24
  -1  -5 -17  283.30    8.18
  -1   5 -17  271.76    8.32
  -1  -5 -17  281.76    8.16
  -1   5 -17  270.90    8.15
  -1  -5 -17  287.29    8.33
  -1   5 -17  259.78    8.07
  -1  -5 -18    1.65    0.70
  -1   5 -18    0.93    0.45
  -1   5 -18    0.99    0.51
  -1  -5 -18    0.65    0.52
  -1   5 -18    1.49    0.62
  -1  -5 -18    0.73    0.47
  -1  -5 -18    1.11    0.53
  -1   5 -18    1.03    0.52
  -1  -5 -18    0.77    0.56
  -1   5 -18    0.61    0.57
  -1   5 -18    2.24    0.62
  -1  -5 -18    1.24    0.55
  -1  -5 -19   48.17    2.04
  -1   5 -19   50.29    1.91
  -1  -5 -19   49.97    1.92
  -1   5 -19   48.40    1.98
  -1  -5 -19   48.59    1.95
  -1   5 -19   47.87    1.94
  -1  -5 -19   47.24    1.92
  -1   5 -19   46.96    1.93
  -1  -5 -19   46.38    1.94
  -1   5 -20   37.27    1.53
  -1  -5 -20   37.06    1.49
  -1   5 -20   33.53    1.36
  -1  -5 -20   35.93    1.48
  -1  -5 -20   34.80    1.49
  -1   5 -20   34.16    1.43
  -1  -5 -20   36.57    1.59
  -1   5 -21   54.92    1.79
  -1   5 -21   50.08    1.74
  -1  -5 -21   46.27    1.64
  -1  -5 -21   49.34    1.74
  -1  -5 -21   52.59    1.82
  -1  -5 -21   45.78    1.65
  -1  -5 -21   47.29    1.67
  -1   6  22    0.12    0.23
   1  -6 -22    0.53    0.29
  -1  -6  21   13.43    0.69
  -1   6  21   15.05    0.71
   1  -6 -21   14.38    0.77
   1  -6 -21   16.55    0.78
  -1   6  21   16.51    0.90
   1  -6 -21   17.97    0.94
   1   6 -20    0.38    0.32
   1  -6 -20    0.37    0.40
  -1  -6  20   -0.02    0.37
  -1   6  20    0.37    0.35
  -1  -6  20   -0.02    0.34
   1  -6 -20    0.40    0.38
   1  -6 -20    0.36    0.40
   1  -6 -20    0.73    0.49
  -1   6  20    0.53    0.44
  -1   6  19    0.92    0.43
   1   6 -19    1.84    0.51
   1   6 -19    1.51    0.46
   1  -6 -19    0.95    0.48
  -1  -6  19    1.00    0.40
   1   6 -19    1.50    0.71
  -1  -6  19    0.27    0.39
  -1   6  19    0.25    0.42
   1   6 -18   13.57    0.93
  -1  -6  18   11.41    0.89
   1  -6 -18   13.50    0.93
   1   6 -18   11.68    0.91
  -1   6  18   12.82    0.96
   1   6 -17   13.67    0.97
  -1   6  17   11.36    0.99
   1   6 -17   13.23    0.96
  -1  -6  17   10.97    0.94
   1   6 -17   13.34    0.94
   1  -6 -17    9.89    0.87
  -1  -6  16    8.19    0.85
   1  -6 -16    5.96    0.72
   1   6 -16    7.58    0.76
   1  -6 -16    5.20    1.55
   1   6 -16    9.19    1.66
  -1  -6  16    9.00    1.62
   1  -6 -16    6.23    1.38
   1   6 -16    7.37    1.55
  -1  -6  16    8.31    0.77
   1   6 -16    8.03    0.80
   1   6 -16    7.41    0.79
  -1   6  16    5.55    0.75
   1   6 -16    7.91    0.78
   1   6 -16    6.60    1.41
   1  -6 -16    6.17    1.40
   1   6 -15   37.70    1.76
  -1  -6  15   43.06    1.80
   1   6 -15   39.95    1.72
   1  -6 -15   35.28    3.52
   1  -6 -15   33.39    1.59
   1   6 -15   42.78    1.70
  -1  -6  15   41.52    3.37
   1   6 -15   33.07    3.20
   1  -6 -15   32.41    2.66
   1   6 -15   37.56    3.00
  -1  -6  15   38.16    1.85
   1   6 -15   34.87    1.72
  -1   6  15   36.08    1.82
   1  -6 -14    5.27    1.54
  -1  -6  14    4.87    1.27
   1   6 -14    2.51    1.14
   1  -6 -14    4.72    1.15
   1   6 -14    3.57    1.15
  -1  -6  14    4.83    0.67
   1   6 -14    3.73    0.64
   1  -6 -14    4.66    0.60
   1   6 -14    3.55    0.55
  -1   6  14    5.67    0.77
  -1  -6  14    4.61    0.71
   1  -6 -13   57.34    2.13
   1   6 -13   61.59    2.18
  -1  -6  13   66.59    4.19
   1  -6 -13   61.89    3.43
   1   6 -13   58.48    3.53
  -1  -6  13   66.65    2.41
  -1   6  13   61.40    2.43
   1   6 -13   59.49    2.41
   1   6 -13   61.57    2.26
  -1  -6  13   59.96    2.44
  -1  -6  12  209.06    8.42
   1   6 -12  207.34    6.25
  -1   6  12  202.93    6.28
   1  -6 -12  210.12    7.45
   1   6 -12  208.11    7.66
   1   6 -12  203.46    6.25
   1   6 -12  202.25    5.94
   1  -6 -12  199.75    5.93
   1   6 -12  210.44    6.22
   1   6 -11   28.44    1.38
   1   6 -11   27.78    1.28
  -1   6  11   26.16    1.37
   1  -6 -11   28.55    2.05
   1   6 -11   25.52    2.03
   1   6 -11   27.76    1.39
   1  -6 -11   26.66    1.32
   1   6 -11   30.33    1.37
  -1  -6  11   30.26    2.55
  -1  -6  10  184.26    7.57
   1   6 -10  181.87    7.61
   1   6 -10  187.44    5.70
  -1   6  10  196.88    5.79
   1  -6 -10  200.48    6.69
   1   6 -10  185.00    6.69
   1   6  -9   33.95    2.01
  -1  -6   9   33.07    2.50
   1   6  -9   30.11    2.47
   1   6  -8  473.97   14.07
  -1  -6   8  498.91   15.21
   1   6  -8  489.74   15.21
   1  -6  -7    3.84    0.75
   1   6  -7    3.15    0.66
  -1  -6   7    3.82    0.95
   1   6  -7    2.43    0.81
   1  -6  -6  227.99    7.20
   1   6  -6  222.48    6.79
   1   6  -6  222.20    7.71
   1  -6  -5 1508.65   38.37
   1   6  -5 1496.88   37.94
   1  -6  -5 1503.52   37.65
   1   6  -5 1499.48   39.10
   1   6  -4    8.01    1.01
   1  -6  -4    5.78    0.65
   1   6  -4    8.08    0.62
   1   6  -4    7.00    0.59
   1   6  -3  110.74    4.18
  -1   6   3  113.59    4.32
   1   6  -3  110.87    3.35
   1  -6  -3  115.94    3.67
   1   6  -2  192.66    5.95
   1  -6  -2  186.21    5.47
  -1  -6   2  186.20    6.36
   1   6  -2  169.30    4.92
   1  -6  -2  186.89    5.31
  -1   6   2  185.47    6.16
  -1   6   2  170.08    5.42
  -1  -6   2  185.08    5.57
   1   6  -1  250.14    7.30
  -1   6   1  233.99    7.60
   1  -6  -1  238.14    6.97
  -1  -6   1  254.76    7.98
  -1  -6   1  237.31    6.87
  -1   6   1  214.98    6.70
   1  -6  -1  231.90    6.70
  -1  -6   0   32.93    2.06
   1   6   0   28.90    1.56
  -1   6   0   32.74    1.88
   1  -6   0   26.81    1.44
  -1  -6   0   31.54    1.32
  -1   6   0   32.09    1.24
   1  -6   0   27.48    1.28
  -1  -6   0   32.91    2.16
   1   6   1   32.70    1.63
   1  -6   1   35.23    1.66
  -1  -6  -1   32.94    2.15
  -1   6  -1   32.19    1.83
  -1  -6  -1   32.40    2.15
  -1   6  -1   28.73    1.89
  -1  -6  -1   30.61    1.30
  -1   6  -1   30.31    1.23
  -1  -6  -2    6.80    1.13
  -1  -6  -2    7.58    0.76
  -1   6  -2    8.77    0.81
  -1   6  -2    8.10    1.08
  -1  -6  -2    7.63    0.59
   1  -6   2    7.12    0.82
  -1   6  -2    8.23    1.01
  -1  -6  -2    7.05    1.13
  -1  -6  -3  392.31   11.34
  -1   6  -3  366.95   11.27
  -1  -6  -3  397.59   12.20
  -1   6  -3  384.89   11.86
   1  -6   3  392.04   11.54
  -1   6  -3  391.91   11.76
  -1  -6  -4  182.55    6.12
  -1   6  -4  182.30    6.11
  -1   6  -4  184.99    5.28
  -1  -6  -4  189.09    6.77
   1  -6   4  183.64    6.33
  -1   6  -4  183.63    6.40
  -1   6  -5  197.38    6.57
  -1  -6  -5  188.95    6.54
  -1   6  -5  189.17    5.55
  -1  -6  -5  199.37    7.11
   1  -6   5  203.35    6.82
  -1   6  -5  194.68    6.76
  -1  -6  -6  332.13   10.93
  -1   6  -6  346.84   10.97
  -1   6  -6  356.37    9.77
  -1   6  -6  355.59   11.14
   1  -6   6  358.07   11.24
  -1  -6  -6  352.71   11.49
  -1  -6  -7  169.46    6.43
  -1   6  -7  158.88    6.04
   1  -6   7  163.78    6.21
  -1   6  -7  155.09    5.94
  -1  -6  -7  156.04    6.00
  -1  -6  -8  183.74    6.96
  -1  -6  -8  161.17    6.47
  -1   6  -8  163.76    6.44
  -1   6  -8  175.08    6.53
   1  -6   8  177.42    6.78
  -1   6  -9  119.00    5.19
   1  -6   9  120.17    5.47
  -1   6  -9  121.79    3.83
  -1  -6  -9  117.81    5.29
  -1   6  -9  123.58    5.32
  -1  -6  -9  121.74    5.51
  -1   6  -9  118.85    3.65
  -1   6  -9  125.45    3.68
  -1  -6 -10  125.62    4.11
  -1  -6 -10  128.21    4.07
  -1   6 -10  124.92    4.05
  -1  -6 -10  133.62    6.00
  -1   6 -10  136.26    5.70
   1  -6  10  140.53    6.06
  -1   6 -10  134.30    5.84
  -1  -6 -10  134.40    5.86
  -1  -6 -10  127.55    4.20
  -1   6 -10  133.26    3.98
  -1  -6 -10  134.08    4.17
  -1   6 -10  128.82    4.13
  -1  -6 -10  134.62    4.23
  -1  -6 -11    5.72    1.32
  -1  -6 -11    5.92    0.67
  -1  -6 -11    6.65    0.66
  -1   6 -11    6.82    0.67
  -1   6 -11    5.71    0.64
  -1  -6 -11    6.98    1.39
  -1   6 -11    6.83    1.26
   1  -6  11    6.49    1.39
  -1  -6 -11    5.13    1.27
  -1   6 -11    5.39    1.21
  -1  -6 -11    5.50    0.69
  -1   6 -11    6.00    0.69
  -1   6 -11    6.55    0.67
  -1   6 -11    7.30    0.68
  -1  -6 -11    6.09    0.71
  -1  -6 -11    6.11    0.65
  -1  -6 -12   14.60    1.03
  -1   6 -12   14.08    0.98
  -1   6 -12   12.66    0.94
  -1  -6 -12   12.31    1.80
  -1  -6 -12   13.90    0.96
  -1   6 -12   13.99    0.97
  -1   6 -12   13.17    0.96
  -1  -6 -12   13.06    0.96
   1  -6  12   14.39    1.94
  -1   6 -12   15.19    1.77
  -1   6 -12   13.09    1.85
  -1  -6 -12   16.07    2.00
  -1   6 -12   15.07    1.05
  -1  -6 -12   15.28    1.99
  -1  -6 -12   13.54    1.02
  -1   6 -12   14.84    1.15
  -1   6 -13   60.43    2.32
  -1  -6 -13   58.23    2.35
  -1  -6 -13   53.74    2.33
  -1   6 -13   55.43    2.27
  -1   6 -13   56.76    2.30
  -1  -6 -13   55.36    2.26
  -1   6 -13   55.96    2.26
  -1  -6 -13   55.49    3.94
  -1  -6 -13   54.33    2.30
   1  -6  13   59.52    4.05
  -1   6 -13   56.78    3.56
  -1  -6 -13   57.09    3.96
  -1   6 -13   53.59    3.84
  -1  -6 -13   57.25    2.34
  -1   6 -13   55.49    2.36
  -1  -6 -13   52.89    3.81
  -1  -6 -13   55.04    2.35
  -1   6 -13   56.12    2.48
  -1   6 -14  102.04    3.49
  -1  -6 -14   94.07    3.48
  -1   6 -14   93.65    3.42
  -1  -6 -14  102.13    3.60
  -1  -6 -14   93.40    5.29
  -1   6 -14   98.79    3.37
  -1  -6 -14   99.34    3.46
  -1  -6 -14   99.18    3.51
  -1   6 -14   96.05    3.43
  -1   6 -14   96.47    3.47
  -1   6 -14   92.11    4.89
   1  -6  14   99.68    5.58
  -1  -6 -14   93.24    5.46
  -1   6 -14   97.80    5.55
  -1  -6 -14  103.36    3.56
  -1   6 -14   94.84    3.55
  -1  -6 -14   98.63    3.58
  -1   6 -14   97.49    3.69
  -1  -6 -15    0.93    0.53
  -1   6 -15    1.03    0.54
  -1   6 -15    1.48    1.96
  -1  -6 -15    0.87    0.66
  -1   6 -15    1.32    0.56
  -1   6 -15    1.06    0.41
  -1   6 -15    1.30    0.60
  -1   6 -15    1.87    0.58
  -1  -6 -15    1.32    0.63
  -1  -6 -15    0.80    0.57
  -1   6 -15    0.70    0.56
   1  -6  15    0.68    0.80
  -1   6 -15    0.84    0.81
  -1  -6 -15    1.37    0.98
  -1  -6 -15    1.64    0.66
  -1   6 -15    0.92    0.61
  -1   6 -15    0.77    0.66
  -1   6 -15    1.27    0.64
  -1  -6 -15    1.31    0.57
  -1   6 -16   10.66    0.82
  -1   6 -16   11.07    1.01
  -1   6 -16   11.58    0.96
  -1  -6 -16   10.57    0.95
  -1   6 -16   12.17    1.00
  -1  -6 -16    9.80    0.93
   1  -6  16   10.82    1.82
  -1  -6 -16   10.86    0.99
  -1  -6 -16   11.13    1.05
  -1   6 -16   10.52    0.90
  -1   6 -16   11.28    1.07
  -1   6 -16   10.51    1.07
  -1  -6 -16   10.27    1.00
  -1  -6 -16   11.59    0.96
  -1   6 -16   10.46    0.85
  -1   6 -16    9.30    1.81
  -1   6 -17   10.74    0.96
   1   6  17   12.34    0.90
  -1   6 -17   12.88    2.26
  -1  -6 -17   13.66    1.12
  -1  -6 -17   13.10    0.97
  -1   6 -17   11.58    1.03
  -1   6 -17   10.98    0.98
  -1  -6 -17   12.76    1.04
  -1  -6 -17   14.03    1.05
  -1   6 -17   11.61    0.97
  -1  -6 -17   13.26    1.02
  -1   6 -17   11.00    0.96
  -1  -6 -17   13.32    1.07
  -1   6 -17   13.02    1.12
   1   6  18   21.82    1.15
  -1  -6 -18   26.94    1.38
  -1   6 -18   23.65    1.33
  -1   6 -18   24.04    1.36
  -1  -6 -18   27.74    1.49
  -1   6 -18   22.39    1.24
  -1  -6 -18   25.45    1.33
  -1   6 -18   24.32    1.31
  -1   6 -18   22.23    1.26
  -1  -6 -18   22.78    1.29
  -1   6 -18   21.85    1.35
  -1  -6 -18   27.09    1.39
  -1   6 -19   24.28    1.23
  -1  -6 -19   24.23    1.23
  -1   6 -19   24.87    1.27
  -1  -6 -19   24.77    1.24
  -1  -6 -19   24.39    1.22
  -1   6 -19   24.11    1.30
  -1  -6 -19   25.89    1.28
  -1  -6 -19   25.47    1.36
  -1   6 -20   17.45    0.88
  -1  -6 -20   20.11    0.94
  -1   6 -20   18.23    0.97
  -1  -6 -20   19.13    0.94
  -1  -6 -20   18.74    0.93
  -1   6 -20   16.84    0.94
  -1  -6 -21    6.35    0.52
  -1   6 -21    6.92    0.51
  -1  -6 -21    4.46    0.48
   1   6  21    4.96    0.43
   1  -7 -22    1.60    0.28
  -1   7  22    1.33    0.23
  -1   7  21   -0.06    0.30
  -1   7  21    0.07    0.19
   1  -7 -21    0.46    0.37
   1  -7 -21    0.70    0.33
   1  -7 -21   -0.02    0.21
   1  -7 -20    3.59    0.45
   1  -7 -20    3.65    0.45
   1  -7 -20    4.01    0.58
  -1  -7  20    4.02    0.48
  -1   7  20    3.91    0.46
  -1   7  20    4.35    0.56
   1  -7 -20    4.73    0.56
   1   7 -20    3.90    0.47
   1  -7 -19    0.48    0.42
   1  -7 -19    0.26    0.38
   1   7 -19   -0.30    0.57
  -1  -7  19    0.23    0.38
  -1  -7  19   -0.13    0.35
  -1   7  19    0.53    0.50
  -1   7  19    0.13    0.40
   1  -7 -18    5.32    0.62
   1   7 -18    5.48    0.62
  -1  -7  18    5.30    0.65
  -1   7  18    5.48    0.67
   1   7 -18    6.08    0.89
  -1  -7  18    5.81    0.65
  -1   7  18    5.00    0.65
  -1   7  18    5.78    0.80
   1   7 -17   22.36    1.17
   1  -7 -17   18.64    1.10
  -1  -7  17   19.54    1.13
   1   7 -17   20.49    1.15
   1   7 -17   18.77    1.13
  -1   7  17   18.53    1.21
   1   7 -17   22.88    1.50
  -1  -7  17   22.64    1.29
   1   7 -16   72.42    2.76
   1   7 -16   80.78    3.13
   1   7 -16   66.03    4.09
   1  -7 -16   53.81    3.88
   1  -7 -16   68.55    4.94
   1   7 -16   68.90    4.55
  -1  -7  16   81.18    4.93
   1  -7 -16   71.74    2.63
   1   7 -16   75.74    2.67
  -1  -7  16   75.96    2.77
   1   7 -16   78.35    2.82
   1   7 -16   76.29    2.70
  -1   7  16   80.38    2.90
   1  -7 -16   68.70    4.03
  -1  -7  16   79.80    2.92
   1   7 -15   36.52    1.75
   1   7 -15   39.38    2.00
   1   7 -15   36.66    2.85
   1  -7 -15   30.63    2.71
   1  -7 -15   37.94    3.59
   1   7 -15   32.32    3.18
  -1  -7  15   39.41    3.37
   1  -7 -15   33.63    1.56
   1   7 -15   39.88    1.64
  -1   7  15   34.28    1.78
   1   7 -15   39.58    1.68
  -1  -7  15   40.43    1.88
   1  -7 -15   32.89    2.63
   1   7 -15   37.22    2.98
   1   7 -15   35.95    1.74
  -1  -7  15   40.47    1.77
  -1  -7  14   98.46    3.42
  -1  -7  14   97.36    3.50
   1  -7 -14   99.35    6.01
  -1  -7  14  101.28    5.61
   1   7 -14   92.75    5.39
   1   7 -14   97.50    3.26
   1  -7 -14   91.04    3.03
   1   7 -14   98.22    4.96
   1  -7 -14   99.21    4.71
   1  -7 -14   97.06    3.19
   1   7 -14   93.59    3.18
  -1   7  14  104.95    3.53
   1   7 -14  102.04    3.68
   1   7 -13   44.90    1.79
   1   7 -13   42.81    1.95
  -1   7  13   39.22    2.82
   1  -7 -13   39.36    2.70
   1   7 -13   44.72    3.03
  -1   7  13   43.18    1.94
   1  -7 -13   41.49    1.67
   1   7 -13   45.53    1.70
  -1  -7  13   41.22    3.36
   1   7 -12   32.33    1.51
  -1  -7  12   34.41    2.95
   1  -7 -12   28.05    1.24
   1   7 -12   31.64    1.28
   1   7 -12   28.83    1.49
   1  -7 -12   28.40    2.14
   1   7 -12   31.51    2.40
  -1   7  12   30.51    1.52
   1   7 -12   28.61    1.51
  -1  -7  12   28.87    1.41
   1   7 -11   31.52    1.43
  -1  -7  11   30.97    2.67
   1   7 -11   26.56    2.52
   1   7 -11   27.89    1.19
   1   7 -11   27.82    1.43
   1   7 -11   27.77    2.13
   1  -7 -11   34.86    2.18
   1   7 -11   30.28    1.34
  -1   7  11   31.16    1.51
   1   7 -11   29.15    1.44
   1   7 -11   29.06    1.43
  -1  -7  11   29.35    1.39
  -1  -7  10  333.00   11.42
   1   7 -10  328.90   11.34
   1   7 -10  318.14    9.10
   1   7 -10  315.67    9.12
  -1   7  10  313.27    9.14
  -1  -7  10  323.60    9.08
   1   7 -10  319.63    9.05
   1  -7 -10  321.78   10.07
   1   7 -10  312.03   10.21
   1   7 -10  306.21    9.12
   1  -7  -9    4.64    0.89
   1   7  -9    6.55    0.98
  -1  -7   9    5.08    1.16
   1   7  -9    5.40    1.17
   1  -7  -8  487.76   14.63
   1   7  -8  479.57   14.01
  -1  -7   8  455.46   15.12
   1   7  -8  488.27   15.24
   1  -7  -7    1.45    0.59
   1   7  -7    2.47    0.62
   1   7  -7    1.17    0.88
   1  -7  -6   67.66    2.99
   1   7  -6   73.12    2.74
   1   7  -6   71.53    3.50
   1  -7  -5   17.97    1.22
   1   7  -5   15.02    0.95
   1   7  -5   13.30    0.81
   1   7  -5   12.67    1.43
   1  -7  -5   17.65    0.87
   1   7  -4  346.76    9.89
   1  -7  -4  359.38   10.13
   1   7  -4  330.72    9.65
  -1   7   4  334.50   10.79
   1   7  -4  343.23   10.82
  -1  -7   4  330.30   11.03
   1  -7  -4  355.09    9.60
  -1  -7   3   20.73    1.24
   1  -7  -3   19.35    1.13
  -1   7   3   18.99    1.62
  -1   7   3   17.81    1.10
   1   7  -3   17.35    0.82
   1   7  -3   19.31    1.51
  -1  -7   3   20.82    1.79
  -1   7   3   19.76    0.89
   1  -7  -3   20.15    0.91
   1  -7  -2   33.49    1.48
  -1  -7   2   30.24    1.43
  -1   7   2   31.35    2.06
  -1   7   2   28.43    1.30
   1   7  -2   36.20    1.96
   1  -7  -2   31.59    1.60
  -1  -7   2   32.35    2.17
  -1   7   2   32.90    1.23
  -1  -7   1   14.42    0.81
   1  -7  -1   15.01    0.92
  -1   7   1   14.10    0.71
  -1   7   1   16.13    0.76
   1   7  -1   15.94    1.24
  -1   7   1   15.41    1.39
   1  -7  -1   15.34    1.08
  -1  -7   1   15.60    1.58
  -1  -7   0    1.70    0.84
   1  -7   0    2.52    0.45
  -1   7   0    1.54    0.23
  -1   7   0    1.94    0.77
  -1  -7   0    1.16    0.28
  -1  -7   0    1.37    0.78
   1   7   0    2.12    0.61
   1  -7   0    3.25    0.57
  -1   7   0    0.85    0.56
  -1   7   0    1.73    0.31
  -1  -7  -1   40.42    2.51
  -1   7  -1   39.82    2.35
  -1  -7  -1   34.97    1.36
  -1  -7  -1   40.76    2.55
   1  -7   1   43.08    2.01
  -1   7  -1   39.96    2.11
  -1   7  -2 1343.82   37.23
  -1  -7  -2 1346.32   37.58
  -1   7  -2 1319.63   37.17
   1  -7   2 1366.32   36.74
  -1  -7  -2 1305.89   37.61
   1  -7   3    4.36    0.78
  -1   7  -3    4.65    0.90
  -1  -7  -3    3.13    1.01
  -1   7  -3    3.95    0.43
  -1   7  -3    4.19    0.66
  -1  -7  -3    1.71    0.51
  -1   7  -3    4.74    0.93
  -1   7  -4   49.04    2.73
   1  -7   4   50.22    2.60
  -1   7  -4   51.63    1.76
  -1  -7  -4   43.80    2.25
  -1   7  -4   48.76    2.34
  -1  -7  -4   49.97    2.92
  -1   7  -4   50.02    2.74
   1  -7   5   18.80    1.57
  -1   7  -5   19.60    1.69
  -1   7  -5   18.17    0.91
  -1  -7  -5   19.30    1.46
  -1   7  -5   17.22    1.39
  -1  -7  -5   19.07    1.81
   1  -7   6  752.37   21.83
  -1   7  -6  747.87   21.85
  -1   7  -6  747.04   20.21
  -1   7  -6  721.21   21.39
  -1  -7  -6  744.84   21.44
  -1  -7  -6  761.50   22.23
   1  -7   7   17.94    1.77
  -1   7  -7   19.72    1.77
  -1   7  -7   16.69    0.91
  -1   7  -7   18.33    1.59
  -1  -7  -7   17.65    1.60
  -1  -7  -7   20.46    1.94
  -1   7  -8  299.06    9.99
   1  -7   8  292.15   10.10
  -1  -7  -8  307.23   10.35
  -1   7  -8  281.59    8.24
  -1  -7  -8  282.75    9.77
  -1   7  -8  287.21    9.74
  -1   7  -9    4.88    1.05
   1  -7   9    2.66    1.02
  -1  -7  -9    4.07    1.19
  -1   7  -9    3.60    0.96
  -1  -7  -9    5.35    1.06
  -1   7  -9    3.66    0.49
  -1  -7  -9    4.42    0.57
  -1   7  -9    4.72    0.76
  -1   7  -9    3.11    0.42
  -1   7 -10   18.78    1.01
  -1  -7 -10   18.39    1.92
  -1   7 -10   18.99    1.90
   1  -7  10   19.81    2.14
  -1   7 -10   18.10    1.89
  -1   7 -10   17.35    0.99
  -1   7 -10   18.66    1.01
  -1  -7 -10   15.96    0.97
  -1  -7 -10   19.23    2.11
  -1   7 -10   18.09    1.04
  -1  -7 -10   18.84    1.12
  -1   7 -10   19.17    1.06
  -1   7 -10   19.19    1.08
  -1  -7 -10   15.40    1.02
  -1   7 -11    5.15    1.10
  -1  -7 -11    3.48    1.04
  -1   7 -11    4.50    1.11
  -1   7 -11    4.39    0.56
  -1   7 -11    2.67    0.96
   1  -7  11    4.49    1.20
  -1  -7 -11    3.42    0.54
  -1  -7 -11    4.50    0.59
  -1   7 -11    4.15    0.56
  -1   7 -11    3.08    0.53
  -1  -7 -11    3.63    1.16
  -1  -7 -11    3.67    0.59
  -1   7 -11    4.38    0.58
  -1  -7 -11    3.96    0.59
  -1   7 -11    4.51    0.63
  -1   7 -12   28.03    1.56
  -1   7 -12   25.83    1.34
  -1   7 -12   28.09    1.84
  -1  -7 -12   25.90    2.54
  -1   7 -12   23.77    2.38
  -1   7 -12   25.97    1.36
  -1  -7 -12   25.00    2.57
   1  -7  12   28.06    2.67
  -1   7 -12   27.18    2.40
  -1  -7 -12   27.16    2.69
  -1  -7 -12   23.98    1.30
  -1   7 -12   27.18    1.37
  -1   7 -12   27.22    1.35
  -1  -7 -12   23.26    1.31
  -1  -7 -12   25.47    1.40
  -1   7 -12   25.94    1.37
  -1  -7 -12   24.40    1.40
  -1   7 -12   28.00    1.45
  -1   7 -13    2.65    0.69
  -1  -7 -13    1.80    0.60
  -1   7 -13    3.42    0.58
  -1  -7 -13    2.59    0.59
  -1   7 -13    2.74    0.59
  -1   7 -13    3.01    1.50
  -1   7 -13    3.13    0.53
   1  -7  13    3.54    1.20
  -1   7 -13    2.66    0.95
  -1  -7 -13    2.57    1.03
  -1   7 -13    2.80    0.60
  -1  -7 -13    1.69    0.53
  -1   7 -13    3.04    0.56
  -1  -7 -13    1.20    0.50
  -1  -7 -13    2.70    1.04
  -1  -7 -13    2.50    0.61
  -1   7 -13    3.26    1.10
  -1  -7 -13    1.98    1.05
  -1   7 -13    3.06    0.63
  -1  -7 -14    0.26    0.45
  -1   7 -14    0.50    0.50
  -1   7 -14    0.23    0.57
  -1   7 -14    0.91    0.63
  -1   7 -14    0.48    0.50
  -1   7 -14   -0.16    0.84
  -1  -7 -14   -0.16    0.78
  -1   7 -14    0.50    0.40
   1  -7  14    0.33    0.79
  -1  -7 -14    0.80    0.86
  -1   7 -14    0.13    0.68
  -1  -7 -14    0.91    0.51
  -1   7 -14    0.73    0.49
  -1   7 -14    0.58    0.54
  -1  -7 -14   -0.11    0.49
  -1  -7 -14    0.72    0.53
  -1   7 -14    0.17    0.43
  -1  -7 -14    1.11    0.59
  -1   7 -15    0.38    0.61
  -1  -7 -15    0.08    0.59
  -1   7 -15   -0.14    0.57
  -1   7 -15    0.26    0.38
   1  -7  15    1.02    0.87
  -1  -7 -15    0.39    0.50
  -1  -7 -15    0.20    0.58
  -1   7 -15    0.14    0.64
  -1   7 -15    0.32    0.50
  -1  -7 -15    0.82    0.92
  -1   7 -15   -0.16    0.77
  -1   7 -15    0.18    0.48
  -1  -7 -15    0.22    0.44
  -1   7 -15    0.28    0.46
  -1  -7 -15    0.94    0.51
  -1  -7 -15    0.45    0.52
  -1   7 -15    0.17    0.50
  -1   7 -16    1.13    0.45
   1   7  16    0.13    0.38
  -1  -7 -16    0.82    0.53
  -1   7 -16    1.34    0.66
  -1  -7 -16    0.75    0.62
  -1   7 -16    0.98    0.41
  -1   7 -16    1.03    0.56
  -1  -7 -16    1.26    0.54
  -1  -7 -16    1.15    0.56
  -1   7 -16    1.01    0.57
  -1   7 -16    0.71    0.49
  -1   7 -16    0.96    0.63
  -1  -7 -16    0.54    0.63
   1   7  17   55.61    2.22
  -1   7 -17   61.14    2.42
  -1  -7 -17   60.64    2.41
  -1   7 -17   61.69    2.53
  -1  -7 -17   63.93    2.53
  -1   7 -17   63.05    2.50
  -1  -7 -17   61.33    2.36
  -1   7 -17   57.55    2.32
  -1  -7 -17   64.12    2.41
  -1  -7 -17   66.55    2.53
  -1   7 -17   58.64    2.54
  -1   7 -18   16.35    1.04
  -1  -7 -18   16.97    1.02
  -1   7 -18   16.03    1.08
  -1  -7 -18   18.96    1.17
  -1   7 -18   16.52    1.03
  -1  -7 -18   14.97    0.98
  -1  -7 -18   14.60    0.97
  -1  -7 -18   17.17    1.11
  -1   7 -18   16.91    1.14
  -1   7 -19    9.58    0.74
  -1  -7 -19    9.07    0.68
  -1   7 -19   10.18    0.76
  -1  -7 -19   10.21    0.83
  -1   7 -19    9.30    0.65
  -1  -7 -19    9.63    0.70
  -1  -7 -19    9.23    0.69
  -1   7 -19   10.53    0.82
  -1  -7 -19   11.03    0.81
  -1   7 -20   32.79    1.22
  -1   7 -20   36.63    1.33
  -1  -7 -20   25.26    1.08
  -1  -7 -20   28.64    1.13
  -1  -7 -20   32.95    1.16
  -1  -7 -20   33.25    1.34
  -1  -7 -21    1.56    0.32
  -1  -7 -21    1.65    0.29
  -1   7 -21    1.96    0.31
  -1   8  21    0.02    0.25
  -1   8  21    0.20    0.28
   1   8 -21    0.47    0.29
   1  -8 -21    0.62    0.30
   1  -8 -21    0.60    0.31
   1  -8 -20    3.87    0.54
  -1  -8  20    3.72    0.42
  -1   8  20    3.27    0.40
   1   8 -20    3.82    0.43
   1  -8 -20    3.08    0.49
  -1   8  20    3.17    0.49
  -1   8  19    0.27    0.44
   1   8 -19    1.15    0.56
   1   8 -19    0.47    0.34
   1  -8 -19    0.27    0.31
  -1  -8  19    0.96    0.39
  -1   8  19    0.50    0.39
   1  -8 -18    6.49    0.62
   1  -8 -18    5.94    0.59
  -1  -8  18    6.64    0.62
  -1  -8  18    8.35    0.75
  -1   8  18    8.74    0.89
  -1   8  18    7.84    0.74
   1   8 -18    7.52    0.91
  -1  -8  17   22.27    1.31
  -1  -8  17   18.71    1.13
  -1   8  17   25.57    1.35
   1   8 -17   21.49    1.20
  -1  -8  17   22.31    1.22
   1   8 -17   22.77    1.49
   1  -8 -17   23.14    1.15
  -1   8  17   24.55    1.48
  -1   8  16  105.86    3.88
  -1  -8  16  110.76    3.65
   1   8 -16  100.62    3.63
   1   8 -16  109.40    3.50
   1  -8 -16  100.97    3.42
   1   8 -16  105.52    3.45
  -1   8  16  106.93    3.70
  -1  -8  16  109.43    3.75
   1   8 -16  111.56    3.94
   1   8 -16  104.42    3.62
  -1  -8  15    1.25    0.61
   1   8 -15    0.82    0.92
  -1  -8  15    0.86    0.88
   1  -8 -15    1.03    1.05
  -1  -8  15    1.07    0.55
   1   8 -15    1.41    0.53
  -1   8  15    1.40    0.56
   1   8 -15    1.08    0.45
   1  -8 -15    2.01    0.48
   1   8 -15    1.75    0.72
   1  -8 -15    1.31    0.88
   1  -8 -14   14.50    1.70
   1   8 -14   12.72    2.00
  -1  -8  14   13.70    2.01
   1  -8 -14   14.70    2.31
   1  -8 -14   13.35    0.87
   1   8 -14   13.70    0.87
  -1  -8  14   14.79    1.09
  -1   8  14   13.68    1.08
  -1  -8  14   17.83    1.20
   1   8 -14   10.16    1.47
   1   8 -14   14.26    1.07
   1   8 -14   14.29    0.94
   1  -8 -14   13.50    0.81
  -1  -8  13  170.56    5.04
  -1  -8  13  159.88    7.46
   1  -8 -13  145.16    4.68
   1   8 -13  169.34    4.91
   1   8 -13  162.51    5.16
   1  -8 -13  143.40    6.14
   1   8 -13  154.01    6.59
  -1   8  13  137.07    6.45
  -1   8  13  157.20    5.10
   1   8 -13  164.43    5.21
   1   8 -13  159.59    4.76
   1   8 -12   82.16    2.88
  -1  -8  12   82.91    2.85
  -1  -8  12   73.69    4.64
   1   8 -12   76.62    2.88
   1  -8 -12   73.43    3.69
   1   8 -12   72.21    3.93
  -1   8  12   66.85    4.01
  -1   8  12   75.20    2.87
   1   8 -12   78.32    2.93
   1   8 -12   77.76    2.55
  -1  -8  11   29.96    2.74
   1   8 -11   24.54    2.47
   1   8 -11   23.78    1.32
   1  -8 -11   24.60    1.88
   1   8 -11   23.63    2.04
  -1  -8  11   26.03    1.32
  -1   8  11   26.56    1.37
   1   8 -11   26.37    1.24
   1   8 -11   23.65    1.33
   1   8 -11   25.00    1.35
   1   8 -11   24.69    1.29
  -1  -8  10   77.34    4.43
   1   8 -10   77.51    4.37
   1   8 -10   71.89    2.70
  -1   8  10   69.86    2.68
  -1  -8  10   78.53    2.68
   1   8 -10   79.12    2.72
   1   8 -10   72.92    2.71
   1   8 -10   73.32    2.60
   1  -8 -10   70.30    3.33
   1   8 -10   75.90    3.59
  -1   8   9    1.76    0.46
  -1  -8   9    1.62    0.43
   1   8  -9    0.71    0.91
   1   8  -9    1.70    0.70
   1  -8  -9    1.43    0.66
   1   8  -9    1.28    0.45
   1   8  -9    1.47    0.40
   1  -8  -8    7.75    1.06
   1   8  -8    7.21    1.27
   1  -8  -8    7.53    0.94
   1   8  -8    6.44    0.90
   1  -8  -7  100.81    4.13
   1   8  -7   96.57    3.76
   1  -8  -6  129.14    4.70
   1   8  -6  121.37    4.26
   1   8  -6  134.37    5.36
   1  -8  -5 1503.82   39.89
   1   8  -5 1506.32   40.75
  -1  -8   5 1519.20   41.24
   1  -8  -5 1470.73   39.13
   1   8  -5 1389.16   39.33
  -1  -8   4  389.44   12.47
   1   8  -4  376.46   11.98
  -1   8   4  375.30   12.04
   1   8  -4  379.03   11.06
   1  -8  -4  390.76   11.20
  -1   8   4  366.38   10.93
  -1  -8   4  378.08   11.12
   1  -8  -4  388.88   10.63
   1  -8  -3    1.62    0.42
  -1  -8   3    0.83    0.84
   1   8  -3    1.05    0.66
   1  -8  -3    1.61    0.37
  -1   8   3    1.53    0.35
   1   8  -3    1.03    0.29
  -1   8   3    0.93    0.32
  -1   8   3    1.34    0.90
  -1  -8   3    1.56    0.43
   1   8  -2  360.17   10.96
   1  -8  -2  347.91   10.50
  -1  -8   2  369.90   11.63
   1  -8  -2  344.47   10.20
  -1   8   2  352.36    9.79
   1  -8  -1    3.66    0.63
  -1  -8   1    2.95    0.96
   1   8  -1    3.88    0.79
  -1   8   1    2.82    0.79
   1  -8  -1    3.40    0.54
  -1  -8   1    4.63    1.14
  -1   8   1    2.82    0.38
  -1  -8   0  161.71    6.42
   1   8   0  161.06    5.71
  -1   8   0  164.40    5.92
   1  -8   0  169.46    5.63
  -1   8   0  168.01    4.81
   1  -8   0  152.09    5.21
  -1   8   0  172.12    6.25
  -1  -8   0  167.12    6.52
  -1  -8  -1  289.02    9.62
   1  -8   1  288.13    8.71
  -1   8  -1  269.76    8.75
  -1  -8  -1  269.00    7.66
  -1   8  -1  286.14    9.29
   1  -8   1  265.52    8.31
  -1  -8  -1  281.76    9.56
   1  -8   2  364.38   11.17
  -1  -8  -2  370.60   12.10
  -1  -8  -2  361.09   10.08
  -1  -8  -2  378.19   12.05
  -1   8  -2  365.69   11.66
  -1   8  -3   59.87    3.20
   1  -8   3   69.24    3.06
  -1  -8  -3   57.55    2.39
  -1  -8  -3   59.55    3.39
  -1   8  -3   58.59    3.16
  -1   8  -4  155.26    6.10
  -1  -8  -4  170.05    6.57
  -1  -8  -4  159.08    5.38
  -1   8  -4  149.32    5.29
  -1   8  -4  161.48    6.23
   1  -8   4  169.74    6.00
  -1   8  -4  163.72    4.79
  -1  -8  -5   75.19    3.89
  -1  -8  -5   68.52    3.03
  -1   8  -5   63.36    2.96
  -1   8  -5   66.37    3.54
   1  -8   5   74.39    3.51
  -1   8  -5   71.36    2.40
  -1  -8  -6   25.45    2.20
  -1  -8  -6   21.39    1.63
  -1   8  -6   21.36    1.64
   1  -8   6   24.34    2.00
  -1   8  -6   25.94    2.12
  -1   8  -6   26.81    1.19
  -1  -8  -7  459.98   14.79
  -1   8  -7  438.76   13.81
  -1  -8  -7  436.98   13.82
  -1   8  -7  457.97   12.59
   1  -8   7  464.95   14.46
  -1   8  -7  445.33   14.44
  -1   8  -8  146.45    4.54
   1  -8   8  151.79    6.27
  -1   8  -8  142.43    6.12
  -1   8  -8  144.56    4.51
  -1   8  -8  147.34    4.30
  -1  -8  -8  148.06    6.41
  -1   8  -8  142.49    5.75
  -1  -8  -8  140.93    5.76
  -1  -8  -9  116.06    4.10
  -1  -8  -9  124.28    4.00
  -1  -8  -9  121.01    5.46
  -1   8  -9  135.11    5.59
   1  -8   9  135.20    6.04
  -1   8  -9  143.92    6.02
  -1  -8  -9  125.66    4.01
  -1   8  -9  136.81    3.99
  -1  -8  -9  129.38    6.02
  -1   8  -9  143.41    4.01
  -1   8  -9  132.67    4.18
  -1  -8 -10   32.83    1.58
  -1   8 -10   31.83    1.49
  -1   8 -10   33.33    1.52
  -1   8 -10   31.46    1.43
  -1  -8 -10   34.04    1.40
  -1   8 -10   32.47    1.51
   1   8  10   33.20    1.50
  -1   8 -10   31.66    2.59
   1  -8  10   37.84    2.89
  -1  -8 -10   34.49    2.84
  -1  -8 -10   29.37    1.50
  -1   8 -10   29.70    2.39
  -1  -8 -10   30.73    2.48
  -1   8 -11   24.79    1.35
   1   8  11   27.98    1.38
  -1   8 -11   29.94    2.54
   1  -8  11   23.67    2.46
  -1   8 -11   23.95    1.24
  -1  -8 -11   29.42    2.70
  -1   8 -11   22.21    1.22
  -1   8 -11   27.99    1.65
  -1  -8 -11   26.94    1.43
  -1   8 -11   27.36    1.37
  -1   8 -11   27.83    1.39
  -1  -8 -11   27.93    1.46
  -1  -8 -11   25.61    1.38
  -1   8 -11   23.18    2.25
  -1  -8 -11   28.42    2.47
  -1  -8 -12   -0.14    0.51
  -1   8 -12    0.46    0.45
  -1  -8 -12    0.52    0.56
  -1   8 -12    1.47    1.52
  -1   8 -12    0.47    0.44
  -1   8 -12    0.10    0.40
   1   8  12    0.63    0.40
   1  -8  12    1.24    1.00
  -1  -8 -12    0.17    0.91
  -1   8 -12   -0.14    0.77
  -1   8 -12    0.63    0.41
  -1  -8 -12    0.37    0.41
  -1   8 -12    0.26    0.42
  -1  -8 -12    0.92    0.88
  -1  -8 -12    0.40    0.47
  -1   8 -12    0.40    0.71
  -1  -8 -12    0.41    0.79
  -1  -8 -13   54.03    2.33
  -1   8 -13   58.01    2.53
  -1   8 -13   60.37    2.52
  -1  -8 -13   57.69    2.42
  -1   8 -13   58.07    2.35
  -1   8 -13   57.40    2.65
  -1   8 -13   59.75    2.31
  -1  -8 -13   55.70    4.02
  -1   8 -13   58.35    2.27
   1   8  13   54.31    2.25
  -1   8 -13   55.44    3.70
   1  -8  13   60.54    4.09
  -1   8 -13   55.67    2.20
  -1  -8 -13   54.23    2.24
  -1  -8 -13   51.96    2.17
  -1  -8 -13   55.26    3.98
  -1   8 -13   54.96    2.21
  -1  -8 -13   55.06    2.32
  -1   8 -13   51.34    3.61
  -1   8 -14   19.12    2.21
  -1   8 -14   21.53    1.28
  -1   8 -14   20.37    1.41
  -1  -8 -14   19.53    2.32
  -1   8 -14   20.74    1.20
   1   8  14   18.13    1.17
  -1   8 -14   19.16    2.14
   1  -8  14   19.59    2.39
  -1  -8 -14   17.53    1.19
  -1   8 -14   19.75    1.26
  -1   8 -14   20.60    1.44
  -1   8 -14   20.32    1.18
  -1  -8 -14   18.81    1.15
  -1   8 -14   19.56    1.18
  -1  -8 -14   19.43    1.20
  -1  -8 -14   19.03    1.27
  -1   8 -15    1.11    2.22
  -1   8 -15    0.85    0.62
   1   8  15    0.55    0.41
   1  -8  15    0.33    0.73
  -1  -8 -15    0.40    0.48
  -1   8 -15    1.14    0.73
  -1   8 -15    1.45    0.56
  -1  -8 -15    0.81    0.56
  -1   8 -15    1.45    0.57
  -1   8 -15    1.59    0.45
  -1  -8 -15    1.03    0.49
  -1  -8 -15    0.99    0.53
  -1   8 -15    1.17    0.52
  -1   8 -15    1.46    0.48
  -1   8 -16   10.96    1.01
  -1   8 -16    9.55    0.76
  -1  -8 -16    6.90    0.74
  -1  -8 -16    7.07    0.74
  -1  -8 -16    7.82    0.79
  -1  -8 -16    9.08    0.96
  -1   8 -16   10.06    1.03
   1   8  16    7.83    0.71
  -1   8 -16    8.10    0.74
  -1  -8 -16    9.60    0.92
  -1   8 -16    9.29    0.98
  -1   8 -17   14.30    1.05
  -1  -8 -17   13.28    0.93
  -1   8 -17   13.35    0.95
  -1  -8 -17   14.54    1.08
  -1   8 -17   14.67    1.12
  -1  -8 -17   13.44    0.90
  -1  -8 -17   12.24    0.88
   1   8  17   12.37    0.81
  -1  -8 -17   13.80    1.04
  -1   8 -17   14.34    1.09
  -1  -8 -18   24.05    1.16
  -1  -8 -18   23.77    1.17
  -1  -8 -18   26.44    1.23
  -1  -8 -18   27.23    1.38
  -1   8 -18   28.70    1.43
  -1   8 -18   29.05    1.41
  -1  -8 -18   27.62    1.37
  -1   8 -18   27.45    1.34
  -1  -8 -19   70.90    2.39
  -1   8 -19   76.54    2.63
  -1  -8 -19   81.24    2.65
  -1   8 -19   70.97    2.46
  -1  -8 -19   79.81    2.61
  -1  -8 -19   78.02    2.61
  -1   8 -19   78.44    2.61
  -1  -8 -20    8.29    0.60
  -1   8 -20    8.63    0.51
  -1  -8 -20    7.49    0.57
  -1   8 -20    8.89    0.59
   1   8  20    7.31    0.54
  -1   8 -21   18.69    0.75
   1  -9 -21    5.86    0.42
  -1   9  21    6.94    0.46
  -1   9  21    6.55    0.43
   1   9 -21    6.08    0.43
  -1  -9  20    0.45    0.25
   1  -9 -20    0.65    0.35
   1  -9 -20    0.75    0.39
  -1   9  20    0.40    0.34
  -1   9  20    0.48    0.35
  -1  -9  19   30.48    1.28
   1   9 -19   32.80    1.51
  -1   9  19   31.75    1.44
  -1   9  19   31.08    1.31
   1  -9 -19   28.13    1.33
   1   9 -19   30.57    1.34
   1   9 -18   45.57    2.08
  -1  -9  18   49.24    1.92
  -1  -9  18   46.35    1.79
  -1   9  18   49.66    1.92
  -1   9  18   48.79    2.05
   1   9 -17  289.82    8.42
  -1  -9  17  277.58    8.17
   1   9 -17  269.07    8.07
  -1  -9  17  274.46    8.07
  -1   9  17  277.11    8.15
  -1   9  17  281.61    8.33
   1   9 -16   89.61    3.28
   1   9 -16  100.22    3.61
   1   9 -16   93.40    3.36
  -1  -9  16   98.88    3.36
  -1  -9  16   95.44    3.43
  -1   9  16   95.61    3.39
  -1   9  16   99.53    3.56
  -1   9  15   31.80    1.73
   1   9 -15   24.55    2.63
  -1  -9  15   32.50    3.11
   1   9 -15   32.47    1.80
  -1   9  15   31.02    1.61
   1   9 -15   30.86    1.41
  -1  -9  15   29.40    1.65
  -1  -9  15   32.66    1.61
   1  -9 -15   28.32    3.17
  -1   9  14   10.82    1.04
  -1  -9  14   13.25    2.02
   1  -9 -14   12.04    2.14
   1   9 -14    9.91    0.71
  -1   9  14   11.85    0.97
   1  -9 -14   11.16    0.74
   1   9 -14   11.03    0.82
   1   9 -14   12.07    0.97
  -1  -9  14   11.42    0.98
  -1  -9  14   10.13    0.84
  -1  -9  14   11.05    1.03
  -1   9  13  104.96    3.91
  -1  -9  13  102.25    5.84
  -1  -9  13  114.95    3.72
   1   9 -13  112.60    3.80
   1  -9 -13  102.61    3.40
   1   9 -13  110.88    3.51
  -1   9  13   97.87    5.21
  -1   9  13  101.27    3.73
   1   9 -13  109.64    3.84
   1  -9 -12    2.05    0.44
  -1   9  12    2.27    0.62
   1   9 -12    2.18    1.02
  -1  -9  12    1.84    1.02
   1   9 -12    1.81    0.53
  -1  -9  12    1.64    0.50
   1   9 -12    2.45    0.56
  -1   9  12    0.78    0.97
   1  -9 -12    3.05    0.85
   1   9 -12    1.40    0.57
  -1   9  12    1.55    0.54
  -1   9  11   51.99    2.23
   1   9 -11   47.54    3.47
  -1  -9  11   43.63    3.48
   1   9 -11   46.70    1.95
  -1  -9  11   49.28    2.02
   1   9 -11   45.78    2.05
  -1   9  11   45.05    3.24
   1  -9 -11   47.40    2.65
   1   9 -11   46.88    2.05
   1   9 -11   51.87    2.12
  -1   9  11   50.06    2.08
  -1   9  10   40.63    1.87
   1   9 -10   36.74    3.02
   1   9 -10   35.98    1.58
  -1  -9  10   37.89    1.68
   1   9 -10   35.24    1.67
   1  -9 -10   36.69    2.19
   1   9 -10   37.68    1.70
   1   9 -10   35.92    1.68
  -1   9  10   39.32    1.74
  -1   9   9   37.25    1.75
   1   9  -9   35.08    2.76
   1   9  -9   34.44    1.46
  -1  -9   9   33.13    1.55
   1   9  -9   31.44    1.56
   1  -9  -9   34.74    2.01
  -1   9   9   36.96    1.63
   1   9  -9   35.54    1.58
   1   9  -9   36.20    1.61
   1   9  -8   39.88    1.65
  -1   9   8   34.56    1.71
   1   9  -8   38.56    1.75
   1   9  -8   38.27    2.83
   1  -9  -8   36.90    2.00
   1  -9  -8   37.13    2.35
  -1   9   8   37.36    1.63
  -1   9   7    6.30    0.68
   1  -9  -7    5.73    0.90
   1   9  -7    6.87    1.27
  -1  -9   7    4.01    1.18
  -1   9   7    5.74    0.61
   1   9  -6  243.91    8.78
  -1  -9   6  253.20    9.25
  -1   9   6  237.27    8.77
   1  -9  -6  247.49    8.00
   1   9  -5  107.43    3.89
  -1   9   5  108.38    4.97
   1  -9  -5  113.01    4.23
   1  -9  -5  114.74    3.64
   1   9  -5  116.83    4.97
  -1  -9   5  122.25    5.40
   1   9  -4  935.78   26.55
  -1   9   4  950.14   27.75
   1  -9  -4  967.07   26.58
   1   9  -4  948.12   25.81
   1  -9  -4  973.92   25.96
   1   9  -4  966.45   27.55
  -1  -9   4  997.22   28.27
   1  -9  -3  318.82    9.18
  -1   9   3  293.32   10.17
   1   9  -3  284.20    9.19
   1   9  -3  298.98    8.47
  -1   9   3  311.20    8.60
   1  -9  -3  301.70    8.63
   1   9  -3  303.49    9.98
  -1  -9   3  320.09   10.66
   1  -9  -2    3.09    0.55
  -1  -9   2    4.77    1.21
  -1   9   2    5.29    1.08
   1   9  -2    6.95    1.04
   1  -9  -2    3.67    0.71
  -1   9   2    5.01    0.50
   1   9  -2    4.88    0.43
   1   9  -1  315.60   10.16
  -1  -9   1  327.24   10.95
   1  -9  -1  319.24    9.88
  -1   9   1  320.44   10.33
  -1   9   1  324.36    8.93
  -1  -9   1  314.82    8.85
   1   9  -1  312.63    8.78
   1  -9  -1  311.33    9.40
  -1  -9   1  329.55   11.06
  -1   9   1  312.94   10.57
  -1  -9   0  141.19    5.97
   1   9   0  148.76    5.34
  -1   9   0  135.94    5.26
   1  -9   0  145.21    5.16
  -1   9   0  139.68    4.18
  -1  -9   0  132.07    4.11
  -1   9   0  144.37    5.75
   1  -9   0  136.56    4.69
  -1  -9   0  134.02    5.90
  -1  -9  -1   17.53    1.89
  -1   9  -1   22.35    1.61
   1  -9   1   20.12    1.54
  -1  -9  -1   16.68    0.88
  -1   9  -1   21.37    0.98
   1  -9   1   18.64    1.31
  -1  -9  -1   15.86    1.82
  -1   9  -1   19.85    1.83
  -1  -9  -2    8.97    1.42
   1  -9   2   12.65    1.27
  -1  -9  -2    9.45    0.64
  -1  -9  -2   11.42    1.54
  -1   9  -2    8.75    1.26
   1  -9   2    8.04    0.95
   1  -9   3  170.82    6.25
  -1   9  -3  170.05    6.60
  -1  -9  -3  170.65    6.93
  -1   9  -4   12.59    1.52
   1  -9   4   10.27    1.26
  -1   9  -4   11.54    1.45
  -1  -9  -4   12.63    1.63
  -1   9  -5   70.24    3.78
   1  -9   5   71.37    3.57
  -1   9  -5   68.33    2.42
  -1  -9  -5   65.56    3.80
  -1   9  -6   12.80    1.19
  -1  -9  -6   12.63    1.68
  -1   9  -6   13.38    0.87
  -1   9  -6   15.82    1.75
   1  -9   6   15.00    1.58
  -1  -9  -7   91.27    3.02
  -1   9  -7   84.35    3.86
  -1  -9  -7   94.22    4.80
  -1  -9  -7   92.82    3.05
  -1   9  -7   90.15    3.25
  -1   9  -7   96.66    4.74
   1  -9   7   93.68    4.58
  -1  -9  -7   89.49    3.09
  -1   9  -7   93.49    2.85
  -1   9  -7   94.06    3.09
  -1   9  -7   92.67    3.13
  -1  -9  -8   66.51    2.46
  -1   9  -8   65.10    2.26
  -1   9  -8   65.02    2.23
  -1  -9  -8   70.68    2.40
  -1  -9  -8   69.47    2.39
   1   9   8   66.43    2.35
  -1  -9  -8   75.20    4.14
  -1  -9  -8   66.80    2.36
  -1   9  -8   65.69    2.45
  -1   9  -8   63.04    3.80
   1  -9   8   70.97    3.95
  -1   9  -8   60.48    3.25
  -1   9  -8   64.98    2.40
  -1  -9  -8   64.26    2.40
  -1   9  -9   68.20    2.36
  -1  -9  -9   68.55    2.51
  -1  -9  -9   71.42    4.18
  -1  -9  -9   66.85    2.36
  -1   9  -9   69.07    2.29
  -1  -9  -9   65.01    2.35
   1   9   9   63.43    2.34
  -1  -9  -9   64.68    2.35
   1   9   9   65.66    2.41
  -1   9  -9   64.21    3.93
   1  -9   9   67.65    4.03
  -1   9  -9   55.97    3.31
  -1  -9  -9   59.36    2.39
  -1   9  -9   67.29    2.49
  -1  -9 -10   47.72    2.05
  -1   9 -10   57.14    2.15
   1   9  10   50.00    1.98
  -1  -9 -10   55.38    2.22
  -1   9 -10   61.26    2.12
  -1  -9 -10   52.55    2.00
  -1  -9 -10   53.52    2.02
   1   9  10   51.99    2.09
  -1   9 -10   52.15    3.52
   1  -9  10   53.93    3.66
  -1  -9 -10   51.43    3.65
  -1   9 -10   56.17    2.19
  -1  -9 -10   47.64    2.08
  -1   9 -11   38.24    1.92
  -1  -9 -11   37.80    1.58
  -1   9 -11   39.11    1.73
  -1  -9 -11   38.75    1.82
  -1   9 -11   41.48    2.03
  -1   9 -11   37.69    1.73
   1   9  11   38.00    1.70
  -1   9 -11   41.92    3.14
   1  -9  11   40.47    3.21
  -1  -9 -11   36.14    1.72
  -1   9 -11   38.12    1.72
  -1  -9 -11   40.23    3.22
  -1  -9 -11   33.56    1.68
  -1   9 -12    3.14    0.70
  -1   9 -12    2.83    0.57
  -1  -9 -12    3.02    0.69
  -1   9 -12    4.25    1.55
  -1   9 -12    3.06    0.58
  -1   9 -12    3.32    0.57
   1   9  12    1.95    0.48
   1  -9  12    3.51    1.16
  -1   9 -12    4.63    1.15
  -1  -9 -12    3.47    1.21
  -1  -9 -12    2.20    0.54
  -1  -9 -12    3.43    1.16
  -1  -9 -12    2.87    0.59
  -1   9 -13    0.82    0.63
  -1   9 -13   -0.09    0.62
  -1   9 -13    0.04    0.46
  -1  -9 -13    0.12    0.58
  -1   9 -13   -0.12    1.55
  -1   9 -13    0.56    0.49
  -1   9 -13   -0.21    0.41
   1   9  13    0.03    0.38
   1  -9  13   -0.16    0.82
  -1   9 -13   -0.58    0.76
  -1  -9 -13    0.17    0.88
  -1  -9 -13    0.11    0.43
  -1  -9 -13   -0.32    0.82
  -1  -9 -13   -0.07    0.52
  -1   9 -14   80.94    2.94
  -1   9 -14   80.37    3.15
  -1   9 -14   81.44    2.91
  -1  -9 -14   73.02    4.69
   1   9  14   71.77    2.80
  -1   9 -14   76.18    4.48
   1  -9  14   80.18    4.93
  -1  -9 -14   76.83    2.95
  -1   9 -14   80.12    3.46
  -1  -9 -14   85.06    3.13
  -1   9 -14   75.58    2.89
  -1  -9 -14   77.94    2.89
  -1   9 -14   81.13    3.21
   1   9  15   18.11    1.09
  -1  -9 -15   20.36    1.26
  -1  -9 -15   18.59    1.16
  -1   9 -15   18.18    2.43
  -1   9 -15   21.66    1.44
  -1   9 -15   20.20    1.21
  -1   9 -15   19.46    1.15
  -1   9 -16    2.53    0.70
  -1  -9 -16    2.46    0.61
  -1   9 -16    3.00    0.74
   1   9  16    2.20    0.45
  -1   9 -16    2.13    0.49
  -1   9 -16    2.48    0.65
  -1   9 -16    3.25    0.51
  -1  -9 -16    2.27    0.51
  -1   9 -16    2.79    0.55
  -1   9 -17   36.54    2.72
  -1  -9 -17   36.70    1.59
  -1   9 -17   44.04    1.93
  -1   9 -17   45.82    1.96
  -1  -9 -17   36.73    1.72
  -1   9 -17   43.16    1.88
  -1  -9 -18   21.23    1.02
  -1   9 -18   26.58    1.31
  -1   9 -18   26.28    1.32
  -1  -9 -18   28.88    1.37
  -1  -9 -18   22.97    1.20
  -1   9 -18   26.91    1.28
  -1   9 -19   12.53    0.73
  -1   9 -19   12.44    0.79
  -1  -9 -19   15.70    0.89
  -1   9 -19   13.68    0.83
  -1  -9 -19   15.49    0.86
   1   9  19   13.77    0.81
  -1  -9 -19   13.86    0.80
  -1  -9 -20   17.84    0.81
  -1   9 -20   16.54    0.79
   1   9  20   16.98    0.76
   1  10 -20   75.83    2.56
   1 -10 -20   79.29    2.56
  -1  10  20   96.09    2.71
  -1  10  20   89.11    2.65
   1 -10 -19   20.19    1.01
   1  10 -19   17.19    1.01
  -1 -10  19   16.80    0.87
  -1  10  19   17.82    0.98
  -1  10  19   19.00    1.01
  -1  10  19   16.92    0.87
   1 -10 -19   16.72    0.91
   1  10 -19   16.96    0.90
  -1  10  18   33.13    1.40
   1 -10 -18   33.19    1.47
   1  10 -18   29.77    1.52
  -1 -10  18   30.84    1.40
  -1  10  18   31.87    1.50
  -1  10  18   30.72    1.49
   1  10 -18   29.30    1.28
  -1 -10  18   32.71    1.34
  -1 -10  17    0.43    0.49
  -1  10  17    1.08    0.49
   1  10 -17    0.70    0.57
  -1  10  17    0.38    0.53
  -1 -10  17    0.53    0.49
   1  10 -17    0.49    0.42
  -1 -10  16   -0.14    0.58
  -1  10  16    0.77    0.54
   1  10 -16    1.30    0.48
   1  10 -16    1.70    0.71
   1  10 -16    1.73    0.53
  -1  10  16    0.54    0.53
  -1 -10  16    0.46    0.52
   1  10 -16    1.10    0.49
  -1 -10  15    9.21    0.88
   1  10 -15    8.59    0.98
   1  10 -15    8.49    0.84
  -1  10  15    6.36    0.86
  -1 -10  15    9.46    0.96
  -1  10  15    8.25    0.85
  -1  10  14    0.64    0.54
   1  10 -14    2.23    0.57
   1  10 -14    1.87    0.48
   1 -10 -14    1.86    0.41
  -1  10  14    1.00    0.60
   1 -10 -14    1.27    1.14
  -1 -10  14    1.80    1.08
  -1 -10  14    0.83    0.66
  -1 -10  14    1.48    0.58
  -1 -10  14    0.43    0.41
  -1  10  13   31.81    1.73
   1  10 -13   34.30    1.68
   1 -10 -13   29.99    1.38
   1  10 -13   32.79    1.43
  -1  10  13   27.78    2.67
  -1 -10  13   34.13    1.62
  -1 -10  13   32.81    3.16
  -1  10  13   30.65    1.63
   1  10 -13   30.78    1.71
  -1  10  12    8.12    0.90
   1  10 -12    5.96    1.45
  -1 -10  12    7.24    1.66
   1 -10 -12    8.64    0.70
   1  10 -12    6.72    0.76
  -1  10  12    6.77    1.46
  -1 -10  12    7.61    0.79
   1  10 -12    6.86    0.84
  -1  10  12    8.30    0.84
   1  10 -11   96.36    3.44
   1  10 -11   95.43    3.46
   1 -10 -11   93.36    3.09
  -1  10  11  103.10    3.64
   1  10 -11   98.89    5.40
   1  10 -11   94.34    3.45
   1 -10 -11  103.65    3.22
  -1  10  11   97.60    5.19
   1  10 -11   96.28    3.34
  -1 -10  11   97.53    3.43
  -1  10  11  103.74    3.51
   1  10 -10   63.56    2.49
   1 -10 -10   63.15    2.20
  -1  10  10   67.05    2.67
   1  10 -10   66.07    4.18
  -1 -10  10   70.48    2.54
   1  10 -10   62.76    2.35
  -1  10  10   60.93    3.93
  -1  10  10   64.00    2.53
   1  10 -10   62.65    2.50
  -1  10   9   27.60    1.50
   1  10  -9   24.72    2.44
   1  10  -9   26.19    1.37
  -1 -10   9   25.62    1.34
   1  10  -9   24.12    1.32
  -1  10   9   24.12    2.38
   1  10  -9   25.04    1.21
  -1  10   9   25.73    1.37
   1  10  -8  311.84   10.72
  -1 -10   8  283.83   10.94
  -1  10   8  282.76   10.42
  -1  10   8  288.20    8.48
  -1  10   8  285.72    8.60
   1  10  -8  277.81    8.63
   1  10  -8  302.99    8.49
   1  10  -7  151.25    4.58
   1  10  -7  150.91    4.53
   1  10  -7  151.21    6.34
  -1 -10   7  142.94    6.63
  -1  10   7  129.62    6.11
  -1  10   7  139.63    4.55
   1  10  -7  146.04    4.72
  -1  10   7  144.52    4.66
   1  10  -7  138.48    4.48
   1  10  -6  220.03    6.50
   1  10  -6  224.94    8.38
  -1 -10   6  241.96    9.03
  -1  10   6  218.35    6.63
  -1  10   6  219.94    6.68
   1  10  -6  227.58    6.72
  -1  10   6  203.80    8.27
   1  10  -5   57.78    2.15
   1 -10  -5   63.75    2.33
  -1  10   5   66.70    3.76
   1  10  -5   58.53    3.42
  -1 -10   5   58.13    3.77
   1 -10  -4  968.59   26.22
   1  10  -4  968.21   26.07
  -1  10   4  975.40   28.33
   1  10  -4  914.91   26.90
   1  10  -4  993.39   28.14
  -1 -10   4 1013.54   28.84
  -1  10   3   10.42    0.74
   1 -10  -3    9.13    0.74
   1  10  -3    9.74    0.66
   1  10  -3   10.10    1.09
   1  10  -3    9.13    1.30
  -1  10   3   11.80    1.52
  -1 -10   3    9.08    1.52
   1 -10  -2  168.27    5.02
  -1  10   2  166.95    4.97
   1  10  -2  159.14    4.83
  -1 -10   2  161.95    6.99
   1  10  -2  160.88    6.28
   1 -10  -2  158.75    5.85
  -1  10   2  169.30    6.47
  -1 -10   2  170.47    6.97
  -1  10   1    8.38    1.36
  -1 -10   1    8.94    1.52
   1  10  -1    8.30    0.58
  -1 -10   1    8.27    0.61
  -1  10   1    9.84    0.69
   1 -10  -1    8.69    1.04
   1  10  -1    9.29    1.23
  -1 -10   1    8.24    1.45
  -1  10   1   10.25    1.27
  -1  10   0  412.85   13.35
  -1 -10   0  412.02   13.69
  -1  10   0  412.85   11.40
  -1 -10   0  406.52   11.33
  -1 -10   0  411.88   13.75
  -1  10   0  390.79   12.63
   1 -10   0  406.58   12.62
  -1  10  -1   41.58    2.87
  -1 -10  -1   45.08    3.07
  -1 -10  -1   41.15    1.63
  -1  10  -1   43.83    1.69
   1 -10   1   44.34    2.55
  -1 -10  -1   43.80    3.14
  -1  10  -2  141.67    6.00
  -1 -10  -2  154.30    6.44
   1  10   2  144.03    4.22
  -1  10  -2  141.60    4.42
  -1 -10  -2  145.20    4.41
  -1 -10  -2  144.95    6.48
   1 -10   2  149.71    5.71
  -1  10  -3   37.33    2.68
  -1 -10  -3   40.65    2.91
   1 -10   3   35.94    2.41
  -1 -10  -4  151.97    6.56
  -1  10  -4  148.62    6.22
  -1  10  -4  146.73    6.45
   1 -10   4  155.70    6.07
  -1  10  -5   19.44    1.04
  -1  10  -5   19.68    2.07
   1 -10   5   21.13    1.90
  -1 -10  -5   19.98    1.04
  -1  10  -5   19.58    1.00
  -1 -10  -5   19.12    1.04
  -1 -10  -5   20.59    2.12
  -1 -10  -5   18.59    1.03
  -1  10  -5   20.58    1.18
   1  10   5   19.17    1.10
  -1 -10  -6   42.52    1.69
   1  10   6   41.50    1.76
  -1  10  -6   39.22    1.80
  -1  10  -6   38.50    1.64
  -1  10  -6   37.30    2.83
   1 -10   6   33.34    2.57
  -1 -10  -6   43.95    1.68
  -1 -10  -6   39.65    1.64
  -1 -10  -6   41.01    3.04
  -1 -10  -6   42.28    1.69
  -1  10  -6   36.49    1.40
  -1  10  -6   37.93    1.70
  -1 -10  -7   31.39    1.47
  -1  10  -7   29.72    1.29
  -1 -10  -7   27.75    2.53
  -1 -10  -7   30.13    1.40
  -1 -10  -7   31.10    1.42
  -1  10  -7   31.37    1.60
  -1  10  -7   28.43    1.47
  -1 -10  -7   32.58    1.42
  -1  10  -7   32.63    1.44
  -1  10  -7   31.81    1.49
  -1  10  -7   35.28    2.81
   1 -10   7   31.77    2.51
  -1 -10  -8  101.68    3.28
  -1  10  -8   97.01    3.29
  -1  10  -8  103.82    3.12
  -1 -10  -8   98.51    5.12
  -1 -10  -8   94.01    3.25
   1  10   8   92.49    3.23
  -1  10  -8   97.57    5.11
   1 -10   8   91.22    4.87
  -1 -10  -8   96.80    3.26
  -1  10  -8   95.49    3.12
  -1 -10  -8   95.05    3.33
  -1  10  -8   99.65    3.40
   1  10   9  154.02    4.88
  -1  10  -9  158.51    4.78
  -1 -10  -9  156.90    7.12
  -1 -10  -9  159.77    4.92
   1  10   9  153.63    4.92
  -1  10  -9  157.08    7.03
   1 -10   9  158.77    7.03
  -1 -10  -9  160.34    4.93
  -1 -10  -9  164.77    4.94
  -1 -10  -9  162.34    5.07
  -1  10  -9  160.08    5.06
  -1 -10 -10    3.64    0.52
   1  10  10    3.30    0.50
  -1  10 -10    3.31    0.56
  -1 -10 -10    3.31    0.65
  -1  10 -10    3.92    0.98
  -1  10 -10    4.20    0.73
  -1 -10 -10    3.30    0.53
  -1 -10 -10    2.61    0.49
   1  10  10    2.33    0.46
   1 -10  10    2.52    1.06
  -1  10 -10    3.22    1.10
  -1 -10 -10    3.23    1.17
  -1 -10 -10    2.42    0.49
  -1  10 -10    3.56    0.63
  -1  10 -11    7.31    0.73
   1  10  11    7.57    0.69
  -1 -10 -11    7.62    0.87
  -1  10 -11    8.13    1.50
  -1  10 -11    7.59    0.90
  -1 -10 -11    8.66    0.71
  -1 -10 -11    8.25    0.69
   1  10  11    7.61    0.73
   1 -10  11    9.22    1.60
  -1  10 -11    8.40    1.48
  -1 -10 -11    7.47    1.49
  -1  10 -11    7.65    0.79
  -1 -10 -11    6.82    0.72
  -1 -10 -12    1.29    0.39
  -1  10 -12    1.23    0.66
  -1 -10 -12    0.83    0.58
  -1  10 -12    0.53    0.43
  -1  10 -12   -0.91    1.52
  -1  10 -12    0.52    0.45
  -1  10 -12    0.92    0.50
   1  10  12    2.19    0.50
   1 -10  12    1.46    0.95
  -1  10 -12    2.12    0.96
  -1 -10 -12    1.12    0.45
  -1 -10 -12    1.40    0.90
  -1 -10 -12    0.98    0.50
  -1  10 -13    6.70    0.89
  -1  10 -13    5.87    0.83
  -1 -10 -13    5.94    0.89
  -1  10 -13    6.67    1.77
  -1  10 -13    6.30    0.73
  -1  10 -13    7.10    0.75
   1  10  13    4.71    0.61
   1 -10  13    3.31    1.19
  -1  10 -13    6.71    1.39
  -1 -10 -13    5.92    1.42
  -1 -10 -13    5.37    0.66
  -1 -10 -13    6.05    0.73
  -1 -10 -13    6.29    1.44
  -1  10 -14   21.15    1.23
   1  10  14   18.09    1.11
  -1 -10 -14   19.67    1.21
  -1  10 -14   23.16    2.42
  -1  10 -14   19.09    1.40
  -1  10 -14   23.88    1.48
  -1  10 -14   21.13    1.24
  -1 -10 -14   21.55    1.39
  -1 -10 -14   19.30    1.13
  -1  10 -15   70.08    2.58
   1  10  15   61.69    2.41
  -1 -10 -15   68.41    2.59
  -1  10 -15   69.85    3.31
  -1  10 -15   76.85    2.93
  -1  10 -15   73.77    2.85
  -1  10 -15   73.60    2.64
  -1 -10 -15   69.93    2.77
  -1 -10 -15   63.91    2.44
   1 -10  15   70.61    2.49
  -1  10 -16    2.04    1.97
  -1  10 -16    3.96    0.72
  -1 -10 -16    3.01    0.71
  -1  10 -16    4.33    0.71
  -1  10 -16    3.62    0.52
  -1  10 -16    3.58    0.51
  -1 -10 -16    2.33    0.53
  -1  10 -16    4.57    0.79
  -1  10 -17    2.35    0.58
  -1  10 -17    1.67    0.55
   1  10  17    2.30    0.53
  -1 -10 -17    1.20    0.48
  -1  10 -17    1.29    0.51
  -1  10 -18    2.65    0.51
  -1  10 -18    1.99    0.49
   1  10  18    2.09    0.45
  -1 -10 -18    2.23    0.42
  -1  10 -18    2.30    0.47
  -1 -10 -19   55.67    1.80
  -1  10 -19   52.54    1.75
   1  10  19   52.19    1.73
  -1 -10 -19   53.12    1.80
  -1  10 -19   55.00    1.79
  -1  10 -19   44.09    1.62
  -1 -10 -20   10.10    0.54
   1 -11 -20    1.04    0.30
  -1  11  20    0.81    0.25
  -1  11  20    0.68    0.21
   1 -11 -19   13.43    0.79
  -1  11  19   12.77    0.74
  -1  11  19   13.73    0.79
   1 -11 -19   11.75    0.66
  -1 -11  19   12.50    0.66
  -1 -11  18   27.71    1.25
   1  11 -18   27.96    1.16
  -1 -11  18   29.48    1.21
   1  11 -18   29.14    1.37
   1 -11 -18   27.04    1.29
  -1  11  18   27.60    1.31
  -1  11  18   30.56    1.37
   1 -11 -18   25.44    1.18
  -1  11  18   28.32    1.24
  -1 -11  17   46.56    1.85
   1  11 -17   46.02    1.85
   1  11 -17   47.52    2.00
  -1  11  17   49.34    1.89
  -1  11  17   45.55    1.95
  -1  11  17   47.12    1.99
  -1 -11  17   47.05    1.91
  -1  11  16   10.28    0.91
  -1  11  16   10.63    0.94
   1  11 -16    8.80    0.81
  -1 -11  16    6.79    0.78
   1  11 -16    7.44    0.71
   1  11 -16    7.66    0.87
  -1  11  16    9.80    0.82
  -1 -11  16    8.41    0.84
   1  11 -16    7.30    0.74
  -1  11  15  170.03    5.50
   1  11 -15  181.59    5.57
  -1  11  15  172.97    5.38
  -1 -11  15  168.65    5.37
  -1 -11  15  157.01    5.16
  -1 -11  15  175.71    5.48
   1  11 -15  173.00    5.40
   1  11 -14  117.29    3.98
  -1 -11  14  114.64    3.97
   1 -11 -14  112.92    3.67
   1  11 -14  109.75    3.93
  -1 -11  14  117.93    4.08
  -1 -11  14  115.25    3.88
  -1  11  14  119.60    3.99
  -1  11  14  122.41    4.15
  -1  11  13  137.13    4.63
  -1 -11  13  127.34    6.84
   1  11 -13  119.63    6.48
   1  11 -13  131.19    4.11
   1 -11 -13  132.25    4.18
   1  11 -13  133.23    4.47
  -1  11  13  121.98    6.23
  -1 -11  13  135.28    4.42
   1  11 -13  136.59    4.49
  -1  11  13  141.64    4.52
   1  11 -13  130.69    4.54
   1  11 -12   37.74    3.23
   1  11 -12   37.10    1.55
   1 -11 -12   36.00    1.58
   1  11 -12   38.48    1.82
  -1  11  12   37.42    3.12
  -1 -11  12   38.79    1.81
   1  11 -12   37.20    1.81
  -1  11  12   37.31    1.83
  -1  11  12   39.46    1.96
  -1  11  11  110.97    3.83
  -1  11  11  106.92    5.68
   1 -11 -11  100.54    3.44
   1  11 -11  115.14    3.82
  -1  11  11  109.37    3.94
   1  11 -11  115.22    5.98
   1 -11 -11  108.83    3.56
   1  11 -11  109.23    3.82
  -1 -11  11  121.97    3.89
   1  11 -11  112.53    3.82
  -1  11  10    0.19    0.49
  -1  11  10   -0.29    1.11
   1  11 -10    0.80    0.41
   1 -11 -10    0.47    0.40
   1  11 -10    0.28    0.44
  -1  11  10    0.51    0.53
   1  11 -10    0.46    0.98
  -1 -11  10    0.07    0.47
   1  11 -10    0.32    0.48
   1  11 -10    0.99    0.49
   1 -11 -10    0.80    0.36
  -1  11   9   71.88    2.74
   1  11  -9   65.21    4.13
  -1 -11   9   67.83    4.48
  -1 -11   9   66.07    2.54
   1  11  -9   62.15    2.49
  -1  11   9   67.50    2.58
  -1  11   9   58.63    3.98
   1  11  -9   65.56    2.51
   1 -11  -9   63.18    2.31
   1  11  -8   44.91    3.30
  -1 -11   8   51.74    3.80
   1  11  -8   49.12    2.01
   1  11  -8   47.88    1.98
  -1  11   8   46.96    3.40
  -1  11   8   47.06    2.03
   1  11  -8   47.75    1.98
  -1  11   8   47.46    2.11
  -1  11   8   50.24    2.16
   1  11  -8   43.94    2.10
   1  11  -7   10.51    1.55
  -1 -11   7    9.12    1.63
   1  11  -7   10.09    0.82
   1  11  -7   11.53    0.84
   1  11  -7    9.34    0.77
  -1  11   7   10.00    1.72
  -1  11   7    8.75    0.83
   1  11  -7   10.94    0.91
  -1  11   7    7.80    0.83
  -1  11   7    9.92    0.82
   1  11  -6    1.72    0.83
  -1 -11   6    0.61    0.97
  -1  11   6    0.55    0.43
   1  11  -6    0.49    0.42
  -1  11   6    0.53    0.45
  -1  11   6   -0.13    0.97
   1  11  -6    0.86    0.37
   1  11  -5    9.34    1.42
  -1 -11   5    7.76    1.51
   1  11  -5    8.33    0.69
   1 -11  -5    6.94    0.72
  -1  11   5    7.66    0.73
  -1  11   5    7.96    0.75
   1  11  -5    7.82    0.75
  -1  11   5    9.81    1.59
  -1  11   4    1.78    0.44
   1  11  -4    0.72    0.35
   1 -11  -4    1.70    0.47
  -1  11   4    1.81    0.46
   1  11  -4    1.16    0.42
  -1  11   4    1.65    0.47
   1  11  -4    0.99    0.51
   1  11  -4    0.67    0.85
  -1 -11   4    0.85    0.85
  -1 -11   3    4.74    1.32
   1  11  -3    4.47    1.07
  -1  11   3    3.36    1.01
   1  11  -3    4.32    0.49
   1 -11  -3    3.73    0.55
  -1  11   3    3.19    0.51
  -1  11   3    4.20    0.58
  -1  11   3    3.28    0.54
  -1 -11   3    4.11    1.26
   1  11  -3    4.23    0.83
   1  11  -2  712.87   20.06
  -1  11   2  753.92   20.23
  -1 -11   2  725.18   20.10
   1 -11  -2  762.91   20.29
  -1  11   2  755.92   20.29
   1  11  -2  674.09   21.24
  -1 -11   2  745.82   23.06
  -1  11   2  769.76   22.67
  -1 -11   2  777.68   23.08
   1  11  -2  750.89   22.09
  -1  11   2  769.74   22.11
   1 -11  -2  714.64   21.38
   1 -11  -1   11.94    1.31
  -1 -11   1   10.88    1.69
  -1  11   1    9.30    1.25
  -1 -11   1   10.01    0.71
  -1  11   1   11.14    0.79
  -1  11   1   10.64    0.80
  -1 -11   1   10.43    1.67
  -1  11   1   13.14    1.74
  -1  11   0  147.46    6.36
  -1 -11   0  155.88    6.73
  -1 -11   0  145.85    4.47
  -1  11   0  145.17    4.53
   1 -11   0  147.12    5.74
  -1 -11   0  148.97    6.75
  -1  11   0  135.11    5.53
  -1 -11  -1  489.95   16.43
   1 -11   1  494.44   15.33
  -1 -11  -1  509.75   13.74
  -1  11  -1  502.92   13.79
   1  11   1  487.21   13.54
  -1 -11  -1  489.95   13.71
  -1 -11  -1  495.19   13.72
  -1  11  -1  508.52   16.01
  -1 -11  -1  491.21   16.24
  -1 -11  -1  483.87   13.71
  -1 -11  -2    5.12    1.24
   1 -11   2    6.16    1.08
  -1 -11  -2    4.74    1.21
  -1 -11  -2    5.00    0.57
  -1  11  -2    6.06    1.23
  -1 -11  -2    5.05    0.58
   1  11   2    4.82    0.44
  -1  11  -2    5.45    0.58
  -1 -11  -2    5.20    0.56
  -1  11  -2    5.34    0.52
  -1 -11  -2    6.63    0.65
  -1  11  -3   51.28    1.86
  -1 -11  -3   49.03    3.40
  -1  11  -3   49.92    3.24
   1  11   3   44.71    1.92
   1 -11   3   48.19    2.98
  -1  11  -4   45.79    1.76
  -1 -11  -4   44.69    1.82
   1 -11   4   42.77    2.85
  -1 -11  -4   45.16    1.82
  -1  11  -4   43.74    1.78
  -1 -11  -4   43.21    1.80
  -1 -11  -4   50.48    3.39
  -1  11  -4   46.13    3.07
  -1  11  -4   46.02    1.97
   1  11   4   44.56    1.87
  -1 -11  -5   17.73    2.01
  -1  11  -5   12.34    0.84
   1  11   5   14.65    0.98
  -1  11  -5   13.19    0.98
  -1  11  -5   12.63    0.97
  -1  11  -5   14.69    1.90
   1 -11   5   12.25    1.54
  -1 -11  -5   14.34    0.92
  -1 -11  -5   14.58    0.93
  -1  11  -5   13.10    0.83
  -1 -11  -5   13.38    0.90
  -1  11  -5   12.77    0.68
  -1 -11  -5   14.45    0.89
  -1 -11  -6  102.59    5.23
  -1  11  -6   87.76    3.20
  -1  11  -6   98.82    3.28
  -1 -11  -6  100.47    3.29
  -1 -11  -6  103.24    3.33
   1  11   6   96.35    3.40
  -1  11  -6   96.51    3.50
   1  11   6   99.27    3.26
  -1  11  -6   93.08    3.40
  -1  11  -6  100.63    5.20
   1 -11   6   99.88    4.91
  -1 -11  -6  102.03    3.32
  -1  11  -6   95.45    3.00
  -1 -11  -6   96.88    3.29
  -1 -11  -7   57.04    2.22
  -1  11  -7   52.95    1.99
  -1  11  -7   56.27    1.96
  -1 -11  -7   58.25    3.79
  -1  11  -7   53.96    2.14
  -1 -11  -7   56.50    2.17
  -1 -11  -7   57.21    2.19
   1  11   7   55.54    2.13
  -1  11  -7   53.04    2.35
   1  11   7   59.45    2.34
  -1  11  -7   52.13    2.22
  -1 -11  -7   58.32    2.21
  -1  11  -7   55.07    2.26
  -1  11  -7   61.82    3.90
   1 -11   7   54.72    3.56
  -1 -11  -8  274.66    7.90
  -1 -11  -8  256.78    7.93
  -1  11  -8  276.15    7.68
  -1 -11  -8  271.10    7.90
   1  11   8  260.86    7.85
   1  11   8  255.35    8.05
  -1  11  -8  277.74   10.45
   1 -11   8  264.36   10.16
  -1 -11  -8  262.38    7.89
  -1 -11  -8  277.98   10.41
  -1  11  -8  271.83    7.91
  -1  11  -8  288.07    8.07
  -1  11  -9   92.77    3.06
  -1 -11  -9   87.17    4.99
  -1 -11  -9   92.50    3.18
   1  11   9   93.64    3.18
   1  11   9   92.07    3.37
  -1  11  -9   96.41    5.26
   1 -11   9   96.10    5.11
  -1 -11  -9   90.66    3.17
  -1 -11  -9   90.59    3.28
  -1 -11  -9   90.77    3.16
  -1  11  -9   88.49    3.29
  -1 -11 -10    4.63    0.62
  -1  11 -10    3.30    0.71
  -1 -11 -10    4.82    0.74
  -1  11 -10    4.36    1.17
  -1 -11 -10    4.01    0.57
   1  11  10    3.94    0.56
   1 -11  10    3.09    1.17
  -1  11 -10    4.37    1.26
  -1 -11 -10    2.25    1.03
  -1  11 -10    3.97    0.62
  -1 -11 -10    5.10    0.63
  -1  11 -10    3.74    0.63
  -1 -11 -11  110.18    3.58
  -1  11 -11  108.68    3.91
  -1 -11 -11  110.56    3.83
  -1  11 -11  111.54    3.79
  -1 -11 -11  108.45    3.57
   1  11  11  104.02    3.59
  -1  11 -11   98.90    5.54
   1 -11  11  105.31    5.77
  -1 -11 -11  101.56    5.63
  -1  11 -11  110.30    3.77
  -1  11 -11  105.32    3.64
  -1 -11 -11  102.48    3.53
  -1  11 -12    3.03    0.60
   1  11  12    2.02    0.49
   1 -11  12    2.48    1.11
  -1  11 -12    3.11    1.07
  -1  11 -12    3.24    0.74
  -1 -11 -12    2.32    0.50
  -1 -11 -12    3.78    0.76
  -1  11 -12    3.47    1.46
  -1  11 -12    3.05    0.60
  -1 -11 -12    2.30    1.07
  -1  11 -13    4.83    0.65
   1  11  13    3.96    0.56
   1 -11  13    4.12    1.23
  -1  11 -13    4.41    0.63
  -1  11 -13    4.60    0.82
  -1 -11 -13    5.45    0.81
  -1  11 -13    3.58    1.85
  -1  11 -13    3.41    0.75
  -1 -11 -13    5.31    1.30
   1  11  14   -0.23    0.53
   1  11  14    0.46    0.36
  -1 -11 -14   -0.29    0.45
  -1  11 -14   -0.75    2.15
  -1 -11 -14    0.23    0.64
  -1  11 -14    0.45    0.64
  -1  11 -14   -0.13    0.55
  -1  11 -14    0.03    0.39
  -1  11 -14    0.67    0.47
  -1  11 -15   51.21    2.03
   1  11  15   53.00    2.16
  -1 -11 -15   45.67    1.92
  -1  11 -15   46.53    2.67
  -1 -11 -15   51.69    2.20
  -1  11 -15   52.32    2.29
  -1  11 -15   48.37    2.18
  -1  11 -15   49.95    2.02
   1 -11  15   49.98    1.93
   1  11  16    1.04    0.49
  -1  11 -16    1.90    2.01
  -1 -11 -16    1.28    0.62
  -1  11 -16    1.23    0.60
   1 -11  16    2.44    0.45
  -1  11 -16    1.64    0.56
  -1  11 -16    1.17    0.39
  -1 -11 -16    0.60    0.40
  -1  11 -16    1.35    0.54
  -1  11 -16    1.44    0.41
  -1  11 -17   70.07    2.57
  -1  11 -17   67.37    2.54
  -1 -11 -17   68.66    2.53
  -1  11 -17   70.56    2.56
   1  11  17   69.81    2.47
  -1  11 -18   18.65    0.97
   1  11  18   16.56    0.90
  -1 -11 -18   17.87    0.99
  -1  11 -18   18.93    0.98
  -1  11 -18   18.10    0.94
  -1 -11 -19    4.98    0.44
   1  11  19    3.66    0.34
  -1  11 -19    4.89    0.40
  -1  11 -19    3.87    0.38
  -1  12  19    3.28    0.36
   1 -12 -19    3.49    0.43
   1 -12 -18    2.72    0.48
  -1 -12  18    1.98    0.37
   1  12 -18    1.49    0.30
   1 -12 -18    1.81    0.32
  -1  12  18    2.60    0.44
  -1  12  18    2.89    0.47
  -1 -12  18    2.11    0.42
   1  12 -18    1.74    0.36
  -1  12  17   44.31    1.81
  -1  12  17   43.84    1.79
  -1 -12  17   44.45    1.75
  -1 -12  17   46.12    1.72
   1  12 -17   42.88    1.68
   1  12 -17   45.46    1.75
   1  12 -17   46.27    1.83
   1 -12 -17   45.62    1.76
   1  12 -16   35.79    1.55
   1  12 -16   38.75    1.75
  -1  12  16   38.46    1.64
  -1 -12  16   37.50    1.69
   1  12 -16   39.64    1.68
  -1  12  16   35.98    1.69
  -1  12  16   34.20    1.68
  -1 -12  16   39.40    1.68
   1  12 -16   36.93    1.65
   1  12 -15   58.07    2.37
  -1 -12  15   58.41    2.36
  -1 -12  15   53.72    2.11
  -1  12  15   60.41    2.30
   1  12 -15   56.72    2.29
  -1 -12  15   56.04    2.28
  -1  12  15   56.73    2.37
  -1  12  15   58.39    2.38
  -1  12  14    1.06    0.55
  -1  12  14    2.10    0.65
   1  12 -14    2.27    0.69
  -1 -12  14    2.06    0.53
   1  12 -14    2.05    0.54
   1 -12 -14    2.05    0.45
  -1 -12  14    2.12    0.72
   1  12 -14    2.05    0.53
  -1 -12  14    2.47    0.66
  -1  12  14    1.83    0.59
   1  12 -13   45.28    2.04
   1  12 -13   40.47    3.39
  -1 -12  13   45.60    2.01
  -1  12  13   47.78    2.16
  -1  12  13   48.58    2.19
   1  12 -13   44.44    2.01
   1 -12 -13   43.67    1.82
  -1 -12  13   47.95    2.10
  -1  12  13   48.05    2.07
  -1  12  12   22.31    1.46
  -1  12  12   23.14    1.48
   1  12 -12   27.87    2.77
  -1 -12  12   22.68    1.37
   1  12 -12   23.39    1.36
   1 -12 -12   21.98    1.19
  -1  12  12   24.92    2.62
   1  12 -12   24.53    1.39
  -1  12  12   22.60    1.39
   1  12 -11  163.27    5.13
  -1  12  11  156.26    5.31
  -1  12  11  167.48    5.30
   1  12 -11  145.20    7.20
  -1 -12  11  158.75    7.83
  -1 -12  11  161.68    5.14
   1  12 -11  151.11    5.05
   1 -12 -11  156.09    4.87
   1  12 -11  156.08    5.11
  -1  12  11  153.40    7.32
   1 -12 -11  154.26    4.77
  -1  12  11  158.57    5.13
   1  12 -10    8.66    0.83
  -1  12  10    9.69    0.95
  -1  12  10    9.77    0.98
   1  12 -10   10.91    1.75
  -1 -12  10    9.73    1.88
  -1 -12  10    9.15    0.88
   1  12 -10    8.76    0.85
   1  12 -10    8.51    0.90
   1  12 -10    7.35    0.80
   1 -12 -10    9.40    0.77
  -1  12  10   11.70    1.89
   1 -12 -10    8.51    0.71
  -1  12  10   10.05    0.93
   1  12  -9   19.63    1.19
  -1  12   9   21.13    1.34
  -1  12   9   18.90    1.29
   1  12  -9   19.00    2.25
  -1 -12   9   15.57    2.25
  -1 -12   9   20.38    1.23
   1  12  -9   18.53    1.17
   1  12  -9   18.55    1.20
  -1  12   9   18.99    1.22
  -1  12   9   18.95    2.33
   1 -12  -9   17.31    1.05
   1 -12  -9   17.03    1.00
   1  12  -8   47.06    3.44
  -1 -12   8   46.37    3.75
   1 -12  -8   40.98    1.76
   1  12  -8   47.28    1.98
   1  12  -8   49.63    2.00
  -1  12   8   38.73    3.32
  -1  12   8   45.95    2.00
   1  12  -8   45.60    1.95
  -1  12   8   46.67    2.10
  -1  12   8   44.59    2.06
   1  12  -8   43.18    2.13
  -1 -12   7   63.88    4.39
   1  12  -7   62.94    3.94
  -1  12   7   59.11    4.03
   1  12  -7   61.18    2.39
   1  12  -7   58.67    2.33
  -1  12   7   60.82    2.42
  -1  12   7   64.58    2.55
   1  12  -7   58.80    2.56
  -1  12   7   62.76    2.52
   1  12  -7   61.57    2.36
  -1  12   6   20.27    2.33
   1  12  -6   21.28    1.16
   1  12  -6   20.24    1.14
  -1  12   6   19.11    1.24
  -1  12   6   20.09    1.25
   1  12  -6   20.93    1.31
  -1 -12   6   20.65    2.41
   1  12  -6   20.47    2.15
   1 -12  -6   19.18    1.03
   1  12  -5   19.09    2.06
  -1  12   5   16.37    1.97
  -1 -12   5   19.11    2.30
  -1 -12   5   17.94    1.05
   1 -12  -5   19.01    0.99
  -1  12   5   19.76    1.21
   1  12  -5   19.98    1.25
  -1  12   5   20.43    1.22
   1 -12  -5   18.60    1.17
   1  12  -5   18.70    1.08
  -1  12   5   22.15    2.37
  -1 -12   5   19.88    1.04
  -1 -12   4   46.39    1.85
  -1 -12   4   51.57    3.78
   1 -12  -4   46.25    1.75
  -1 -12   4   46.55    1.88
  -1  12   4   44.37    1.99
   1  12  -4   48.88    2.09
  -1  12   4   47.38    2.02
  -1 -12   4   48.39    1.86
   1  12  -4   47.15    1.87
   1 -12  -4   47.25    2.01
   1  12  -4   45.31    3.18
  -1  12   4   48.26    3.25
  -1 -12   4   42.92    3.50
  -1 -12   3   16.50    0.97
  -1 -12   3   18.90    2.28
   1  12  -3   13.36    1.41
   1 -12  -3   17.25    0.89
  -1 -12   3   16.61    1.00
  -1  12   3   17.50    1.11
   1  12  -3   15.99    1.02
  -1  12   3   16.03    1.06
  -1 -12   3   16.43    0.97
  -1 -12   3   16.30    0.96
  -1  12   3   16.73    1.04
   1  12  -3   15.21    0.95
   1 -12  -3   16.79    1.08
  -1 -12   3   16.46    2.14
   1  12  -3   17.78    1.91
  -1  12   3   17.63    1.86
  -1 -12   2  331.00    9.64
  -1 -12   2  328.66   12.42
   1  12  -2  334.12   11.72
  -1  12   2  340.47   11.44
  -1 -12   2  325.80    9.65
   1 -12  -2  356.90    9.52
  -1  12   2  342.33    9.82
   1  12  -2  324.02    9.69
  -1  12   2  362.13    9.87
  -1 -12   2  323.66    9.64
  -1 -12   2  331.17    9.65
  -1  12   2  358.22    9.81
   1 -12  -2  358.09    9.88
  -1  12   2  352.96   12.22
   1  12  -2  313.15   10.89
  -1 -12   2  324.46   12.33
   1  12  -1    3.13    0.87
  -1  12   1    4.17    1.26
  -1 -12   1    3.29    1.20
  -1  12   1    4.74    0.95
  -1 -12   1    4.00    1.20
  -1 -12   1    5.25    0.61
   1 -12  -1    3.97    0.44
  -1  12   1    5.26    0.65
  -1  12   1    4.98    0.62
   1  12  -1    4.33    0.55
  -1 -12   1    4.62    0.57
  -1  12   1    4.70    0.58
   1 -12  -1    4.37    0.61
  -1 -12   1    4.46    0.53
  -1 -12   1    6.30    0.64
  -1  12   0   27.65    1.23
  -1 -12   0   25.65    1.29
   1 -12   0   25.85    2.08
  -1 -12   0   25.87    2.63
  -1  12   0   25.14    1.91
  -1 -12   0   25.47    1.29
   1 -12   0   27.35    1.16
   1  12   0   24.35    1.31
  -1  12   0   28.02    1.40
   1  12   0   22.80    1.23
  -1 -12   0   27.66    1.30
  -1  12   0   27.02    1.33
  -1 -12   0   24.78    1.25
  -1  12   0   29.83    2.60
  -1 -12   0   25.25    2.54
  -1  12  -1    0.79    0.91
  -1 -12  -1    2.16    1.00
   1 -12   1    0.41    0.64
  -1 -12  -1    1.38    0.95
  -1 -12  -1    2.29    0.49
  -1  12  -1    1.36    0.39
  -1 -12  -1    1.81    0.46
   1  12   1    0.73    0.36
   1  12   1    1.04    0.44
  -1 -12  -1    1.52    0.41
  -1  12  -1    1.35    0.43
   1  12   1    0.63    0.26
   1 -12   1    0.54    0.29
  -1 -12  -1    1.73    0.46
  -1 -12  -2   58.86    2.21
   1  12   2   54.60    2.24
   1  12   2   56.17    2.14
  -1 -12  -2   58.68    2.21
   1 -12   2   53.43    3.30
  -1 -12  -2   55.96    2.18
  -1  12  -2   55.94    2.09
   1  12   2   58.03    2.02
  -1 -12  -2   55.06    2.17
  -1  12  -2   61.12    2.27
  -1  12  -2   62.72    3.79
  -1 -12  -2   60.89    3.93
   1  12   3   95.05    3.35
   1  12   3   90.61    3.19
   1 -12   3   97.28    4.73
  -1 -12  -3   98.86    3.30
  -1  12  -3   99.16    5.01
  -1 -12  -3   97.85    5.22
  -1  12  -3   98.58    3.33
  -1  12  -3   99.50    3.20
  -1  12  -4  277.11    8.14
   1 -12   4  278.14   10.09
  -1 -12  -4  291.57   10.74
  -1  12  -4  280.79   10.28
  -1 -12  -4  278.00    8.21
  -1  12  -4  282.55    8.11
   1  12   4  278.35    8.30
  -1  12  -4  288.61    8.44
   1  12   4  280.05    8.14
  -1 -12  -5    5.18    0.64
  -1 -12  -5    5.62    0.66
   1  12   5    4.96    0.66
   1  12   5    5.03    0.58
  -1  12  -5    7.12    0.79
  -1  12  -5    5.99    0.72
   1 -12   5    6.96    1.28
  -1 -12  -5    4.96    0.61
  -1  12  -5    6.87    0.64
  -1  12  -5    4.78    0.60
  -1  12  -5    5.23    0.57
  -1 -12  -5    4.70    1.26
  -1 -12  -5    6.92    0.71
  -1 -12  -6  432.01   14.79
  -1 -12  -6  436.14   12.14
  -1  12  -6  441.07   12.44
   1  12   6  433.27   12.06
   1  12   6  437.37   12.28
  -1  12  -6  425.15   12.27
  -1  12  -6  452.47   15.08
   1 -12   6  431.34   14.40
  -1 -12  -6  448.16   12.14
  -1  12  -6  418.83   11.74
  -1 -12  -6  417.16   12.07
  -1  12  -6  434.87   12.09
  -1  12  -6  388.97   11.98
  -1 -12  -6  435.57   12.14
  -1  12  -7    3.26    0.54
  -1  12  -7    3.85    0.48
  -1 -12  -7    2.56    0.59
  -1 -12  -7    3.59    0.61
  -1 -12  -7    3.78    0.62
   1  12   7    3.31    0.52
  -1  12  -7    3.45    0.69
   1  12   7    3.29    0.64
  -1  12  -7    3.89    0.61
  -1 -12  -7    2.18    0.97
  -1 -12  -7    3.32    0.62
  -1  12  -7    4.24    1.32
   1 -12   7    5.80    1.24
  -1  12  -8    1.47    0.50
  -1 -12  -8    0.17    0.49
  -1  12  -8    0.61    0.48
  -1 -12  -8    0.59    0.49
  -1 -12  -8    0.96    0.52
   1  12   8    0.43    0.38
   1  12   8    0.48    0.50
  -1  12  -8    1.45    1.07
   1 -12   8    0.88    0.77
  -1 -12  -8   -0.15    0.77
  -1 -12  -8    0.73    0.49
  -1  12  -8    0.68    0.52
  -1  12  -9   92.84    3.23
  -1  12  -9   97.81    3.18
  -1 -12  -9   85.70    4.98
  -1 -12  -9   92.44    3.25
   1  12   9   89.85    3.19
   1  12   9   96.80    3.47
  -1  12  -9   94.32    5.32
   1 -12   9   89.57    5.13
  -1 -12  -9   86.72    3.21
  -1 -12  -9   91.13    3.33
  -1 -12  -9   92.37    3.24
  -1  12  -9   99.67    3.43
  -1  12 -10    2.73    0.72
  -1 -12 -10    2.43    0.57
  -1 -12 -10    2.16    0.63
  -1  12 -10    4.31    1.28
  -1 -12 -10    2.28    0.53
   1  12  10    2.60    0.66
   1  12  10    2.75    0.53
  -1  12 -10    2.94    1.18
   1 -12  10    2.08    1.00
  -1 -12 -10    1.96    1.00
  -1  12 -10    2.12    0.54
  -1 -12 -10    2.98    0.57
  -1  12 -10    1.75    0.55
  -1 -12 -11  123.26    3.99
  -1  12 -11  123.08    4.32
  -1 -12 -11  125.92    4.20
  -1  12 -11  123.33    4.08
  -1 -12 -11  121.92    3.98
   1  12  11  119.56    4.25
   1  12  11  112.45    3.93
  -1  12 -11  114.20    6.09
   1 -12  11  117.74    6.20
  -1 -12 -11  109.41    5.91
  -1  12 -11  123.77    4.15
  -1  12 -11  125.54    4.04
  -1 -12 -11  120.52    3.94
  -1  12 -12   92.18    3.17
  -1  12 -12   84.84    3.01
   1  12  12   77.02    2.89
   1  12  12   81.53    3.18
  -1  12 -12   80.63    4.85
   1 -12  12   87.57    5.11
  -1  12 -12   87.92    3.23
  -1 -12 -12   81.83    2.91
  -1  12 -12   89.82    3.34
  -1  12 -12   86.93    3.03
  -1 -12 -12   84.46    3.18
  -1 -12 -12   70.52    4.56
  -1  12 -13   45.64    2.69
  -1 -12 -13   47.05    2.12
  -1  12 -13   48.04    1.96
  -1  12 -13   47.83    2.20
  -1  12 -13   45.10    1.99
  -1  12 -13   45.56    1.90
  -1  12 -13   47.64    2.24
   1  12  13   46.38    2.11
  -1  12 -14   48.18    2.71
  -1 -12 -14   49.43    2.17
  -1  12 -14   50.36    2.01
  -1  12 -14   53.87    2.29
  -1  12 -14   49.66    2.05
  -1  12 -14   50.96    2.30
   1  12  14   49.85    2.14
   1  12  15   41.87    1.82
  -1  12 -15   36.97    2.34
   1 -12  15   41.23    1.65
  -1  12 -15   41.22    1.93
  -1  12 -15   41.04    1.70
  -1  12 -15   41.73    1.91
  -1 -12 -15   38.84    1.83
  -1  12 -15   42.65    1.94
   1  12  16    9.87    0.79
  -1  12 -16   11.29    0.91
  -1 -12 -16    8.96    0.83
  -1  12 -16    9.60    0.86
   1 -12  16    9.77    0.68
  -1  12 -16   11.19    0.90
   1  12  17   80.12    2.73
  -1  12 -17   83.88    2.85
  -1  12 -17   85.32    2.83
  -1 -12 -17   83.50    2.81
  -1  12 -17   82.72    2.83
   1  12  18    0.40    0.25
  -1  12 -18    0.18    0.29
  -1  12 -18    0.45    0.29
  -1  12 -18    0.49    0.30
  -1 -12 -18    0.59    0.36
  -1 -12 -19    5.35    0.38
  -1  12 -19    4.00    0.34
   1 -13 -19    6.04    0.40
  -1  13  19    5.73    0.38
  -1  13  18   76.19    2.47
  -1  13  18   84.27    2.55
  -1 -13  18   78.80    2.39
   1 -13 -18   82.70    2.51
  -1 -13  18   81.23    2.45
  -1 -13  17    8.73    0.68
  -1  13  17    8.50    0.66
  -1  13  17    9.70    0.72
   1  13 -17    8.35    0.62
   1 -13 -17    8.55    0.67
   1  13 -17    7.59    0.59
  -1 -13  17    8.93    0.66
  -1 -13  16   19.50    1.10
  -1  13  16   17.22    1.04
  -1  13  16   17.49    1.07
   1  13 -16   18.57    1.02
   1 -13 -16   17.87    1.01
   1  13 -16   18.53    1.07
   1  13 -16   16.35    0.89
  -1 -13  16   18.66    1.05
   1  13 -16   18.61    1.03
  -1 -13  15   50.72    1.97
  -1 -13  15   55.21    2.20
   1  13 -15   52.94    2.11
  -1  13  15   54.18    2.18
  -1  13  15   54.87    2.22
  -1 -13  15   56.35    2.17
   1 -13 -15   51.68    2.06
   1  13 -15   55.75    2.19
   1  13 -14   13.34    1.05
  -1 -13  14   12.73    1.03
   1 -13 -14   13.11    0.85
   1  13 -14   12.54    0.94
  -1 -13  14   15.43    1.12
  -1 -13  14   13.17    0.92
  -1  13  14   13.74    1.00
  -1  13  14   12.79    1.02
  -1  13  14   13.36    1.04
   1  13 -14   14.69    1.00
  -1  13  13    4.37    0.72
  -1  13  13    4.22    0.73
  -1 -13  13    2.73    0.69
  -1  13  13    4.44    0.69
   1 -13 -13    4.59    0.60
   1  13 -13    3.72    0.59
  -1 -13  13    2.87    0.58
   1 -13 -13    2.94    0.47
   1  13 -13    3.48    0.62
   1  13 -12   85.61    3.09
  -1 -13  12   80.46    3.07
   1 -13 -12   83.20    2.90
   1  13 -12   81.96    3.05
  -1  13  12   86.22    3.12
  -1  13  12   84.23    3.19
  -1  13  12   80.75    3.19
   1  13 -11   33.62    1.64
  -1  13  11   32.63    1.71
  -1  13  11   29.62    1.66
   1  13 -11   32.36    3.02
  -1 -13  11   35.45    3.36
  -1 -13  11   32.08    1.66
   1  13 -11   28.67    1.53
   1  13 -11   30.91    1.66
   1  13 -11   31.54    1.60
   1 -13 -11   28.28    1.43
  -1  13  11   31.02    2.98
   1 -13 -11   28.13    1.35
  -1  13  11   30.96    1.65
   1  13 -10    6.59    0.76
  -1  13  10    6.65    0.85
  -1  13  10    5.91    0.84
   1  13 -10    6.94    1.49
  -1 -13  10    6.40    1.60
  -1 -13  10    6.61    0.81
   1  13 -10    7.92    0.87
   1  13 -10    6.74    0.75
   1  13 -10    7.68    0.80
   1 -13 -10    6.01    0.72
  -1  13  10    5.19    1.53
   1 -13 -10    6.83    0.68
  -1  13  10    6.69    0.81
   1  13  -9    0.61    0.46
   1 -13  -9    0.68    0.47
  -1  13   9    0.52    0.53
  -1  13   9    0.52    0.53
   1  13  -9    0.16    0.73
  -1 -13   9    0.19    0.88
  -1 -13   9    0.35    0.51
   1  13  -9    0.73    0.55
   1  13  -9    0.36    0.45
   1  13  -9   -0.04    0.49
  -1  13   9    0.33    1.02
  -1  13   9    0.55    0.54
   1 -13  -9    0.84    0.42
   1  13  -8    0.10    0.42
  -1  13   8    0.39    0.56
  -1  13   8    0.43    0.51
   1  13  -8    0.70    0.54
   1  13  -8    0.31    0.86
  -1 -13   8   -0.19    0.97
  -1 -13   8    0.54    0.51
   1  13  -8    0.55    0.51
   1  13  -8    0.68    0.45
  -1  13   8    0.15    0.50
  -1  13   8    0.50    0.99
   1 -13  -8    0.38    0.38
   1  13  -7  180.84    7.89
  -1 -13   7  188.32    8.60
   1 -13  -7  170.37    5.44
  -1  13   7  178.49    8.08
   1  13  -7  183.31    5.65
   1  13  -7  174.79    5.57
  -1  13   7  185.98    5.73
   1  13  -7  183.22    5.61
   1  13  -7  174.25    5.87
  -1  13   7  186.08    5.82
  -1  13   7  185.79    5.83
  -1  13   6   98.16    5.55
   1  13  -6  105.60    3.50
   1  13  -6  103.21    3.49
   1  13  -6  101.66    5.41
  -1  13   6   95.50    5.28
  -1 -13   6  109.35    6.06
   1 -13  -6  102.31    3.36
  -1  13   6  100.76    3.66
  -1  13   6   99.38    3.64
   1  13  -6  100.37    3.73
  -1  13   5   66.78    2.64
  -1  13   5   66.44    2.64
   1  13  -5   67.94    2.70
   1  13  -5   72.09    4.27
  -1  13   5   62.61    3.98
  -1 -13   5   66.47    4.55
  -1 -13   5   61.72    2.40
   1 -13  -5   69.12    2.38
  -1 -13   5   62.75    2.37
  -1 -13   5   61.92    2.37
   1  13  -5   63.36    2.44
   1 -13  -5   68.47    2.65
  -1 -13   5   62.66    4.44
  -1  13   4   28.24    1.54
   1  13  -4   31.58    1.63
  -1  13   4   28.22    1.53
  -1 -13   4   26.59    2.87
   1  13  -4   29.80    2.64
  -1  13   4   26.19    2.40
  -1 -13   4   28.88    1.42
   1 -13  -4   31.05    1.35
  -1 -13   4   29.46    1.39
  -1 -13   4   27.71    1.37
  -1 -13   4   28.42    1.38
   1 -13  -4   31.26    1.57
   1  13  -4   29.99    1.41
  -1 -13   4   27.39    2.88
  -1  13   3  367.07   10.96
  -1  13   3  395.71   11.02
  -1 -13   3  391.63   14.09
   1  13  -3  395.08   13.23
  -1  13   3  338.91   12.52
  -1 -13   3  375.74   10.81
   1 -13  -3  387.24   10.65
  -1 -13   3  385.56   10.81
  -1 -13   3  376.14   10.79
   1 -13  -3  386.11   11.01
  -1 -13   3  384.45   10.79
   1  13  -3  340.58   12.05
  -1  13   3  376.98   13.57
  -1 -13   3  384.40   13.88
   1  13  -2   45.77    1.97
  -1  13   2   49.53    2.08
  -1  13   2   48.93    2.07
  -1 -13   2   43.28    3.64
  -1  13   2   42.32    2.86
  -1 -13   2   46.02    1.95
   1 -13  -2   53.77    1.87
  -1 -13   2   45.67    1.94
  -1  13   2   44.46    1.83
  -1 -13   2   45.89    1.93
  -1  13   2   47.88    2.02
  -1 -13   2   45.60    1.90
   1 -13  -2   54.51    2.17
  -1  13   2   51.96    3.71
   1  13  -2   41.80    2.80
  -1 -13   2   45.89    3.60
   1  13  -1  136.15    4.50
  -1  13   1  145.00    4.65
  -1 -13   1  141.40    7.04
  -1  13   1  126.67    5.53
  -1 -13   1  143.11    4.52
   1 -13  -1  145.99    4.33
  -1  13   1  136.64    4.36
  -1 -13   1  141.36    4.51
  -1 -13   1  141.86    4.51
  -1  13   1  139.93    4.58
   1 -13  -1  152.86    4.70
  -1 -13   1  140.98    4.48
  -1  13   1  147.62    6.77
   1  13  -1  131.24    5.78
  -1 -13   1  136.35    6.76
  -1  13   0   15.58    1.06
   1  13   0   12.26    0.89
  -1 -13   0   14.41    2.07
   1 -13   0   15.33    0.85
  -1 -13   0   13.57    0.94
  -1 -13   0   14.09    0.95
  -1  13   0   14.84    0.88
  -1 -13   0   14.41    0.97
  -1  13   0   15.23    1.02
  -1 -13   0   13.51    0.92
   1  13   0   12.64    0.82
  -1  13   0   11.99    1.80
  -1 -13   0   13.06    1.90
   1  13   0   12.04    1.55
   1  13   1   15.54    1.09
   1  13   1   17.44    1.04
  -1  13  -1   17.88    1.16
  -1 -13  -1   19.05    2.37
   1 -13   1   15.98    0.89
  -1 -13  -1   18.44    1.11
  -1 -13  -1   16.30    1.07
  -1  13  -1   16.70    0.97
  -1 -13  -1   18.02    1.10
  -1  13  -1   15.36    1.06
   1  13   1   16.51    0.92
  -1 -13  -1   18.25    1.06
  -1  13  -1   17.03    2.09
  -1 -13  -1   15.88    2.08
   1  13   2  242.79    7.39
   1  13   2  240.45    7.24
  -1  13  -2  245.19    7.17
  -1 -13  -2  242.10    7.30
  -1  13  -2  267.94    9.86
  -1 -13  -2  244.40    9.80
  -1 -13  -2  246.69    7.33
  -1 -13  -2  247.01    7.33
  -1  13  -2  254.35    7.41
   1  13   2  244.06    7.09
   1 -13   2  242.03    9.10
   1  13   3  107.86    3.74
   1  13   3  108.37    3.59
  -1  13  -3  107.15    3.83
  -1  13  -3  101.61    3.50
   1 -13   3  100.91    5.12
  -1 -13  -3  118.69    3.74
  -1  13  -3  104.73    3.56
  -1  13  -3  109.52    3.72
  -1  13  -3  105.94    5.45
  -1 -13  -3  101.73    5.56
  -1 -13  -3  113.87    3.69
  -1  13  -4    2.05    0.59
   1  13   4    1.17    0.54
   1  13   4    1.75    0.45
  -1 -13  -4    1.65    0.98
   1 -13   4    1.29    0.76
  -1  13  -4    1.48    0.85
  -1  13  -4    1.15    0.42
  -1 -13  -4    1.01    0.49
  -1  13  -4    1.42    0.44
  -1 -13  -5   12.40    0.96
  -1  13  -5   12.17    0.78
  -1  13  -5   10.93    0.80
  -1  13  -5   11.98    0.89
  -1 -13  -5   11.54    0.93
   1  13   5   10.22    0.82
   1  13   5   12.04    0.97
  -1  13  -5   12.24    1.05
  -1  13  -5   11.72    0.98
   1 -13   5   12.23    1.67
  -1 -13  -5    8.08    1.57
  -1 -13  -5   11.04    0.91
   1 -13   5   11.85    0.71
  -1 -13  -6  546.58   15.77
  -1  13  -6  565.46   15.49
  -1 -13  -6  575.45   18.67
  -1  13  -6  556.78   15.78
  -1 -13  -6  583.80   15.91
  -1 -13  -6  588.39   15.93
   1  13   6  575.81   15.80
   1  13   6  583.51   16.04
  -1  13  -6  575.82   16.20
  -1  13  -6  543.25   15.97
   1 -13   6  542.62   18.25
  -1 -13  -6  585.02   15.93
  -1  13  -6  551.84   15.91
  -1 -13  -7  153.35    5.14
  -1  13  -7  169.35    4.92
  -1 -13  -7  152.63    7.22
  -1  13  -7  167.90    5.16
  -1 -13  -7  164.66    5.26
   1  13   7  162.77    5.13
  -1  13  -7  169.13    5.53
   1  13   7  165.10    5.36
  -1  13  -7  159.85    5.27
   1 -13   7  159.11    7.29
  -1 -13  -7  164.16    5.25
  -1 -13  -7  168.30    5.26
  -1  13  -7  173.26    5.32
  -1  13  -8 1038.60   28.06
  -1 -13  -8 1028.60   31.18
  -1 -13  -8 1060.41   28.41
   1  13   8 1038.47   28.57
   1  13   8 1021.89   28.27
  -1  13  -8 1021.65   31.63
   1 -13   8  985.41   31.11
  -1 -13  -8 1055.32   28.40
  -1 -13  -8 1019.43   28.37
  -1 -13  -8 1072.51   28.42
  -1  13  -8 1046.19   28.43
  -1 -13  -9  195.96    5.85
  -1 -13  -9  186.41    5.86
  -1  13  -9  186.16    5.62
  -1 -13  -9  188.25    5.83
   1  13   9  177.37    5.68
   1  13   9  193.81    6.05
  -1  13  -9  182.14    8.28
   1 -13   9  185.81    8.18
  -1 -13  -9  182.33    7.99
  -1  13  -9  184.41    5.74
  -1 -13  -9  187.20    5.82
  -1  13  -9  188.56    5.94
  -1  13  -9  185.04    5.85
  -1  13 -10  130.27    4.51
  -1 -13 -10  131.10    4.25
  -1 -13 -10  125.90    4.31
  -1  13 -10  134.99    4.21
  -1 -13 -10  129.80    4.24
   1  13  10  130.68    4.43
   1  13  10  115.00    4.09
  -1  13 -10  125.09    6.51
   1 -13  10  125.58    6.44
  -1 -13 -10  114.07    6.04
  -1 -13 -10  128.74    4.23
  -1  13 -10  133.51    4.22
  -1  13 -10  131.35    4.40
  -1  13 -10  134.75    4.32
  -1 -13 -11  204.83    6.25
   1  13  11  216.07    6.54
   1  13  11  189.03    6.14
  -1  13 -11  203.46    6.20
  -1 -13 -11  207.74    6.42
  -1  13 -11  205.28    8.80
   1 -13  11  197.66    8.79
  -1  13 -11  210.92    6.27
  -1  13 -11  213.73    6.45
  -1  13 -11  208.08    6.33
  -1  13 -11  213.27    6.63
  -1 -13 -11  211.75    6.28
  -1 -13 -12   11.07    1.00
  -1  13 -12    9.82    1.72
  -1 -13 -12   10.66    0.82
  -1  13 -12   11.46    1.06
   1  13  12   10.13    0.96
  -1  13 -12    9.58    0.80
  -1  13 -12   10.81    0.90
  -1  13 -12   10.24    0.83
  -1  13 -13   26.91    1.37
   1 -13  13   29.21    1.32
  -1  13 -13   32.23    2.33
  -1  13 -13   28.71    1.68
  -1  13 -13   30.67    1.65
   1  13  13   31.55    1.59
  -1 -13 -13   33.64    1.63
  -1  13 -13   30.39    1.41
  -1  13 -14    0.59    1.65
  -1  13 -14    2.14    0.67
  -1  13 -14    1.55    0.60
   1  13  14    1.71    0.52
  -1  13 -14    1.89    0.45
  -1 -13 -14    1.74    0.59
   1  13  15   16.08    0.98
   1 -13  15   13.09    0.81
  -1  13 -15   12.89    1.84
  -1 -13 -15   16.80    1.05
  -1  13 -15   14.88    1.08
  -1  13 -15   15.72    1.08
  -1  13 -16   19.84    1.11
  -1 -13 -16   21.11    1.10
   1 -13  16   20.06    0.93
  -1  13 -16   19.76    1.14
  -1  13 -16   19.22    1.13
   1  13  16   21.09    1.04
  -1  13 -17    0.34    0.34
  -1 -13 -17    0.27    0.38
  -1  13 -17    0.76    0.36
  -1 -13 -17    0.26    0.34
  -1  13 -17    0.61    0.36
   1  13  17    0.47    0.28
  -1  13 -18   17.16    0.76
  -1 -13 -18   18.49    0.81
  -1  13 -18   18.38    0.77
  -1 -13 -18   18.82    0.80
  -1  13 -18   16.99    0.75
   1 -14 -18   11.23    0.56
  -1  14  18   12.98    0.61
  -1 -14  17   58.24    1.97
  -1  14  17   63.86    2.06
  -1  14  17   62.38    2.00
   1 -14 -17   62.20    1.98
  -1 -14  17   59.01    1.99
  -1 -14  16   22.78    1.10
   1 -14 -16   18.94    0.99
  -1  14  16   20.15    1.07
  -1  14  16   20.24    1.05
   1  14 -16   22.55    1.06
  -1 -14  16   23.04    1.10
   1  14 -16   20.49    1.04
  -1  14  15    1.72    0.48
  -1  14  15    1.76    0.48
   1 -14 -15    1.37    0.44
  -1 -14  15    1.63    0.39
  -1 -14  15    1.99    0.54
   1  14 -15    2.01    0.43
  -1 -14  15    1.76    0.53
  -1  14  14    1.01    0.52
  -1  14  14    0.74    0.46
   1  14 -14    0.97    0.51
   1 -14 -14    0.50    0.43
   1  14 -14    0.77    0.40
   1 -14 -14    1.53    0.41
  -1 -14  14    0.71    0.43
  -1 -14  14    0.89    0.57
  -1 -14  14    1.10    0.55
   1  14 -14    0.79    0.41
  -1 -14  13    8.25    0.78
  -1 -14  13    9.24    0.91
   1 -14 -13    7.41    0.70
  -1  14  13    7.90    0.84
  -1  14  13    7.91    0.83
   1  14 -13    9.13    0.79
   1  14 -13    8.11    0.75
   1 -14 -13    6.59    0.67
  -1 -14  12    0.29    0.48
   1  14 -12    0.11    0.58
   1  14 -12   -0.03    0.44
  -1 -14  12    0.48    0.62
  -1  14  12    0.40    0.55
  -1  14  12   -0.04    0.46
   1  14 -12    0.18    0.44
   1 -14 -12   -0.08    0.41
   1 -14 -12    0.46    0.40
   1  14 -11  174.77    5.58
  -1 -14  11  176.43    5.65
   1  14 -11  171.02    5.62
   1 -14 -11  172.32    5.33
   1 -14 -11  182.67    5.46
   1  14 -11  175.71    5.59
  -1  14  11  188.95    5.78
  -1  14  11  182.01    5.79
  -1  14  10  151.27    4.69
  -1  14  10  147.73    4.70
   1  14 -10  120.42    6.47
  -1  14  10  124.69    6.63
  -1 -14  10  117.98    6.79
  -1 -14  10  130.06    4.50
   1  14 -10  130.48    4.46
   1  14 -10  124.64    4.36
  -1  14  10  141.13    7.00
   1 -14 -10  137.65    4.26
   1  14 -10  128.32    4.41
   1 -14 -10  143.65    4.36
   1  14 -10  127.44    4.42
  -1  14   9   14.68    1.17
  -1  14   9   16.96    1.23
   1  14  -9   14.01    2.02
  -1  14   9   14.63    2.11
  -1 -14   9   14.43    2.20
  -1 -14   9   17.30    1.22
   1  14  -9   14.59    1.10
   1  14  -9   14.86    1.06
  -1  14   9   15.17    2.21
   1 -14  -9   16.42    0.99
   1  14  -9   15.93    1.08
   1  14  -9   13.32    1.04
   1 -14  -9   15.47    1.05
  -1 -14   8   11.09    2.02
   1  14  -8   13.50    1.96
  -1  14   8   10.10    1.75
  -1 -14   8   13.91    1.10
   1  14  -8   14.03    1.01
   1  14  -8   13.43    1.02
  -1  14   8   12.89    1.08
   1  14  -8   12.62    1.11
  -1  14   8   11.87    1.05
   1 -14  -8   10.75    0.87
   1  14  -8   13.49    0.97
   1 -14  -7    1.24    0.51
   1  14  -7    2.00    0.50
  -1  14   7    1.95    0.64
  -1  14   7    1.89    0.65
   1  14  -7    2.49    0.65
  -1 -14   7    2.16    1.15
   1  14  -7    3.35    1.17
  -1  14   7    1.56    0.95
  -1 -14   7    1.74    0.62
   1  14  -7    1.75    0.52
   1  14  -7    2.15    0.57
   1 -14  -7    1.26    0.46
  -1  14   7    1.74    1.14
  -1 -14   7    2.86    1.20
   1  14  -6   21.18    1.25
   1  14  -6   22.64    1.29
   1  14  -6   23.94    2.50
  -1  14   6   25.78    2.50
  -1 -14   6   18.54    2.55
   1 -14  -6   23.37    1.24
   1 -14  -6   22.43    1.19
   1  14  -6   19.97    1.23
  -1 -14   6   22.93    2.68
  -1  14   6   24.58    2.71
  -1  14   6   24.53    1.45
  -1  14   6   24.04    1.46
   1  14  -6   24.19    1.50
  -1  14   5  110.39    3.78
  -1  14   5  106.56    3.78
   1  14  -5  106.50    3.84
   1  14  -5  102.50    3.52
  -1 -14   5  108.39    6.19
   1  14  -5  104.84    5.57
  -1  14   5   93.89    5.15
   1 -14  -5  105.13    3.46
  -1 -14   5  102.81    3.53
  -1 -14   5  108.38    3.52
  -1 -14   5   97.73    3.45
  -1 -14   5  100.90    5.87
  -1 -14   5  103.30    3.51
  -1  14   4    7.59    0.84
   1  14  -4    7.80    0.86
  -1  14   4    6.91    0.82
  -1 -14   4    6.93    1.60
  -1 -14   4    6.47    1.57
  -1  14   4    8.81    1.38
  -1 -14   4    6.31    0.73
   1 -14  -4    7.70    0.69
  -1 -14   4    8.61    0.77
  -1 -14   4    6.10    0.68
   1 -14  -4    6.76    0.80
  -1 -14   4    6.94    0.67
  -1  14   4    6.73    1.64
  -1 -14   3   51.96    3.93
  -1  14   3   49.34    3.83
  -1  14   3   48.40    1.96
  -1 -14   3   56.10    2.17
  -1 -14   3   51.39    4.10
  -1 -14   3   53.30    2.14
   1 -14  -3   52.53    2.03
  -1 -14   3   53.04    2.13
  -1 -14   3   51.59    2.09
   1 -14  -3   54.38    2.32
  -1  14   3   52.96    2.30
  -1  14   3   51.12    2.25
   1  14  -3   55.94    2.37
   1  14  -2    0.82    0.44
  -1  14   2    0.16    0.49
  -1  14   2    0.68    0.48
  -1 -14   2    1.53    1.08
  -1 -14   2    1.12    1.09
  -1 -14   2    0.77    0.45
  -1 -14   2    0.73    0.47
  -1  14   2   -0.08    0.32
  -1 -14   2    0.30    0.45
  -1 -14   2    0.35    0.36
  -1  14   2    0.30    0.41
   1 -14  -2    0.48    0.49
   1 -14  -2    0.66    0.40
   1  14  -2    0.11    0.60
  -1  14   2    0.16    0.92
  -1 -14   1   14.71    2.05
  -1  14   1   10.17    1.78
   1  14  -1   11.17    1.53
  -1 -14   1   11.78    0.94
  -1  14   1   10.43    0.78
   1  14  -1   13.25    0.94
  -1  14   1   11.51    0.99
  -1 -14   1   12.75    0.94
   1 -14  -1   11.14    0.79
  -1 -14   1   13.03    0.95
  -1  14   1   11.87    0.94
  -1 -14   1   12.64    0.90
   1  14  -1   10.88    0.80
  -1 -14   1    9.58    1.85
  -1  14   0   41.67    3.36
  -1 -14   0   37.43    3.26
   1  14   0   38.45    2.84
  -1  14   0   36.85    1.63
  -1 -14   0   42.43    1.84
  -1  14   0   39.41    1.89
   1  14   0   40.81    1.80
  -1 -14   0   40.62    1.83
   1 -14   0   40.87    1.64
  -1 -14   0   40.76    1.83
   1  14   0   39.17    1.65
  -1  14   0   38.41    1.83
  -1 -14   0   40.20    1.76
  -1 -14   0   35.01    3.36
  -1  14  -1  367.06   13.55
  -1 -14  -1  380.60   13.76
   1  14   1  348.23   12.68
  -1 -14  -1  389.58   10.99
  -1  14  -1  367.80   10.76
   1 -14   1  369.07   10.69
  -1 -14  -1  392.76   11.00
  -1 -14  -1  402.29   11.02
   1  14   1  376.85   10.74
  -1  14  -1  389.47   11.07
  -1 -14  -1  378.67   10.93
   1  14   1  385.81   10.92
  -1  14  -1  386.89   11.13
  -1 -14  -2    7.91    1.55
   1  14   2    8.32    0.85
  -1  14  -2    9.47    0.94
   1  14   2    9.07    0.78
  -1 -14  -2    9.71    0.89
  -1 -14  -2    9.29    0.88
  -1  14  -2    8.11    0.71
  -1 -14  -2    9.33    0.86
  -1  14  -2    9.02    0.86
  -1  14  -2    9.11    1.68
  -1 -14  -3   45.28    3.48
  -1  14  -3   44.90    3.38
  -1  14  -3   46.01    1.92
  -1 -14  -3   46.17    2.05
  -1  14  -3   47.48    2.19
   1  14   3   47.20    2.11
  -1  14  -3   42.64    2.09
   1  14   3   46.91    1.95
  -1 -14  -3   49.56    2.07
  -1  14  -3   47.38    1.89
  -1  14  -3   45.79    2.06
  -1  14  -4    0.82    0.53
   1  14   4    0.58    0.40
   1  14   4    0.48    0.51
  -1 -14  -4    0.61    0.80
   1 -14   4    0.14    0.66
   1 -14   4    0.37    0.35
  -1  14  -4    0.50    0.40
  -1  14  -4    0.38    0.45
  -1 -14  -5   15.18    1.98
   1 -14   5   16.88    0.89
  -1 -14  -5   16.17    1.16
  -1  14  -5   17.32    1.26
   1  14   5   14.64    1.15
   1  14   5   15.65    1.00
  -1  14  -5   14.85    1.12
  -1  14  -5   14.97    0.99
  -1 -14  -5   15.46    1.13
   1 -14   5   16.23    1.98
  -1  14  -5   15.16    0.81
  -1 -14  -6  212.03    8.77
  -1 -14  -6  212.87    6.47
  -1 -14  -6  209.85    6.45
   1  14   6  208.98    6.54
   1  14   6  210.71    6.31
  -1  14  -6  210.63    6.72
  -1  14  -6  202.56    6.49
  -1  14  -6  204.74    6.01
  -1  14  -6  208.54    6.30
  -1 -14  -6  212.69    6.46
   1 -14   6  191.27    8.39
  -1 -14  -7  306.93    8.95
  -1  14  -7  312.32    8.82
  -1  14  -7  309.12    8.54
  -1 -14  -7  305.65   11.38
   1  14   7  304.65    9.07
  -1  14  -7  312.97    9.25
   1  14   7  291.89    8.76
   1 -14   7  298.08   11.35
  -1 -14  -7  299.90    8.93
  -1 -14  -7  302.47    8.94
  -1 -14  -7  277.01    8.75
  -1  14  -7  309.32    9.00
  -1  14  -8   33.31    1.55
  -1 -14  -8   32.33    2.88
  -1 -14  -8   39.22    1.80
   1  14   8   36.39    1.63
   1  14   8   36.27    1.84
   1 -14   8   29.07    2.81
  -1 -14  -8   36.43    1.75
  -1 -14  -8   37.75    1.78
  -1 -14  -8   37.04    1.71
  -1  14  -8   30.87    1.66
  -1  14  -9   33.82    1.52
  -1 -14  -9   26.92    1.50
  -1  14  -9   32.91    1.58
  -1  14  -9   33.20    1.78
  -1 -14  -9   30.50    1.57
  -1 -14  -9   30.25    1.56
   1  14   9   29.39    1.44
   1  14   9   30.06    1.65
   1 -14   9   32.45    2.93
  -1 -14  -9   30.25    1.55
  -1  14  -9   33.79    1.62
  -1 -14  -9   28.20    2.64
   1  14  10   23.47    1.24
   1  14  10   24.84    1.47
  -1 -14 -10   28.89    1.42
  -1  14 -10   24.65    1.43
  -1 -14 -10   26.85    1.40
  -1  14 -10   28.72    1.62
  -1  14 -10   26.21    1.40
  -1 -14 -10   24.34    1.36
  -1  14 -10   27.53    1.34
  -1 -14 -10   26.04    1.43
  -1 -14 -11   34.07    1.65
  -1  14 -11   31.36    1.84
  -1 -14 -11   33.46    1.56
  -1  14 -11   34.26    1.78
   1  14  11   35.67    1.73
  -1 -14 -11   34.04    1.56
  -1  14 -11   31.48    1.55
  -1  14 -11   31.95    1.49
   1  14  12    0.50    0.50
  -1  14 -12    2.51    1.68
  -1  14 -12    0.75    0.61
   1 -14  12    0.66    0.41
  -1  14 -12    0.37    0.36
  -1  14 -12    0.73    0.39
  -1 -14 -12    0.73    0.53
   1  14  13  141.64    4.49
   1 -14  13  133.72    4.22
  -1  14 -13  136.19    4.50
  -1  14 -13  151.08    4.64
  -1  14 -13  131.49    4.31
  -1 -14 -13  141.89    4.47
  -1  14 -13  141.49    4.30
  -1  14 -14    9.49    1.56
  -1  14 -14   10.54    0.94
  -1  14 -14   11.79    0.93
  -1  14 -14   10.73    0.72
   1  14  14   10.97    0.84
  -1 -14 -14   12.23    0.90
  -1  14 -15   23.44    1.22
  -1 -14 -15   21.58    1.13
  -1 -14 -15   22.63    1.16
   1 -14  15   21.20    0.98
   1  14  15   22.14    1.10
  -1  14 -15   23.73    1.24
  -1  14 -15   24.17    1.24
  -1  14 -16   11.08    0.76
  -1 -14 -16   11.04    0.72
   1  14  16   11.38    0.67
  -1  14 -16    9.79    0.74
  -1 -14 -16   12.13    0.75
  -1  14 -16   11.07    0.76
   1 -14  16   11.00    0.62
  -1  14 -17    0.86    0.29
  -1 -14 -17    0.72    0.30
  -1 -14 -17    0.73    0.28
   1  14  17    1.02    0.22
  -1  14 -17    0.49    0.27
  -1 -14 -17    0.93    0.28
  -1  14 -17    0.90    0.28
  -1  15  17   56.86    1.78
  -1 -15  17   60.77    1.75
  -1 -15  17   57.67    1.75
  -1  15  16   40.76    1.51
  -1  15  16   41.81    1.56
   1 -15 -16   37.42    1.42
   1  15 -16   42.16    1.52
  -1 -15  16   44.28    1.57
  -1 -15  16   43.97    1.58
   1  15 -15    0.81    0.29
   1 -15 -15    0.33    0.32
  -1  15  15    0.39    0.38
  -1  15  15    0.38    0.33
  -1 -15  15    0.88    0.44
   1  15 -15    1.00    0.41
  -1 -15  15    1.34    0.47
   1 -15 -14   13.90    0.82
  -1 -15  14   13.94    0.86
  -1 -15  14   13.28    0.94
  -1  15  14   15.16    0.94
  -1  15  14   14.39    0.94
   1  15 -14   13.56    0.87
  -1 -15  14   12.67    0.92
  -1 -15  13    5.63    0.74
  -1 -15  13    5.57    0.73
  -1  15  13    5.25    0.66
  -1  15  13    5.58    0.70
   1  15 -13    4.97    0.66
   1 -15 -13    4.87    0.57
  -1 -15  13    5.52    0.64
   1 -15 -13    6.88    0.63
   1  15 -13    5.55    0.58
   1  15 -13    5.39    0.61
   1  15 -12    0.68    0.41
   1 -15 -12    0.37    0.42
   1 -15 -12    0.49    0.40
  -1 -15  12    0.80    0.50
  -1  15  12    0.69    0.55
  -1  15  12    1.08    0.51
   1  15 -12    0.74    0.42
   1 -15 -12    0.02    0.37
   1 -15 -11    6.81    0.72
   1  15 -11    7.03    0.73
   1 -15 -11    5.78    0.61
   1  15 -11    6.36    0.78
  -1 -15  11    6.94    0.82
  -1  15  11    7.16    0.84
  -1  15  11    5.95    0.77
   1  15 -11    6.75    0.73
   1 -15 -11    6.70    0.67
  -1  15  10   17.02    1.23
  -1  15  10   18.51    1.23
   1 -15 -10   16.76    1.08
   1  15 -10   16.34    1.09
   1 -15 -10   16.15    0.94
  -1 -15  10   16.81    1.17
   1  15 -10   14.07    1.09
   1  15 -10   15.20    1.04
   1 -15 -10   17.50    1.02
   1  15 -10   17.56    1.11
  -1  15   9   12.29    1.07
  -1  15   9   11.49    1.04
  -1 -15   9   11.18    1.94
   1  15  -9   12.24    1.87
  -1 -15   9   11.50    1.00
   1  15  -9   10.57    0.95
   1  15  -9    9.43    0.84
   1  15  -9    9.24    0.85
   1 -15  -9   10.67    0.84
   1  15  -9   11.43    0.91
  -1  15   9   11.77    1.95
  -1  15   8   67.32    2.74
  -1  15   8   67.14    2.73
   1  15  -8   68.28    4.42
  -1 -15   8   67.96    4.82
  -1 -15   8   69.98    2.74
   1  15  -8   66.79    2.55
   1  15  -8   64.19    2.55
   1 -15  -8   66.63    2.47
  -1  15   8   64.64    4.54
  -1 -15   8   60.48    4.43
   1  15  -8   69.26    2.60
  -1 -15   8   63.11    2.42
  -1  15   7  123.94    4.27
   1  15  -7  118.53    4.34
  -1  15   7  126.74    4.28
  -1 -15   7  120.52    6.76
   1  15  -7  130.48    6.41
  -1 -15   7  123.65    4.21
   1  15  -7  125.60    4.08
   1  15  -7  115.97    4.01
   1 -15  -7  125.75    3.99
   1 -15  -7  115.54    3.92
  -1  15   7  104.16    6.16
  -1 -15   7  105.19    6.22
  -1 -15   7  119.68    3.95
  -1 -15   6   35.45    3.48
  -1 -15   6   34.59    3.31
   1 -15  -6   41.57    1.75
   1 -15  -6   45.78    1.82
   1  15  -6   38.41    1.80
   1  15  -6   39.56    1.80
  -1  15   6   45.94    2.07
  -1  15   6   41.85    2.01
   1  15  -6   38.03    2.02
  -1 -15   6   36.75    1.70
  -1 -15   5   17.51    2.48
  -1 -15   5   16.49    2.26
  -1 -15   5   18.13    1.10
  -1  15   5   17.68    0.98
   1 -15  -5   18.21    1.11
   1 -15  -5   19.04    1.12
  -1 -15   5   18.78    1.15
   1  15  -5   19.59    1.15
  -1 -15   5   17.57    1.08
  -1  15   5   22.45    1.37
  -1  15   5   19.88    1.30
   1  15  -5   19.72    1.36
   1  15  -4   34.27    1.82
  -1  15   4   32.92    1.75
  -1  15   4   34.88    1.77
  -1 -15   4   37.63    3.54
  -1 -15   4   33.52    3.14
  -1  15   4   26.94    2.89
  -1 -15   4   33.96    1.60
  -1  15   4   29.73    1.40
   1 -15  -4   32.65    1.52
  -1 -15   4   35.19    1.63
   1  15  -4   34.35    1.57
  -1 -15   4   35.18    1.59
   1 -15  -4   30.34    1.70
  -1 -15   4   33.67    1.58
  -1 -15   3  155.85    7.80
  -1  15   3  146.04    7.31
  -1 -15   3  146.92    7.23
   1 -15  -3  148.42    4.62
  -1 -15   3  152.33    4.79
  -1  15   3  137.99    4.53
   1 -15  -3  148.10    4.65
  -1 -15   3  150.79    4.80
  -1  15   3  145.57    4.93
   1  15  -3  160.21    5.12
  -1  15   3  147.57    4.96
  -1 -15   3  147.70    4.73
   1 -15  -3  149.63    4.98
  -1 -15   3  150.87    4.78
  -1 -15   2  110.00    6.45
  -1 -15   2  113.99    6.14
  -1  15   2  109.13    6.07
  -1 -15   2  119.15    3.91
  -1  15   2  110.65    3.65
   1 -15  -2  113.80    3.71
  -1 -15   2  113.23    3.89
  -1  15   2  114.88    4.05
  -1 -15   2  114.94    3.83
   1  15  -2  114.24    3.80
  -1 -15   2  113.15    3.87
  -1 -15   1   35.86    3.43
  -1 -15   1   32.05    1.66
  -1  15   1   32.94    1.48
   1 -15  -1   37.42    1.55
  -1 -15   1   34.46    1.68
  -1 -15   1   33.55    1.67
  -1  15   1   37.25    3.24
  -1 -15   1   32.61    3.06
   1  15  -1   32.07    2.60
  -1  15   1   35.88    1.73
  -1 -15   1   31.13    1.56
   1  15  -1   33.58    1.54
  -1  15   1   35.94    1.80
   1  15  -1   33.68    1.65
  -1  15   0  104.03    3.50
  -1 -15   0  110.01    3.74
   1 -15   0  107.70    3.51
  -1 -15   0  111.23    3.75
   1  15   0  105.32    3.66
  -1  15   0  104.68    3.84
   1  15   0  102.61    5.25
  -1 -15   0  101.20    5.70
  -1  15   0  102.56    5.77
   1  15   0  103.38    3.52
  -1  15   0  109.82    3.81
  -1 -15   0  107.66    3.66
  -1 -15   0  111.55    3.75
  -1  15  -1    8.82    0.91
   1  15   1    6.69    0.72
  -1 -15  -1    5.48    1.38
   1 -15   1    8.64    0.69
  -1 -15  -1    5.74    0.77
  -1 -15  -1    6.05    0.79
   1  15   1    5.45    1.26
  -1  15  -1    6.69    1.44
   1  15   1    6.51    0.61
  -1  15  -1    7.82    0.84
   1 -15   1    8.31    0.68
  -1 -15  -1    6.24    0.78
  -1  15  -1    7.15    0.66
  -1  15  -2   30.08    1.67
   1  15   2   25.73    1.38
  -1  15  -2   28.24    1.58
   1 -15   2   27.82    1.28
  -1 -15  -2   25.45    1.47
  -1  15  -2   30.38    1.38
  -1  15  -2   27.29    1.36
  -1 -15  -2   25.97    1.46
  -1 -15  -2   26.37    1.48
   1  15   2   25.72    2.43
  -1  15  -2   29.38    2.77
  -1 -15  -2   25.95    2.64
  -1  15  -2   26.90    1.51
  -1 -15  -2   24.55    1.28
  -1  15  -3   16.31    1.02
   1 -15   3   16.69    0.95
   1  15   3   14.39    1.90
  -1 -15  -3   15.68    2.11
  -1  15  -3   14.96    1.97
  -1  15  -3   16.73    1.24
  -1  15  -3   15.94    1.20
   1  15   3   15.80    1.17
   1  15   3   14.62    1.01
  -1 -15  -3   14.83    1.13
   1 -15   3   15.66    0.92
  -1  15  -3   18.21    1.20
  -1 -15  -3   16.04    1.16
  -1  15  -4  139.92    4.93
   1  15   4  159.28    4.93
   1  15   4  151.80    4.68
   1 -15   4  135.43    4.40
  -1 -15  -4  148.75    6.92
   1  15   4  133.98    6.53
  -1  15  -4  142.94    4.89
  -1  15  -4  144.04    4.84
  -1 -15  -4  162.11    4.89
  -1  15  -4  138.23    4.56
  -1  15  -5   94.21    3.48
   1 -15   5   92.79    3.07
  -1 -15  -5  100.55    3.47
  -1 -15  -5   86.16    5.03
  -1  15  -5   91.77    3.22
   1  15   5   97.70    3.51
  -1  15  -5   93.95    3.61
   1  15   5   95.47    3.28
   1  15   6  549.30   15.18
  -1  15  -6  544.33   15.35
   1  15   6  524.69   14.88
  -1  15  -6  511.21   15.04
  -1  15  -6  533.21   14.86
  -1 -15  -6  553.00   15.12
  -1 -15  -6  560.57   15.13
  -1 -15  -6  551.01   15.11
  -1 -15  -6  496.35   17.42
  -1  15  -6  513.13   14.54
  -1 -15  -7   18.80    1.24
  -1  15  -7   15.79    1.24
   1  15   7   18.02    1.26
   1  15   7   15.16    1.00
  -1 -15  -7   18.86    1.22
  -1  15  -7   16.11    0.88
  -1 -15  -7   18.80    1.24
  -1 -15  -7   15.59    1.98
  -1  15  -7   15.31    1.13
   1  15   8  105.19    3.69
   1  15   8   99.88    3.40
  -1 -15  -8  107.52    3.63
  -1  15  -8   97.99    3.22
  -1 -15  -8   98.03    3.43
  -1 -15  -8  109.50    3.64
  -1  15  -8  101.07    3.41
  -1 -15  -8  107.07    3.62
  -1  15  -8  102.07    3.61
   1  15   9    3.91    0.66
  -1 -15  -9    3.41    0.62
  -1  15  -9    4.05    0.67
  -1 -15  -9    3.82    0.61
  -1 -15  -9    3.45    0.65
  -1  15  -9    4.30    0.57
  -1 -15  -9    3.83    0.65
  -1  15  -9    2.59    0.68
  -1  15  -9    3.88    0.62
   1  15  10   87.60    3.13
  -1 -15 -10   81.52    2.96
  -1  15 -10   83.35    2.90
  -1 -15 -10   80.63    2.95
  -1  15 -10   82.41    3.02
  -1 -15 -10   85.45    3.01
  -1  15 -10   90.95    3.25
  -1 -15 -10   83.21    2.99
  -1  15 -10   82.15    2.86
  -1  15 -11    6.11    1.38
  -1 -15 -11    7.41    0.75
   1  15  11    7.49    0.79
  -1  15 -11    6.73    0.68
  -1  15 -11    6.32    0.62
  -1 -15 -11    6.63    0.68
  -1  15 -11    7.37    0.84
   1  15  12    2.08    0.53
  -1  15 -12    1.91    1.29
  -1 -15 -12    1.69    0.52
   1 -15  12    2.65    0.47
  -1  15 -12    2.49    0.45
  -1  15 -12    2.40    0.44
  -1  15 -12    2.55    0.62
   1  15  13   31.27    1.42
  -1  15 -13   28.76    1.74
  -1 -15 -13   29.73    1.38
   1 -15  13   28.81    1.23
  -1  15 -13   28.51    1.29
  -1  15 -13   30.24    1.25
  -1  15 -13   31.38    1.51
   1 -15  14    0.36    0.36
  -1 -15 -14    0.56    0.42
   1  15  14    0.80    0.38
  -1  15 -14    0.66    0.50
  -1 -15 -14    0.75    0.42
  -1  15 -14    0.45    0.41
  -1 -15 -15    7.89    0.60
  -1  15 -15    8.59    0.68
   1 -15  15    9.52    0.59
  -1  15 -15    8.91    0.70
   1 -15  15    7.89    0.49
   1  15  15    7.90    0.58
  -1  15 -15    8.86    0.69
  -1 -15 -15    8.68    0.64
  -1  15 -16   24.55    1.02
  -1  15 -16   24.09    1.04
   1  15  16   23.89    0.94
  -1  15 -16   23.73    1.06
  -1 -15 -16   26.44    1.02
  -1 -16  16   16.16    0.72
  -1  16  16   14.02    0.69
  -1 -16  16   18.27    0.74
  -1 -16  15    1.73    0.40
  -1 -16  15    0.97    0.39
   1  16 -15    1.44    0.35
  -1  16  15    1.92    0.34
  -1  16  15    1.73    0.37
  -1 -16  15    1.26    0.25
   1 -16 -14    2.85    0.35
  -1 -16  14    2.41    0.50
  -1 -16  14    2.51    0.50
  -1  16  14    3.48    0.46
  -1  16  14    2.92    0.47
  -1 -16  14    2.80    0.42
   1 -16 -13    3.06    0.39
   1 -16 -13    3.73    0.49
   1  16 -13    3.63    0.44
  -1 -16  13    3.22    0.52
  -1 -16  13    4.03    0.61
  -1  16  13    4.16    0.56
  -1  16  13    3.76    0.56
  -1 -16  13    3.89    0.63
  -1 -16  12    5.55    0.68
  -1  16  12    4.82    0.64
  -1  16  12    4.64    0.62
   1 -16 -12    5.02    0.58
   1  16 -12    4.31    0.54
   1 -16 -12    3.74    0.51
  -1 -16  11    0.37    0.46
   1 -16 -11    0.46    0.39
  -1  16  11    0.28    0.48
  -1  16  11    0.44    0.49
   1 -16 -11    0.77    0.45
   1  16 -11    0.65    0.41
  -1 -16  10    4.63    0.75
  -1 -16  10    4.21    0.71
   1  16 -10    4.50    0.66
  -1  16  10    4.01    0.68
  -1  16  10    3.82    0.67
   1 -16 -10    4.78    0.65
   1  16 -10    4.37    0.59
   1 -16 -10    3.94    0.54
   1 -16 -10    4.40    0.60
  -1 -16   9   50.36    2.16
   1  16  -9   46.49    2.03
   1  16  -9   45.09    1.94
  -1  16   9   50.60    2.18
  -1  16   9   51.25    2.20
   1  16  -9   47.07    2.01
   1 -16  -9   48.93    1.95
   1 -16  -9   50.10    2.00
   1  16  -8   12.70    0.93
   1  16  -8   11.99    0.94
   1 -16  -8   10.77    0.87
   1 -16  -8   12.19    0.93
   1  16  -8   11.55    0.92
  -1  16   8   12.22    1.05
  -1  16   8   12.80    1.06
  -1 -16   8   14.09    1.08
  -1 -16   7    0.59    0.93
   1  16  -7    1.26    0.46
   1  16  -7    1.40    0.53
   1 -16  -7    1.53    0.56
   1 -16  -7    1.16    0.50
  -1  16   7    0.76    0.56
  -1  16   7    0.75    0.57
   1  16  -7    1.34    0.60
  -1 -16   6   75.98    5.28
  -1 -16   6   81.79    2.94
   1  16  -6   84.29    3.04
   1  16  -6   83.36    3.01
   1 -16  -6   86.60    3.01
   1 -16  -6   83.69    3.00
  -1  16   6   89.86    3.29
  -1  16   6   86.20    3.26
   1  16  -6   87.18    3.35
  -1 -16   5    7.90    0.70
   1  16  -5    7.86    0.75
  -1  16   5    9.35    0.97
   1  16  -5    9.39    0.98
  -1  16   5    7.89    0.93
  -1 -16   5    6.63    1.61
  -1 -16   5    9.76    0.95
   1  16  -5    9.08    0.80
   1  16  -5    9.53    0.84
   1 -16  -5    8.41    0.79
  -1 -16   5    9.92    0.82
  -1 -16   5    8.37    0.79
  -1 -16   5    8.95    1.65
  -1  16   5    7.93    1.71
  -1 -16   4   77.26    2.83
   1  16  -4   82.12    3.16
  -1  16   4   81.92    3.10
  -1 -16   4   79.73    5.28
  -1 -16   4   78.59    2.97
   1  16  -4   76.70    2.79
  -1 -16   4   83.12    2.92
   1 -16  -4   77.21    2.80
  -1  16   4   69.48    2.59
  -1 -16   4   80.45    2.90
  -1 -16   4   77.74    4.83
  -1  16   4   79.07    5.03
  -1 -16   4   79.47    2.83
   1  16  -4   79.66    2.87
  -1  16   3    3.74    1.27
  -1 -16   3    2.23    0.62
  -1  16   3    2.68    0.46
   1 -16  -3    3.17    0.57
  -1 -16   3    2.88    0.59
  -1  16   3    2.49    0.65
   1  16  -3    2.66    0.63
  -1 -16   3    2.40    1.17
  -1 -16   3    2.16    1.07
   1  16  -3    3.01    0.58
  -1 -16   3    2.62    0.60
  -1 -16   3    3.94    0.69
   1  16  -3    2.85    0.53
   1 -16  -3    2.74    0.55
  -1 -16   3    2.67    0.49
  -1 -16   2   95.83    3.51
  -1  16   2  104.50    3.74
   1  16  -2  107.20    3.81
  -1 -16   2   91.01    5.83
  -1 -16   2  101.29    3.54
   1  16  -2  100.80    3.37
   1 -16  -2  108.14    3.45
  -1 -16   2  100.28    3.55
   1 -16  -2  104.80    3.41
  -1 -16   2   98.99    3.54
  -1  16   2   97.50    3.28
  -1  16   2  104.80    5.85
  -1 -16   2   87.87    5.32
   1  16  -2   98.62    3.43
  -1 -16   2  100.59    3.47
  -1  16   1  271.48    8.08
  -1 -16   1  244.42   10.93
  -1 -16   1  255.99    7.77
  -1  16   1  273.73   10.79
  -1 -16   1  243.31   10.19
   1 -16  -1  281.47    7.71
  -1 -16   1  257.53    7.85
   1  16  -1  252.79    7.68
  -1 -16   1  253.62    7.77
   1 -16  -1  269.40    7.67
  -1  16   1  258.65    7.58
  -1 -16   1  262.73    7.87
  -1 -16   1  259.17    7.87
  -1 -16   0    5.59    0.75
  -1  16   0    5.97    0.82
   1  16   0    6.85    0.72
  -1 -16   0    6.77    1.40
  -1 -16   0    7.32    0.73
   1  16   0    4.46    1.14
  -1  16   0    6.79    1.52
   1 -16   0    5.32    0.62
  -1 -16   0    6.22    0.81
   1  16   0    5.41    0.59
  -1  16   0    5.07    0.74
  -1 -16   0    6.78    0.81
  -1  16   0    5.10    0.59
   1 -16   0    5.30    0.66
  -1  16  -1   52.74    2.32
  -1  16  -1   48.26    2.21
   1  16   1   43.39    1.95
   1 -16   1   52.00    1.92
  -1  16  -1   44.61    1.85
  -1 -16  -1   43.86    2.06
  -1 -16  -1   42.86    1.88
  -1  16  -1   44.12    1.88
  -1  16  -1   46.93    3.61
   1  16   1   41.94    3.21
  -1 -16  -1   41.22    3.35
  -1 -16  -1   45.06    2.06
   1 -16   1   48.57    1.88
  -1 -16  -1   45.34    2.07
   1 -16   1   49.90    1.89
  -1  16  -1   48.28    2.12
   1 -16   2    4.79    0.56
  -1 -16  -2    5.91    0.81
  -1  16  -2    5.47    0.82
  -1  16  -2    5.18    0.78
   1  16   2    6.05    0.67
  -1 -16  -2    4.08    1.18
  -1 -16  -2    5.30    0.78
   1 -16   2    5.16    0.62
  -1  16  -2    4.38    0.56
  -1 -16  -2    6.53    0.81
   1  16   2    6.20    1.37
  -1  16  -2    4.42    1.24
  -1  16  -2    4.85    0.67
  -1 -16  -2    4.94    0.58
  -1  16  -3  146.04    4.77
   1 -16   3  151.89    4.72
  -1 -16  -3  160.89    5.10
   1  16   3  138.32    6.76
   1  16   3  153.18    4.90
  -1  16  -3  159.70    5.28
   1 -16   3  145.56    4.68
  -1 -16  -3  160.65    5.09
  -1  16  -3  165.75    5.14
   1 -16   3  152.19    5.06
  -1 -16  -3  161.63    5.08
  -1 -16  -4   42.49    1.98
   1  16   4   40.91    1.79
  -1  16  -4   39.52    2.07
   1 -16   4   42.89    1.69
  -1  16  -4   41.89    1.99
  -1 -16  -4   41.28    1.97
  -1  16  -4   43.97    2.02
  -1  16  -4   40.07    1.73
   1 -16   5  292.62    8.20
  -1 -16  -5  290.82    8.60
  -1  16  -5  284.90    8.58
  -1  16  -5  303.82    8.66
   1  16   5  283.33    8.62
  -1  16  -5  299.94    8.84
   1  16   5  272.04    8.34
  -1  16  -5  285.44    8.31
  -1  16  -6    0.14    0.41
  -1 -16  -6    0.23    0.55
  -1  16  -6    0.31    0.38
   1  16   6    0.21    0.38
   1  16   6    0.53    0.50
  -1  16  -6    0.56    0.54
  -1 -16  -6    0.80    0.59
   1  16   6    0.44    0.93
  -1 -16  -7    5.04    0.76
  -1 -16  -7    3.93    0.69
  -1  16  -7    5.00    0.56
   1  16   7    3.80    0.52
   1  16   7    4.42    0.68
  -1 -16  -7    3.78    0.70
  -1 -16  -8   88.20    3.12
  -1  16  -8   83.65    2.72
  -1 -16  -8   89.88    3.14
  -1 -16  -8   85.91    3.12
  -1  16  -8   84.45    2.88
  -1  16  -8   88.97    3.15
   1  16   8   92.33    3.22
  -1 -16  -9    0.61    0.48
  -1  16  -9    1.61    0.63
  -1 -16  -9    1.12    0.45
  -1  16  -9    1.99    0.68
  -1 -16  -9    1.52    0.54
   1  16   9    2.39    0.58
  -1  16  -9    2.26    0.44
  -1  16  -9    1.13    0.43
  -1 -16  -9    1.35    0.54
  -1 -16 -10    0.70    0.42
  -1  16 -10    0.66    0.98
  -1 -16 -10    0.15    0.48
  -1 -16 -10    0.78    0.45
  -1  16 -10    0.11    0.53
   1  16  10    1.18    0.50
  -1  16 -10    0.43    0.34
  -1  16 -10    0.22    0.36
  -1 -16 -10    1.04    0.46
   1  16  11    1.04    0.47
   1 -16  11    1.76    0.45
  -1  16 -11    0.44    1.05
  -1 -16 -11    1.04    0.43
  -1 -16 -11    0.82    0.44
  -1  16 -11    1.47    0.56
  -1  16 -11    0.94    0.34
  -1 -16 -11    0.57    0.39
  -1  16 -11    1.62    0.40
   1  16  12    1.19    0.45
   1 -16  12    1.10    0.37
  -1  16 -12    0.50    1.05
  -1  16 -12    1.44    0.52
  -1  16 -12    0.67    0.29
  -1  16 -12    0.83    0.33
  -1 -16 -12    0.75    0.37
  -1 -16 -12    1.17    0.43
  -1  16 -12    1.66    0.52
  -1 -16 -13    2.72    0.43
   1  16  13    2.92    0.46
  -1 -16 -13    3.93    0.48
  -1  16 -13    4.44    0.57
   1 -16  13    3.59    0.40
  -1 -16 -14    2.60    0.40
   1 -16  14    3.72    0.45
   1  16  14    2.90    0.39
   1 -16  14    3.45    0.39
  -1  16 -15   26.69    1.08
   1 -16  15   24.38    0.94
  -1  16 -15   25.23    1.03
  -1 -17  15   35.25    1.18
  -1 -17  15   34.24    1.18
  -1  17  14    0.37    0.27
  -1  17  14   -0.16    0.27
  -1 -17  14    0.37    0.34
   1  17 -14    0.42    0.33
  -1 -17  14    0.27    0.34
  -1 -17  13   37.66    1.47
  -1 -17  13   39.77    1.55
   1 -17 -13   36.13    1.41
   1  17 -13   34.76    1.44
  -1  17  13   37.26    1.50
  -1  17  13   37.78    1.47
  -1 -17  12    8.71    0.72
  -1  17  12    6.64    0.63
  -1  17  12    7.98    0.69
   1  17 -12    6.46    0.59
   1 -17 -12    7.30    0.62
   1  17 -12    7.57    0.56
   1  17 -11    0.02    0.32
   1 -17 -11    0.50    0.41
  -1 -17  11    0.06    0.45
  -1 -17  11    0.44    0.44
  -1  17  11    0.37    0.42
  -1  17  11    0.12    0.38
   1  17 -11    0.45    0.32
   1 -17 -11    0.14    0.35
   1 -17 -10   13.36    0.90
   1 -17 -10   13.23    0.85
   1  17 -10   14.51    0.90
  -1 -17  10   15.16    1.01
  -1  17  10   14.64    1.01
  -1  17  10   15.03    1.02
   1  17 -10   15.03    0.93
  -1 -17  10   14.46    1.02
   1 -17  -9   15.73    1.00
   1 -17  -9   15.58    0.97
   1  17  -9   18.42    1.05
   1  17  -9   17.55    1.06
  -1 -17   9   16.76    1.08
  -1  17   9   15.43    1.10
  -1  17   9   16.23    1.09
   1  17  -9   16.61    1.03
  -1 -17   9   18.13    1.19
   1 -17  -8    0.51    0.49
  -1  17   8    0.41    0.53
  -1  17   8    0.19    0.52
  -1 -17   8    0.62    0.60
  -1 -17   8    0.58    0.54
   1  17  -8    0.47    0.40
   1 -17  -8    0.64    0.54
   1  17  -8    0.28    0.34
   1 -17  -8    0.08    0.43
   1  17  -8    0.27    0.46
   1  17  -8    0.39    0.38
   1  17  -7   37.03    1.62
   1  17  -7   32.40    1.58
   1 -17  -7   36.94    1.65
   1  17  -7   36.62    1.66
  -1  17   7   35.94    1.76
  -1  17   7   38.38    1.80
   1 -17  -7   34.50    1.61
   1  17  -6    0.09    0.42
   1  17  -6   -0.15    0.44
   1 -17  -6    0.57    0.49
   1  17  -6    0.13    0.37
  -1  17   6    0.89    0.54
   1  17  -6    0.04    0.51
   1 -17  -6    0.06    0.48
  -1 -17   5    3.25    0.57
   1  17  -5    3.58    0.56
   1  17  -5    3.21    0.54
   1 -17  -5    5.00    0.65
  -1 -17   5    3.63    0.55
   1  17  -5    3.35    0.52
   1  17  -5    3.41    0.69
  -1  17   5    3.35    0.71
  -1 -17   5    3.78    0.68
  -1 -17   4   38.43    1.72
   1 -17  -4   31.21    1.60
  -1 -17   4   38.55    1.81
   1  17  -4   37.69    1.69
   1  17  -4   35.13    1.60
   1 -17  -4   34.53    1.63
  -1 -17   4   41.31    1.76
   1  17  -4   38.73    1.70
  -1 -17   4   36.78    1.62
   1  17  -4   38.95    1.95
  -1  17   4   36.10    1.83
  -1 -17   3    1.95    0.55
   1  17  -3    0.91    0.56
  -1  17   3    3.94    0.71
  -1 -17   3    1.93    1.11
  -1 -17   3    2.02    0.55
   1 -17  -3    3.35    0.62
  -1  17   3    2.65    0.40
   1  17  -3    1.49    0.46
  -1  17   3    2.27    1.10
   1 -17  -3    3.48    0.59
  -1 -17   3    2.11    0.57
  -1 -17   3    2.07    0.44
   1  17  -3    1.78    0.46
  -1 -17   3    2.13    0.59
   1  17  -2   97.58    3.54
  -1  17   2   97.77    3.47
  -1  17   2   84.61    2.93
  -1 -17   2   91.85    3.28
   1 -17  -2   90.36    3.13
   1  17  -2   89.39    3.04
  -1  17   2   83.27    5.17
  -1 -17   2   96.20    3.28
   1 -17  -2   90.70    3.12
  -1 -17   2   93.68    3.28
   1  17  -2   91.34    3.15
  -1 -17   2   83.69    3.11
  -1 -17   2   88.72    3.23
   1  17  -1    3.51    0.72
  -1  17   1    3.36    0.69
  -1 -17   1    3.25    0.68
   1 -17  -1    3.59    0.61
  -1  17   1    3.46    0.47
   1  17  -1    3.23    0.51
  -1  17   1    3.40    0.51
  -1  17   1    2.88    1.11
   1 -17  -1    3.02    0.54
  -1 -17   1    2.93    0.63
  -1 -17   1    3.16    0.68
   1 -17  -1    3.18    0.55
   1  17  -1    3.26    0.49
  -1 -17   1    3.15    0.60
  -1  17   0   54.28    2.35
   1 -17   0   51.89    2.02
  -1 -17   0   52.23    2.21
  -1  17   0   47.37    1.94
  -1  17   0   48.72    3.72
   1 -17   0   50.74    1.99
  -1 -17   0   51.11    2.19
  -1 -17   0   53.58    2.21
   1 -17   0   50.49    1.98
   1  17   0   46.53    1.94
  -1 -17   0   47.86    2.03
  -1  17  -1  112.10    4.03
  -1  17  -1  110.80    3.95
   1  17   1  107.61    3.70
   1 -17   1  110.21    3.59
  -1 -17  -1  113.37    3.86
  -1  17  -1  104.76    3.53
  -1  17  -1   97.85    5.54
   1 -17   1  109.76    3.57
  -1 -17  -1  113.53    3.85
  -1  17  -1  113.62    3.89
  -1 -17  -1  109.25    3.82
   1 -17   1  109.75    3.56
  -1 -17  -1  104.28    3.59
  -1  17  -2    4.71    0.56
  -1 -17  -2    4.75    0.75
  -1  17  -2    5.45    0.82
   1  17   2    4.30    0.60
   1 -17   2    4.69    0.57
  -1 -17  -2    4.73    0.75
  -1  17  -2    5.30    0.70
   1 -17   2    4.52    0.71
   1 -17   2    4.45    0.61
  -1 -17  -2    5.04    0.79
   1  17   3   64.53    2.46
  -1  17  -3   71.37    2.84
  -1  17  -3   64.23    2.36
  -1 -17  -3   66.04    2.64
  -1  17  -3   64.08    2.67
  -1 -17  -3   66.76    2.66
   1 -17   3   66.96    2.34
  -1  17  -3   71.82    2.71
   1 -17   3   64.56    2.65
  -1 -17  -3   65.56    2.65
   1 -17   3   64.35    2.36
   1  17   4   18.50    1.10
  -1  17  -4   19.84    1.36
  -1  17  -4   20.85    1.08
  -1 -17  -4   20.88    1.32
  -1  17  -4   19.51    1.26
  -1 -17  -4   18.88    1.28
  -1  17  -4   20.66    1.28
   1 -17   4   22.39    1.32
   1 -17   4   21.58    1.08
  -1  17  -5    1.40    0.50
  -1 -17  -5    2.20    0.66
   1  17   5    1.20    0.41
  -1  17  -5    1.30    0.56
  -1 -17  -5    0.91    0.58
   1 -17   5    1.96    0.43
  -1  17  -5    1.73    0.42
  -1  17  -5    1.66    0.55
   1 -17   5    1.03    0.46
  -1  17  -6    8.57    0.84
   1 -17   6    9.39    0.86
  -1  17  -6    9.32    0.95
   1  17   6    9.25    0.72
  -1 -17  -6    9.65    0.92
  -1 -17  -7   14.93    1.07
  -1 -17  -7   13.51    1.04
  -1 -17  -7   16.36    1.11
   1  17   7   16.19    1.10
  -1  17  -7   12.75    0.81
  -1  17  -8   10.30    0.70
  -1  17  -8   10.08    0.94
  -1 -17  -8   13.33    0.98
  -1 -17  -8   13.79    0.99
  -1 -17  -8   13.18    0.97
  -1  17  -8   10.75    0.86
   1  17   8   11.50    0.93
  -1  17  -9    5.49    0.51
  -1  17  -9    5.78    0.74
  -1 -17  -9    6.31    0.70
  -1 -17  -9    5.50    0.66
  -1 -17  -9    6.21    0.70
  -1  17  -9    6.43    0.65
   1  17   9    6.45    0.70
   1 -17  10   31.59    1.38
  -1  17 -10   25.68    1.14
  -1 -17 -10   32.79    1.42
  -1  17 -10   29.57    1.47
  -1 -17 -10   28.68    1.24
  -1 -17 -10   30.29    1.37
   1  17  10   31.87    1.43
  -1  17 -10   28.62    1.36
  -1  17 -11    1.93    0.31
  -1  17 -11    1.60    0.49
  -1 -17 -11    1.46    0.36
  -1  17 -11    1.20    0.48
   1  17  11    1.52    0.43
   1 -17  11    1.81    0.41
  -1  17 -11    1.78    0.38
  -1 -17 -12    6.30    0.50
  -1  17 -12    7.09    0.66
  -1  17 -12    7.01    0.66
   1  17  12    7.39    0.60
   1 -17  12    7.05    0.55
  -1  17 -12    7.00    0.65
  -1  17 -12    6.78    0.53
  -1  17 -13   16.36    0.87
  -1  17 -13   16.34    0.85
   1 -17  13   17.18    0.79
  -1  17 -13   17.22    0.89
  -1  17 -14   10.66    0.63
  -1  17 -14   11.74    0.64
   1 -17  14   10.33    0.58
   1  18 -14    7.50    0.45
  -1 -18  14    9.71    0.51
   1  18 -13    0.93    0.31
  -1  18  13    0.96    0.26
  -1 -18  13    1.04    0.27
  -1 -18  12    2.37    0.43
   1  18 -12    2.87    0.35
   1 -18 -12    1.77    0.37
  -1  18  12    1.75    0.37
  -1 -18  12    2.76    0.43
  -1  18  11   71.05    2.40
  -1 -18  11   71.13    2.40
   1 -18 -11   68.99    2.31
   1 -18 -11   70.11    2.34
   1  18 -11   66.07    2.20
   1  18 -11   65.47    2.34
  -1 -18  11   73.66    2.46
  -1 -18  11   69.09    2.42
  -1  18  10    9.80    0.74
  -1 -18  10    8.01    0.70
   1 -18 -10    8.53    0.67
   1  18 -10    7.85    0.58
   1  18 -10    7.48    0.63
  -1 -18  10    8.06    0.76
   1 -18  -9    4.13    0.54
  -1 -18   9    3.87    0.61
  -1 -18   9    3.72    0.57
   1 -18  -9    4.32    0.58
   1  18  -9    4.03    0.51
  -1  18   9    4.58    0.60
   1  18  -9    4.00    0.51
   1  18  -8    1.91    0.45
  -1 -18   8    2.50    0.60
  -1 -18   8    1.77    0.50
   1  18  -8    2.01    0.42
   1  18  -8    1.07    0.40
   1 -18  -8    2.82    0.54
  -1  18   8    2.57    0.57
   1 -18  -8    2.69    0.51
   1 -18  -7   10.22    0.79
  -1 -18   7    7.76    0.73
   1  18  -7    8.37    0.72
   1  18  -7    7.23    0.70
   1 -18  -7    9.03    0.79
  -1  18   7   10.23    0.87
   1  18  -7    7.67    0.70
  -1  18   6    3.23    0.62
   1  18  -6    4.44    0.70
   1  18  -6    3.57    0.53
  -1 -18   6    4.13    0.68
  -1 -18   6    3.86    0.56
   1 -18  -6    3.33    0.60
   1  18  -6    4.21    0.55
   1 -18  -6    2.76    0.57
   1 -18  -6    2.63    0.55
   1  18  -5   43.06    1.76
  -1 -18   5   44.76    1.97
   1 -18  -5   44.39    1.83
   1  18  -5   43.26    2.04
  -1  18   5   46.29    2.03
   1 -18  -5   45.94    1.86
   1  18  -5   39.55    1.77
  -1 -18   5   42.18    1.75
   1  18  -4   67.38    2.47
  -1 -18   4   70.39    2.65
   1 -18  -4   63.69    2.46
  -1 -18   4   74.13    2.54
   1  18  -4   68.92    2.77
  -1  18   4   71.08    2.73
   1 -18  -4   64.23    2.47
   1  18  -4   66.83    2.49
   1 -18  -4   66.58    2.52
  -1 -18   4   69.38    2.53
   1  18  -3   51.36    2.00
  -1 -18   3   45.44    2.04
   1 -18  -3   53.73    2.02
  -1 -18   3   47.64    2.02
   1  18  -3   49.00    2.23
  -1  18   3   54.08    2.26
   1 -18  -3   52.19    2.02
   1  18  -3   44.35    1.92
   1 -18  -3   52.90    2.05
  -1 -18   3   45.17    2.01
  -1 -18   2   82.46    2.96
   1 -18  -2   82.62    2.87
  -1 -18   2   87.61    3.02
   1  18  -2   82.70    3.16
  -1  18   2   85.85    3.15
  -1 -18   2   81.38    2.95
   1 -18  -2   79.05    2.85
   1  18  -2   78.58    2.83
  -1 -18   2   83.21    3.00
   1 -18  -2   79.71    2.87
  -1  18   1    9.16    0.70
  -1 -18   1   11.69    0.88
  -1 -18   1   11.40    0.94
   1 -18  -1   10.25    0.79
  -1  18   1   10.72    1.01
   1  18  -1   12.80    1.07
  -1  18   1   10.77    0.99
   1 -18  -1    9.73    0.79
  -1 -18   1   12.55    0.95
   1  18  -1   10.51    0.76
  -1 -18   1   11.63    0.97
   1 -18  -1   10.69    0.85
  -1  18   0   12.45    0.79
  -1 -18   0   14.00    0.94
  -1 -18   0   15.60    1.07
   1 -18   0   13.75    0.89
  -1 -18   0   16.55    1.13
   1 -18   0   13.55    0.93
   1 -18   0   12.41    0.88
  -1 -18   0   15.55    1.07
   1 -18   0   12.16    1.02
  -1  18   0   12.64    1.07
   1  18   0   16.87    1.19
  -1  18   0   12.83    1.07
  -1  18  -1    9.79    0.71
  -1 -18  -1   15.04    1.05
   1 -18   1   12.67    0.81
  -1  18  -1   11.21    1.03
   1 -18   1   11.08    0.81
  -1 -18  -1   12.76    1.01
   1 -18   1   11.68    0.95
   1 -18   1   11.98    0.86
  -1 -18  -1   12.45    1.03
  -1  18  -2   19.43    1.31
  -1  18  -2   16.03    0.89
  -1 -18  -2   14.77    1.11
  -1  18  -2   17.65    1.20
  -1 -18  -2   16.21    1.16
   1 -18   2   17.12    0.96
  -1  18  -2   19.04    1.18
   1 -18   2   16.97    1.13
  -1 -18  -2   17.15    1.20
   1 -18   2   16.77    0.99
  -1  18  -3   21.78    1.43
  -1  18  -3   22.47    1.07
  -1  18  -3   25.83    1.38
   1 -18   3   21.45    1.30
   1 -18   3   22.05    1.14
  -1 -18  -3   23.94    1.42
  -1 -18  -3   24.75    1.41
  -1 -18  -3   25.57    1.41
  -1  18  -3   25.56    1.38
  -1  18  -4    5.13    0.63
  -1 -18  -4    5.76    0.78
  -1  18  -4    5.66    0.76
   1  18   4    5.10    0.55
   1 -18   4    5.84    0.56
  -1 -18  -4    6.34    0.79
  -1  18  -4    5.68    0.69
   1 -18   4    5.17    0.68
  -1  18  -5    9.23    0.90
  -1  18  -5    8.43    0.60
  -1 -18  -5   10.30    0.92
  -1  18  -5    9.03    0.82
   1 -18   5    9.25    0.82
  -1 -18  -6   15.69    1.07
  -1  18  -6   16.01    1.03
   1 -18   6   15.34    1.01
  -1  18  -6   13.35    0.75
  -1 -18  -7    4.38    0.64
   1 -18   7    3.15    0.52
  -1  18  -7    3.00    0.38
  -1 -18  -7    3.56    0.63
   1 -18   8   66.45    2.40
  -1 -18  -8   61.84    2.37
  -1 -18  -8   62.45    2.37
  -1  18  -8   69.41    2.51
  -1 -18  -8   61.21    2.36
   1 -18   9   28.74    1.31
  -1  18  -9   27.81    1.30
   1 -18   9   28.24    1.30
  -1  18  -9   26.46    1.36
  -1 -18  -9   26.64    1.30
  -1  18 -10    7.75    0.69
   1 -18  10    8.87    0.66
  -1  18 -10    8.12    0.62
   1 -18  10    7.81    0.63
  -1  18 -10    8.47    0.68
  -1 -18 -10    9.61    0.70
  -1  18 -10    9.28    0.74
  -1  18 -11    2.57    0.45
   1 -18  11    2.66    0.39
  -1  18 -11    3.04    0.44
  -1  18 -11    2.40    0.44
  -1  18 -12   11.33    0.69
  -1  18 -12   11.74    0.70
   1 -18  12   11.42    0.57
  -1  18 -12   11.51    0.69
  -1  18 -13    7.20    0.48
  -1 -18 -13    6.00    0.45
  -1  18 -13    6.83    0.46
  -1  18 -13    6.58    0.45
   1 -18  13    8.02    0.46
   1 -19 -12   28.51    1.04
  -1 -19  12   31.09    1.10
  -1 -19  12   29.01    1.07
  -1  19  12   25.13    0.98
   1  19 -12   24.55    1.06
  -1 -19  12   29.55    1.07
   1 -19 -11    9.55    0.59
  -1  19  11    9.44    0.57
  -1 -19  11    8.02    0.59
  -1 -19  11    7.63    0.59
  -1 -19  11    7.15    0.56
  -1 -19  10    3.12    0.47
  -1 -19  10    3.15    0.46
   1 -19 -10    2.99    0.42
   1  19 -10    2.42    0.34
  -1  19  10    3.12    0.42
  -1 -19  10    3.21    0.43
  -1 -19   9   12.64    0.84
  -1  19   9   12.03    0.77
   1 -19  -9   12.02    0.74
   1  19  -9   11.42    0.70
   1 -19  -9   11.10    0.70
   1  19  -9    9.75    0.61
   1 -19  -9   11.50    0.76
   1  19  -8    0.64    0.30
   1 -19  -8    0.74    0.39
  -1  19   8    0.52    0.41
   1  19  -8    0.65    0.31
   1 -19  -8    0.99    0.43
  -1  19   7   96.28    3.10
   1 -19  -7   92.01    2.98
   1 -19  -7   90.81    2.97
   1  19  -7   84.58    2.92
   1  19  -7   82.26    2.86
   1 -19  -7   90.58    2.96
  -1 -19   6   32.60    1.54
  -1  19   6   34.85    1.58
   1 -19  -6   33.51    1.48
   1 -19  -6   34.31    1.49
   1  19  -6   32.83    1.42
   1  19  -6   30.04    1.39
   1 -19  -6   34.83    1.47
  -1 -19   5   19.67    1.16
   1  19  -5   21.46    1.27
  -1  19   5   23.49    1.27
   1 -19  -5   23.55    1.17
  -1 -19   5   19.12    0.99
   1  19  -5   19.23    1.05
   1 -19  -5   23.83    1.16
  -1 -19   4   23.56    1.26
   1  19  -4   22.75    1.32
  -1  19   4   25.80    1.35
   1 -19  -4   23.33    1.20
   1 -19  -4   23.58    1.23
  -1 -19   4   23.37    1.17
   1  19  -4   21.77    1.12
   1 -19  -4   22.60    1.17
  -1 -19   4   23.45    1.12
  -1 -19   3   10.46    0.82
   1  19  -3    9.53    0.87
  -1  19   3   10.88    0.91
   1 -19  -3    8.53    0.74
   1 -19  -3    8.85    0.78
  -1 -19   3   10.34    0.80
   1  19  -3   10.45    0.72
  -1 -19   3   11.08    0.81
   1 -19  -3    9.18    0.74
  -1 -19   2    1.25    0.45
   1  19  -2    0.72    0.49
  -1  19   2    0.58    0.50
  -1  19   2    1.35    0.52
   1 -19  -2    1.14    0.44
   1 -19  -2    0.76    0.41
  -1 -19   2    1.45    0.49
   1  19  -2    0.66    0.29
  -1 -19   2    0.96    0.46
   1 -19  -2    0.86    0.46
   1 -19  -1    2.36    0.49
  -1 -19   1    4.41    0.63
   1 -19  -1    2.87    0.48
   1  19  -1    3.70    0.66
  -1  19   1    4.07    0.67
  -1  19   1    3.74    0.65
  -1 -19   1    4.16    0.62
   1 -19  -1    3.04    0.53
  -1  19   0    0.23    0.47
   1  19   0    0.41    0.47
  -1 -19   0    0.19    0.47
   1 -19   0   -0.12    0.37
  -1 -19   0    0.57    0.50
   1 -19   0    0.51    0.35
   1 -19   0    0.27    0.40
  -1 -19   0    0.03    0.49
   1 -19   0    0.57    0.41
   1 -19   1    3.48    0.52
  -1 -19  -1    4.46    0.67
  -1  19  -1    2.75    0.60
   1  19   1    3.58    0.63
  -1 -19  -1    4.40    0.66
   1 -19   1    2.59    0.45
  -1  19  -1    2.72    0.58
   1 -19   1    2.86    0.53
  -1 -19  -1    4.53    0.64
  -1 -19  -2    4.64    0.69
   1 -19   2    4.29    0.54
  -1  19  -2    4.75    0.69
   1  19   2    5.70    0.73
   1 -19   2    4.07    0.47
  -1 -19  -2    4.53    0.66
  -1  19  -2    4.85    0.64
   1 -19   2    4.21    0.60
  -1 -19  -2    5.20    0.69
   1 -19   3   14.58    0.85
  -1 -19  -3   17.14    1.10
  -1  19  -3   14.91    1.08
  -1 -19  -3   16.32    1.07
  -1  19  -3   12.59    0.91
   1 -19   3   14.50    0.97
  -1 -19  -3   16.90    1.07
   1 -19   4    4.93    0.49
  -1  19  -4    5.91    0.71
  -1 -19  -4    7.14    0.76
  -1 -19  -4    7.31    0.77
   1 -19   4    5.70    0.62
  -1  19  -4    4.97    0.54
  -1 -19  -5    4.77    0.68
  -1  19  -5    6.94    0.66
   1 -19   5    6.20    0.61
  -1 -19  -5    5.06    0.68
  -1  19  -6    3.73    0.51
   1 -19   6    3.47    0.49
  -1 -19  -6    3.52    0.62
   1 -19   7    3.62    0.47
  -1  19  -7    3.62    0.49
  -1 -19  -7    5.39    0.63
  -1 -19  -7    5.17    0.61
  -1  19  -7    3.83    0.58
   1 -19   8   18.74    0.96
  -1 -19  -8   16.22    0.94
  -1  19  -8   17.16    1.00
  -1 -19  -8   17.09    0.97
   1 -19   8   16.75    0.92
  -1 -19  -9  128.65    3.81
  -1  19  -9  123.42    3.85
  -1  19  -9  115.71    3.77
   1 -19   9  126.78    3.79
  -1  19 -10   18.88    0.95
  -1 -19 -10   19.40    0.91
   1 -19  10   20.78    0.91
   1 -19  11   40.21    1.36
  -1 -19 -11   37.04    1.35
  -1  19 -12   10.83    0.54
   1  20 -11    2.17    0.28
   1 -20 -11    4.37    0.31
  -1 -20  10   46.47    1.55
  -1 -20  10   49.38    1.62
   1 -20 -10   48.78    1.55
  -1 -20   9    1.74    0.33
   1 -20  -9    1.67    0.35
  -1 -20   9    2.19    0.37
  -1  20   9    1.40    0.30
   1 -20  -9    0.93    0.31
   1 -20  -8    0.28    0.31
  -1  20   8    0.71    0.32
   1 -20  -8    0.68    0.34
   1 -20  -7    0.34    0.34
   1 -20  -7    0.43    0.33
   1  20  -7    0.28    0.23
   1 -20  -7    0.52    0.36
  -1 -20   7    0.40    0.35
  -1  20   7    0.55    0.32
  -1 -20   6    1.53    0.44
   1 -20  -6    0.82    0.37
   1 -20  -6    0.80    0.37
   1  20  -6    0.81    0.28
   1 -20  -6    0.97    0.41
   1  20  -6    1.48    0.29
  -1  20   6    0.70    0.38
   1 -20  -5   68.30    2.32
   1  20  -5   64.10    2.21
   1 -20  -5   69.82    2.32
  -1 -20   5   65.88    2.36
   1  20  -5   62.01    2.21
  -1  20   5   71.33    2.50
  -1  20   5   69.08    2.41
  -1 -20   4    7.54    0.66
   1 -20  -4    7.46    0.65
   1 -20  -4    7.15    0.62
  -1 -20   4    6.67    0.56
   1 -20  -4    7.34    0.67
   1  20  -4    5.99    0.50
   1  20  -4    6.29    0.67
  -1  20   4    7.10    0.71
  -1  20   4    7.27    0.69
   1 -20  -3   54.33    1.99
   1 -20  -3   55.56    2.02
  -1 -20   3   51.51    1.95
  -1 -20   3   52.67    1.89
   1 -20  -3   54.81    1.96
  -1  20   3   54.85    2.17
   1  20  -3   56.64    2.16
  -1  20   3   57.09    2.14
  -1 -20   3   53.03    2.00
  -1 -20   2    1.03    0.40
   1 -20  -2    1.15    0.37
  -1  20   2    1.35    0.48
   1  20  -2    1.12    0.45
  -1 -20   2    0.93    0.41
   1 -20  -2    1.47    0.43
   1 -20  -2    0.73    0.37
  -1 -20   1   22.69    1.14
   1 -20  -1   22.70    1.05
   1  20  -1   23.20    1.26
  -1  20   1   23.66    1.29
   1 -20  -1   23.88    1.15
  -1 -20   1   22.84    1.18
   1 -20  -1   23.61    1.10
   1 -20   0    2.41    0.41
  -1  20   0    1.98    0.48
   1 -20   0    1.85    0.35
  -1 -20   0    1.24    0.46
   1 -20   0    2.10    0.45
  -1 -20   0    2.04    0.50
  -1  20   0    2.44    0.53
   1  20   0    3.28    0.56
   1 -20   1   14.70    0.80
   1 -20   1   14.65    0.87
  -1 -20  -1   17.64    1.04
  -1 -20  -1   18.62    1.03
  -1  20  -1   16.99    1.07
   1  20   1   17.68    1.06
  -1  20  -1   13.54    0.91
   1 -20   2    0.41    0.33
  -1 -20  -2    0.64    0.48
   1 -20   2    0.38    0.34
  -1 -20  -2    0.67    0.45
   1  20   2    0.93    0.44
  -1  20  -2    0.60    0.41
  -1  20  -2    0.65    0.35
  -1 -20  -3    0.87    0.44
   1 -20   3    0.52    0.32
  -1 -20  -3    0.66    0.49
   1 -20   3    0.54    0.32
   1  20   3    1.53    0.45
  -1  20  -3    0.40    0.39
  -1 -20  -4   14.16    0.89
   1 -20   4   11.09    0.76
   1  20   4   13.32    0.88
  -1 -20  -5   20.71    1.09
   1 -20   5   19.52    1.01
   1  20   5   20.36    1.07
  -1  20  -6   42.50    1.66
  -1 -20  -6   40.63    1.63
   1 -20   6   40.17    1.56
  -1 -20  -6   37.95    1.60
   1  20   6   41.43    1.63
   1 -20   7   -0.02    0.31
  -1 -20  -7    0.42    0.35
  -1  20  -7    0.69    0.37
  -1  20  -8    6.77    0.56
   1  20   8    7.20    0.53
   1 -20   8    7.08    0.54
  -1 -20  -9   15.19    0.72
  -1  20  -9   14.72    0.72
   1  20   9   12.21    0.64
   1 -20   9   13.78    0.68
   1 -20   9   14.21    0.66
  -1  20 -10    0.39    0.20
   1 -20  10    0.41    0.20
   1 -21  -8    5.47    0.39
  -1  21   8    6.04    0.42
   1 -21  -7   10.59    0.60
   1 -21  -7   11.04    0.61
  -1  21   7   11.57    0.65
   1 -21  -7   11.32    0.61
  -1 -21   7   12.40    0.64
   1 -21  -6    1.35    0.32
   1 -21  -6    1.01    0.31
  -1  21   6    1.19    0.31
   1 -21  -6    0.45    0.28
  -1 -21   6    0.87    0.31
   1 -21  -5    3.02    0.39
  -1  21   5    2.96    0.42
   1 -21  -5    3.29    0.38
  -1 -21   5    1.96    0.36
   1 -21  -4    2.13    0.38
  -1  21   4    1.83    0.38
   1 -21  -4    2.20    0.41
   1  21  -4    1.12    0.25
   1 -21  -4    2.07    0.36
  -1 -21   3    0.17    0.26
   1 -21  -3    0.53    0.35
  -1  21   3    0.36    0.34
   1 -21  -3    0.30    0.31
  -1  21   3    0.12    0.33
   1  21  -3    0.45    0.23
   1 -21  -3    0.62    0.30
   1 -21  -2   13.06    0.75
  -1 -21   2   11.04    0.68
  -1  21   2   11.88    0.80
   1  21  -2   11.08    0.76
   1 -21  -2   12.52    0.70
  -1  21   2   12.00    0.77
   1 -21  -2   11.98    0.63
  -1 -21   1    0.14    0.33
   1 -21  -1    0.04    0.32
  -1  21   1    0.35    0.36
   1  21  -1    0.12    0.32
   1 -21  -1    0.06    0.28
  -1  21   1   -0.15    0.31
  -1 -21   1    0.58    0.32
   1 -21   0    8.85    0.60
  -1 -21   0    8.54    0.64
  -1  21   0    8.00    0.66
   1  21   0    9.30    0.67
   1 -21   0    7.46    0.50
  -1  21   0    6.89    0.56
  -1 -21   0    9.11    0.61
   1  21   1    4.42    0.52
  -1  21  -1    3.68    0.51
  -1 -21  -1    3.63    0.51
   1 -21   1    3.52    0.44
  -1  21  -1    3.04    0.38
  -1 -21  -1    4.24    0.49
  -1  21  -2  155.46    4.76
   1  21   2  160.77    4.74
   1 -21   2  150.77    4.58
  -1 -21  -2  169.95    4.72
   1 -21   2  153.61    4.52
  -1 -21  -2  158.34    4.72
   1  21   3    3.08    0.45
   1 -21   3    3.74    0.43
  -1 -21  -3    4.06    0.51
  -1 -21  -3    4.29    0.52
   1  21   4    1.69    0.36
   1 -21   4    2.53    0.38
  -1 -21  -4    1.46    0.39
  -1 -21  -4    2.13    0.42
  -1  21  -5   28.02    1.17
   1 -21   5   25.79    1.10
   1  21   5   27.15    1.14
  -1  21  -6   63.45    2.12
  -1 -21  -6   64.39    2.11
   1  21   6   59.86    2.06
   1  21   7    1.45    0.24
   1 -21   7    2.05    0.30
  -1  21  -7    2.46    0.32
   1 -21   8   24.27    0.91
  -1  21  -8   24.82    0.93
  -1  22   5   28.25    1.05
   1 -22  -5   29.70    1.02
  -1  22   4    0.73    0.22
   1 -22  -4    0.97    0.27
   1 -22  -4    0.61    0.21
  -1  22   3   27.15    1.11
   1 -22  -3   31.06    1.11
  -1  22   2   -0.11    0.23
   1 -22  -2    0.08    0.25
  -1  22   1    5.89    0.47
   1 -22  -1    6.37    0.43
  -1  22   0    0.65    0.26
   1  22   0    0.49    0.24
  -1 -22   0    0.58    0.25
   1 -22   0    0.23    0.20
   1  22   1    4.33    0.39
  -1 -22  -1    4.98    0.36
  -1 -22  -1    5.35    0.44
   1  22   2    0.28    0.20
  -1 -22  -2    0.13    0.20
  -1 -22  -2    0.17    0.24
   1  22   3    0.28    0.19
  -1 -22  -3    0.15    0.22
  -1  22  -3    0.06    0.21
  -1 -22  -3    0.11    0.23
   1 -22   4    0.13    0.16
  -1  22  -4    0.05    0.19
  -1 -22  -4    0.04    0.20
   2   0 -23    0.03    0.19
   2   0 -22   57.07    1.68
  -2   0  22   48.54    1.57
   2   0 -21    0.63    0.32
  -2   0  21    0.32    0.37
  -2   0  21    0.29    0.40
   2   0 -21    0.44    0.44
  -2   0  20    1.31    0.52
   2   0 -20    0.64    0.48
  -2   0  20    1.25    0.51
  -2   0  19    0.13    0.38
   2   0 -19    0.22    0.65
   2   0 -19   -0.24    0.53
  -2   0  19    0.82    0.55
   2   0 -19    0.35    0.54
  -2   0  19    0.04    0.55
  -2   0  18   94.97    3.32
  -2   0  18   98.97    3.56
   2   0 -18   91.07    3.44
   2   0 -18   96.62    3.44
  -2   0  18  101.06    3.64
   2   0 -18   97.35    3.31
   2   0 -17   -0.11    0.62
   2   0 -17    0.09    0.63
   2   0 -17   -0.08    0.51
   2   0 -17    0.17    0.81
   2   0 -17    1.57    1.05
   2   0 -17    0.56    0.62
  -2   0  17    0.13    0.60
   2   0 -17    0.53    0.98
  -2   0  17   -0.32    0.49
   2   0 -16    4.02    1.31
   2   0 -16    3.70    0.72
   2   0 -16    4.14    0.79
  -2   0  16    4.24    0.71
   2   0 -16    2.61    1.28
   2   0 -16    4.52    1.44
   2   0 -15    0.93    1.05
   2   0 -15    0.10    0.56
   2   0 -15    0.27    0.59
  -2   0  15   -0.11    0.53
   2   0 -15   -0.19    0.95
  -2   0  14    9.83    0.91
   2   0 -14    9.34    0.87
   2   0 -14   10.06    0.97
   2   0 -14   11.01    1.63
   2   0 -14    7.88    1.80
   2   0 -13    0.31    0.47
   2   0 -13    0.56    0.50
   2   0 -13    0.39    0.87
   2   0 -13    0.10    0.48
   2   0 -13    0.16    0.93
  -2   0  13    0.32    0.48
  -2   0  12    5.39    1.01
   2   0 -12    6.29    1.45
   2   0 -12    9.49    0.81
   2   0 -12    6.04    1.23
  -2   0  12    5.55    0.67
   2   0 -12    5.42    0.64
  -2   0  11    0.33    0.42
   2   0 -11    0.26    0.39
  -2   0  11    0.63    0.58
   2   0 -11    0.40    0.85
  -2   0  10 1800.44   49.81
   2   0 -10 1832.27   51.02
  -2   0   9    0.88    0.52
   2   0  -9    0.11    0.83
  -2   0   8  273.96    8.61
   2   0  -8  284.98    9.62
  -2   0   7    0.57    0.38
   2   0  -7    0.48    0.65
  -2   0   6  346.96   10.26
  -2   0   6  350.06    9.83
   2   0  -6  373.03   11.13
  -2   0   5    0.36    0.32
   2   0  -5   -0.12    0.56
  -2   0   5    0.41    0.36
  -2   0   5    0.19    0.62
  -2   0   4    4.92    0.58
  -2   0   4    4.47    0.87
  -2   0   3    0.36    0.84
  -2   0   3    0.22    0.33
  -2   0   3    0.17    0.55
   2   0  -3    1.53    0.50
   2   0  -2 1015.78   27.80
  -2   0   2 1024.48   28.43
  -2   0   2 1043.35   28.82
  -2   0   1    0.79    0.49
  -2   0   1    1.65    0.90
  -2   0   0   81.18    3.06
  -2   0   0   83.25    3.51
  -2   0  -1    0.04    0.41
  -2   0  -1    0.56    0.66
  -2   0  -1    0.64    0.71
  -2   0  -2   42.69    2.50
  -2   0  -2   45.68    2.07
  -2   0  -2   42.71    2.26
  -2   0  -3    0.05    0.47
  -2   0  -3   -0.08    0.80
  -2   0  -3    1.26    0.67
  -2   0  -4  664.30   18.94
  -2   0  -4  619.80   16.96
  -2   0  -4  632.40   18.09
  -2   0  -4  657.46   18.06
  -2   0  -5    0.76    0.51
  -2   0  -5    0.76    0.90
  -2   0  -5    0.67    0.29
  -2   0  -5    0.60    0.63
  -2   0  -6  248.93    8.18
  -2   0  -6  257.40    9.11
  -2   0  -6  243.03    6.85
  -2   0  -6  255.80    7.95
  -2   0  -7    0.63    0.99
  -2   0  -7    0.69    0.60
  -2   0  -8  295.48   11.29
  -2   0  -8  298.91   10.00
  -2   0  -9    0.03    0.40
  -2   0  -9    2.41    0.58
  -2   0  -9    0.62    0.41
  -2   0  -9   -0.19    1.24
  -2   0  -9   -0.13    0.53
  -2   0  -9    0.17    0.59
  -2   0  -9    0.69    0.64
  -2   0  -9    0.60    0.42
  -2   0  -9    0.66    0.45
  -2   0  -9    0.16    0.38
  -2   0 -10  136.53    4.24
  -2   0 -10  135.11    4.41
  -2   0 -10  134.14    4.23
  -2   0 -10  136.02    4.17
  -2   0 -10  132.31    4.10
  -2   0 -10  135.95    4.37
  -2   0 -10  131.54    4.37
  -2   0 -10  142.18    4.37
  -2   0 -10  125.13    3.86
  -2   0 -10  137.27    4.42
  -2   0 -10  128.42    4.07
  -2   0 -10  128.49    4.18
  -2   0 -10  142.02    7.69
  -2   0 -10  133.09    4.42
  -2   0 -10  131.60    4.67
  -2   0 -10  142.59    4.80
  -2   0 -10  133.06    3.94
  -2   0 -11    0.28    0.50
  -2   0 -11    2.19    1.50
  -2   0 -11    0.45    0.46
  -2   0 -11    1.88    0.98
  -2   0 -11    0.84    1.32
  -2   0 -11    0.45    0.34
  -2   0 -11    0.11    0.47
  -2   0 -11    0.42    0.45
  -2   0 -11    0.29    0.40
  -2   0 -11    0.95    0.53
  -2   0 -11    0.77    0.41
  -2   0 -11    0.52    0.60
  -2   0 -11    0.37    0.66
  -2   0 -11    0.35    0.52
  -2   0 -11    0.58    0.48
  -2   0 -11    0.67    0.44
  -2   0 -12   75.99    2.87
  -2   0 -12   75.57    2.74
  -2   0 -12   72.53    5.25
  -2   0 -12   74.46    2.90
  -2   0 -12   74.03    2.67
  -2   0 -12   73.33    3.00
  -2   0 -12   77.05    3.10
  -2   0 -12   73.37    2.65
  -2   0 -12   69.59    2.49
  -2   0 -12   77.71    2.62
  -2   0 -12   79.74    2.89
  -2   0 -12   73.61    2.93
  -2   0 -12   73.60    2.79
  -2   0 -12   72.43    2.70
  -2   0 -12   73.30    2.94
  -2   0 -13    0.22    0.42
  -2   0 -13    0.07    0.46
  -2   0 -13   -0.21    1.29
  -2   0 -13   -0.20    0.50
  -2   0 -13    0.76    0.59
  -2   0 -13    0.11    0.51
  -2   0 -13    0.04    0.53
  -2   0 -13    0.03    0.46
  -2   0 -13   -0.05    0.62
  -2   0 -13   -0.05    0.71
  -2   0 -13    2.38    1.70
  -2   0 -14  476.12   13.59
  -2   0 -14  472.40   13.63
  -2   0 -14  473.56   13.52
  -2   0 -14  452.12   13.08
  -2   0 -14  469.43   17.34
  -2   0 -14  470.35   13.56
  -2   0 -14  468.56   13.21
  -2   0 -14  484.80   13.63
  -2   0 -14  448.95   13.13
  -2   0 -14  491.64   13.58
  -2   0 -14  462.38   13.36
  -2   0 -15    1.09    0.69
  -2   0 -15    1.12    0.75
  -2   0 -15    0.92    0.49
  -2   0 -15    0.94    1.88
  -2   0 -15    0.45    0.62
  -2   0 -15    0.91    0.65
  -2   0 -15    1.67    0.84
  -2   0 -15    1.43    0.76
  -2   0 -15    1.72    1.33
  -2   0 -16    0.85    0.66
  -2   0 -16    1.43    0.72
  -2   0 -16    0.76    0.74
  -2   0 -16    1.05    0.60
  -2   0 -16    1.47    0.64
  -2   0 -17    0.48    0.70
  -2   0 -17    0.49    0.53
  -2   0 -17   -0.09    0.65
  -2   0 -17    0.79    0.74
  -2   0 -17    0.29    0.62
  -2   0 -17   -0.16    0.60
  -2   0 -17    0.58    0.52
  -2   0 -18    3.48    0.75
  -2   0 -18    1.85    0.54
  -2   0 -18    3.14    0.72
  -2   0 -18    2.88    0.78
  -2   0 -18    2.99    0.67
  -2   0 -18    2.52    0.63
  -2   0 -18    2.47    0.53
  -2   0 -19    0.32    0.48
  -2   0 -19   -0.02    0.32
  -2   0 -19   -0.19    0.53
  -2   0 -19    0.14    0.37
  -2   0 -19    0.40    0.55
  -2   0 -19   -0.16    0.54
  -2   0 -20   86.35    2.75
  -2   0 -20   78.34    2.75
  -2   0 -20   84.27    2.78
  -2   0 -20   79.84    2.75
  -2   0 -21    0.21    0.28
  -2   0 -21    0.18    0.27
  -2   0 -21    0.37    0.32
   2   1 -22   39.48    1.45
   2  -1 -22   43.53    1.57
  -2   1  22   40.28    1.49
  -2  -1  22   44.15    1.51
  -2  -1  21   33.59    1.49
   2  -1 -21   34.27    1.39
   2   1 -21   30.04    1.30
   2  -1 -21   29.75    1.23
   2  -1 -21   33.30    1.36
  -2  -1  21   31.55    1.36
  -2   1  21   32.01    1.36
  -2  -1  20    7.13    0.59
   2  -1 -20    7.89    0.66
  -2  -1  20    9.11    0.84
  -2   1  20    7.88    0.76
  -2  -1  20    9.37    0.81
   2  -1 -20    8.23    0.74
  -2  -1  19   40.32    1.90
   2   1 -19   37.46    1.78
  -2   1  19   40.94    1.85
  -2  -1  19   41.76    1.87
  -2  -1  19   38.24    1.63
  -2   1  19   32.89    1.51
   2  -1 -19   40.28    1.82
   2  -1 -19   40.16    1.71
  -2  -1  18    1.24    0.67
   2  -1 -18    0.46    0.59
   2   1 -18    0.94    0.62
  -2  -1  18    1.10    0.62
  -2   1  18    0.40    0.59
   2   1 -18    1.64    0.75
  -2  -1  18    1.01    0.52
  -2   1  18    0.83    0.47
   2  -1 -18    0.73    0.55
   2  -1 -18    1.07    0.69
  -2  -1  17   57.88    2.44
  -2   1  17   63.47    2.43
   2  -1 -17   61.51    4.55
   2  -1 -17   52.74    4.10
   2   1 -17   54.87    4.17
   2   1 -17   60.76    3.87
   2   1 -17   59.85    2.51
  -2  -1  17   57.37    2.54
  -2   1  17   62.99    2.62
   2   1 -17   57.95    2.64
   2  -1 -17   58.27    2.44
   2  -1 -17   63.44    2.35
   2   1 -16    0.87    0.96
   2   1 -16    1.57    1.17
   2  -1 -16   -0.20    1.01
  -2  -1  16    0.66    0.56
   2   1 -16    0.48    0.56
  -2   1  16    0.71    0.60
   2  -1 -16    0.46    0.63
   2   1 -16    0.94    0.66
  -2   1  16    0.11    0.50
   2  -1 -16    0.35    0.60
   2   1 -16    0.89    0.61
   2   1 -16   -0.13    0.92
   2  -1 -15   11.77    1.75
   2   1 -15    9.40    1.60
  -2   1  15   12.85    1.11
   2   1 -15   11.92    1.11
   2  -1 -15   13.42    1.15
  -2  -1  15   10.77    0.98
  -2   1  15   12.48    1.02
   2  -1 -15   12.60    2.11
   2   1 -15   16.34    2.35
   2   1 -15   11.93    0.99
   2  -1 -15   13.59    1.05
   2   1 -14    6.97    1.40
   2  -1 -14    5.02    1.28
   2  -1 -14    6.50    0.81
   2   1 -14    6.83    0.87
   2  -1 -14    5.19    0.78
  -2  -1  14    6.42    0.79
  -2   1  14    5.29    0.75
   2  -1 -14    6.00    0.76
   2   1 -14    6.13    0.75
   2  -1 -14    7.57    1.63
   2   1 -14    5.92    1.57
  -2  -1  13   33.67    2.57
   2   1 -13   35.70    3.16
   2  -1 -13   36.13    2.62
   2   1 -13   31.80    2.52
   2  -1 -13   37.68    1.72
  -2  -1  13   33.06    1.58
   2  -1 -13   35.10    1.73
   2   1 -13   35.62    1.78
  -2   1  13   41.67    1.79
  -2  -1  13   37.98    1.77
   2  -1 -13   37.73    1.64
   2   1 -13   36.71    1.63
   2  -1 -13   45.76    3.59
  -2  -1  12   18.36    1.79
   2  -1 -12   17.41    1.86
   2   1 -12   19.90    1.88
   2  -1 -12   17.36    1.07
   2  -1 -12   17.13    1.02
   2   1 -12   18.76    1.05
   2  -1 -12   16.81    2.17
   2   1 -12   19.70    2.30
  -2  -1  12   18.49    1.06
   2  -1 -12   15.31    1.06
   2   1 -12   18.65    1.14
  -2   1  12   17.37    1.11
  -2  -1  12   18.26    1.15
  -2   1  11  135.93    4.30
  -2  -1  11  139.20    4.34
   2  -1 -11  131.79    4.13
  -2   1  11  135.71    5.45
  -2  -1  11  123.22    5.43
   2   1 -11  135.17    4.31
   2  -1 -11  135.13    6.36
   2   1 -11  129.41    6.19
   2  -1 -10  314.25   11.18
  -2   1  10  299.16    9.92
  -2  -1  10  320.01   10.39
   2   1  -9 1175.91   32.68
   2  -1  -9 1194.83   32.75
  -2   1   9 1085.21   31.14
  -2  -1   9 1128.01   31.69
   2  -1  -8  353.96   11.26
   2   1  -8  353.80   11.24
  -2   1   8  325.54    9.85
  -2  -1   8  348.99   10.44
  -2   1   8  323.98    9.74
  -2  -1   7    2.04    0.55
  -2   1   7    1.67    0.40
   2  -1  -7    1.15    0.70
   2   1  -7    2.60    0.82
  -2   1   7    1.75    0.45
  -2  -1   6  298.55    9.00
  -2   1   6  266.61    8.05
  -2  -1   6  285.24    8.63
   2   1  -6  290.02    9.18
   2  -1  -6  283.47    9.17
  -2   1   6  284.57    8.43
  -2  -1   6  277.86    7.92
  -2   1   5  487.00   13.50
  -2  -1   5  478.53   14.08
  -2   1   5  536.46   14.89
  -2  -1   5  487.98   14.38
   2  -1  -5  499.63   14.52
   2   1  -5  492.84   14.51
  -2   1   5  503.44   14.07
  -2  -1   5  480.33   13.43
  -2   1   4   11.91    1.25
  -2   1   4   10.71    0.67
  -2  -1   4   14.18    1.19
  -2  -1   4   13.80    1.04
   2  -1  -4   12.38    1.09
   2   1  -4   13.12    1.14
  -2  -1   3  224.52    7.19
  -2   1   3  241.22    7.73
  -2  -1   3  242.17    7.45
  -2  -1   3  248.13    8.02
   2   1  -3  237.52    7.25
   2  -1  -3  224.82    7.16
  -2  -1   2 1082.00   30.02
  -2   1   2 1118.31   30.48
   2  -1  -2 1083.99   29.69
  -2  -1   2 1121.48   30.73
  -2   1   1  251.17    7.84
  -2  -1   1  254.89    7.99
  -2   1   1  236.58    7.10
  -2  -1   1  235.84    7.61
   2  -1  -1  238.95    6.85
  -2  -1   0    5.77    0.97
  -2   1   0    4.13    0.51
  -2  -1   0    4.54    0.76
  -2  -1  -1    5.22    0.91
  -2   1  -1    4.14    0.54
  -2  -1  -1    5.05    0.77
  -2  -1  -1    5.19    0.97
  -2   1  -2  144.02    4.68
  -2  -1  -2  144.56    5.19
  -2  -1  -2  145.23    5.10
  -2  -1  -2  153.84    5.60
  -2  -1  -3  175.50    5.91
  -2   1  -3  172.34    5.53
  -2  -1  -3  171.80    5.91
  -2  -1  -3  169.92    6.35
  -2  -1  -4  153.68    5.27
  -2  -1  -4  152.59    5.35
  -2   1  -4  150.90    5.06
  -2  -1  -4  149.33    5.84
  -2  -1  -4  145.85    4.24
  -2  -1  -5  276.54    8.02
  -2  -1  -5  260.19    8.19
  -2   1  -5  283.60    8.02
  -2  -1  -5  285.57    9.02
  -2  -1  -5  267.00    6.85
  -2  -1  -6    3.99    1.11
  -2  -1  -6    3.49    0.37
  -2   1  -6    2.50    0.40
  -2  -1  -6    3.05    0.40
  -2  -1  -6    3.20    0.80
  -2   1  -6    2.83    0.70
  -2  -1  -6    3.52    0.79
  -2   1  -7   34.28    2.16
  -2  -1  -7   29.88    2.16
  -2   1  -7   33.75    1.57
  -2  -1  -8    2.94    1.28
  -2  -1  -8    2.74    0.90
  -2   1  -8    3.45    0.88
  -2  -1  -9   23.86    1.29
  -2   1  -9   23.15    1.28
  -2  -1  -9   21.24    2.65
  -2  -1  -9   22.05    1.23
  -2   1  -9   22.78    1.08
  -2   1  -9   23.20    1.20
  -2   1  -9   24.40    1.33
  -2  -1  -9   24.40    1.37
  -2   1  -9   24.24    1.31
  -2  -1  -9   29.56    1.37
  -2  -1  -9   22.69    1.37
  -2  -1  -9   23.40    1.41
  -2  -1  -9   25.71    2.18
  -2  -1  -9   21.68    1.21
  -2  -1  -9   21.50    1.24
  -2   1 -10  249.71    7.68
  -2  -1 -10  263.02    7.57
  -2   1 -10  250.15    7.18
  -2  -1 -10  246.43    7.67
  -2   1 -10  238.39    7.44
  -2  -1 -10  259.71    7.57
  -2  -1 -10  274.66    7.48
  -2   1 -10  263.75    7.41
  -2   1 -10  258.18    7.24
  -2   1 -10  260.04    7.21
  -2  -1 -10  251.72    7.17
  -2   1 -10  260.06    7.41
  -2  -1 -10  260.15    7.62
  -2  -1 -10  258.00    7.36
  -2  -1 -10  258.67    7.80
  -2   1 -10  246.82    7.71
  -2   1 -10  247.26    7.13
  -2  -1 -10  249.61    7.82
  -2  -1 -10  249.48    9.35
  -2  -1 -10  266.15    7.97
  -2   1 -10  252.82    7.34
  -2  -1 -10  259.62    7.50
  -2  -1 -10  251.09    7.37
  -2   1 -10  266.58    7.47
  -2   1 -10  257.76    7.64
  -2   1 -10  248.72    7.63
  -2  -1 -10  242.57    7.53
  -2  -1 -10  255.94    7.67
  -2  -1 -10  267.89    7.73
  -2   1 -10  257.85    7.74
  -2   1 -10  273.30    7.77
  -2  -1 -10  265.35    7.68
  -2  -1 -10  276.37   11.28
  -2   1 -11   19.23    1.09
  -2   1 -11   20.25    1.27
  -2  -1 -11   20.41    1.23
  -2   1 -11   18.62    1.29
  -2  -1 -11   21.70    1.40
  -2   1 -11   20.14    1.30
  -2  -1 -11   20.55    1.16
  -2  -1 -11   19.79    1.23
  -2  -1 -11   21.71    1.44
  -2  -1 -11   23.49    1.47
  -2  -1 -11   19.26    1.06
  -2   1 -11   19.49    1.12
  -2  -1 -11   22.87    1.21
  -2   1 -11   20.08    1.05
  -2  -1 -11   20.31    1.13
  -2   1 -11   18.70    1.08
  -2   1 -11   17.64    1.30
  -2   1 -11   20.49    1.32
  -2  -1 -11   22.69    2.86
  -2  -1 -11   22.06    1.31
  -2   1 -11   21.25    1.34
  -2   1 -11   18.00    1.08
  -2  -1 -11   24.05    1.28
  -2   1 -11   19.98    1.28
  -2  -1 -11   20.61    1.21
  -2   1 -11   21.61    1.26
  -2  -1 -12   13.14    1.00
  -2   1 -12   12.80    0.92
  -2  -1 -12   12.59    2.28
  -2  -1 -12   12.18    1.00
  -2   1 -12   13.76    0.92
  -2   1 -12   16.65    1.15
  -2   1 -12   14.18    1.17
  -2  -1 -12   13.81    1.17
  -2  -1 -12   13.49    0.96
  -2   1 -12   14.59    1.09
  -2  -1 -12   12.01    1.03
  -2   1 -12   13.92    0.95
  -2   1 -12   13.75    0.85
  -2  -1 -12   12.24    0.84
  -2  -1 -12   13.57    0.97
  -2  -1 -12   13.16    0.91
  -2   1 -12   19.32    2.04
  -2   1 -12   14.16    1.56
  -2  -1 -12   10.54    1.54
  -2   1 -12   13.43    1.11
  -2  -1 -12   15.40    1.12
  -2  -1 -12   13.79    1.01
  -2   1 -12   13.80    1.03
  -2   1 -12   14.46    1.12
  -2  -1 -12   12.88    1.15
  -2  -1 -12   12.72    1.15
  -2  -1 -13   26.61    1.44
  -2   1 -13   22.47    1.26
  -2  -1 -13   29.20    3.28
  -2   1 -13   23.79    1.51
  -2  -1 -13   26.08    1.55
  -2   1 -13   23.49    1.56
  -2  -1 -13   26.49    1.64
  -2   1 -13   23.16    1.42
  -2  -1 -13   25.60    1.45
  -2   1 -13   23.23    1.46
  -2  -1 -13   26.14    1.37
  -2  -1 -13   26.16    1.53
  -2  -1 -13   26.26    1.34
  -2  -1 -13   26.83    1.27
  -2   1 -13   24.31    2.06
  -2  -1 -13   28.29    1.77
  -2   1 -13   24.83    1.39
  -2   1 -13   22.62    1.50
  -2  -1 -13   28.24    1.64
  -2  -1 -13   27.62    1.65
  -2  -1 -14   68.38    2.63
  -2   1 -14   68.46    2.86
  -2  -1 -14   62.35    4.84
  -2   1 -14   69.43    2.92
  -2  -1 -14   56.77    2.76
  -2  -1 -14   68.44    2.80
  -2   1 -14   72.58    2.88
  -2  -1 -14   68.49    2.83
  -2  -1 -14   69.25    2.68
  -2   1 -14   69.07    2.72
  -2  -1 -14   67.62    2.59
  -2  -1 -14   61.82    2.46
  -2   1 -14   63.49    2.69
  -2  -1 -14   66.44    2.76
  -2  -1 -14   65.26    2.41
  -2  -1 -14   64.62    2.79
  -2   1 -14   67.81    3.01
  -2  -1 -14   67.86    2.84
  -2  -1 -14   67.99    2.88
  -2   1 -14   67.47    2.58
  -2   1 -14   66.82    2.81
  -2  -1 -15  609.83   16.90
  -2   1 -15  613.99   16.96
  -2  -1 -15  570.55   16.54
  -2  -1 -15  614.76   16.76
  -2   1 -15  607.99   16.76
  -2  -1 -15  588.29   16.93
  -2   1 -15  601.71   16.56
  -2  -1 -15  579.89   16.92
  -2  -1 -15  602.03   17.00
  -2   1 -15  587.14   16.89
  -2  -1 -15  584.35   16.81
   2  -1  15  583.66   19.89
  -2   1 -15  598.01   16.94
  -2   1 -15  592.25   17.00
  -2  -1 -15  585.22   20.71
  -2  -1 -15  581.06   16.62
  -2   1 -15  622.64   17.04
  -2   1 -16   47.09    2.17
  -2   1 -16   44.96    2.15
  -2   1 -16   47.11    2.17
  -2  -1 -16   44.70    2.09
  -2  -1 -16   46.01    2.21
  -2  -1 -16   44.50    2.19
  -2   1 -16   41.31    2.12
  -2   1 -16   46.62    2.04
  -2  -1 -16   45.57    2.18
  -2  -1 -16   41.60    2.01
  -2   1 -16   46.31    2.14
  -2   1 -16   44.80    2.21
  -2   1 -17   77.08    2.92
  -2   1 -17   75.69    2.97
  -2   1 -17   77.77    2.92
  -2  -1 -17   76.11    2.85
  -2  -1 -17   76.23    2.99
  -2  -1 -17   73.68    2.99
  -2  -1 -17   71.57    2.94
  -2   1 -17   76.73    2.99
  -2  -1 -17   73.32    2.78
  -2   1 -17   75.59    2.89
  -2   1 -17   78.39    3.04
  -2  -1 -18  150.75    4.89
  -2   1 -18  150.04    4.89
  -2   1 -18  150.83    4.80
  -2  -1 -18  154.75    4.76
  -2  -1 -18  151.20    4.92
  -2  -1 -18  149.07    4.94
  -2  -1 -18  152.40    4.90
  -2   1 -18  156.27    4.94
  -2   1 -18  150.80    4.78
  -2  -1 -18  145.78    4.65
  -2   1 -18  153.93    4.96
  -2  -1 -19   15.51    0.98
  -2  -1 -19   14.54    1.00
  -2   1 -19   14.06    0.97
  -2  -1 -19   14.68    0.97
  -2   1 -19   14.31    0.98
  -2   1 -19   12.59    0.81
  -2   1 -19   14.36    1.01
  -2   1 -19   13.08    0.85
  -2  -1 -19   16.12    1.07
  -2  -1 -19   15.13    1.04
  -2   1 -20    0.61    0.40
  -2  -1 -20    0.32    0.38
  -2   1 -20    0.90    0.39
  -2  -1 -20    0.72    0.36
  -2   1 -20    0.53    0.38
  -2  -1 -20    0.33    0.45
  -2  -1 -20    0.50    0.40
  -2  -1 -21   43.93    1.49
  -2   1 -21   41.96    1.45
  -2  -1 -21   43.03    1.47
  -2  -1 -21   38.43    1.46
  -2  -1 -21   41.56    1.48
  -2  -1 -21   41.11    1.47
   2   2 -22    5.26    0.43
  -2  -2  22    6.04    0.46
  -2   2  22    4.56    0.41
   2  -2 -22    5.04    0.48
   2   2 -22    7.23    0.53
   2   2 -22    6.70    0.51
   2  -2 -22    4.98    0.47
   2  -2 -22    4.76    0.47
  -2   2  21    1.12    0.40
  -2  -2  21    0.96    0.41
   2  -2 -21    1.57    0.46
   2   2 -21    0.95    0.43
  -2   2  21    1.85    0.46
  -2  -2  21    0.38    0.40
   2   2 -20    0.48    0.47
   2  -2 -20    0.19    0.46
  -2  -2  20    0.98    0.50
  -2   2  20    0.46    0.45
   2   2 -20    0.41    0.45
   2   2 -20    0.87    0.55
  -2  -2  20    1.06    0.38
   2  -2 -20    0.86    0.36
  -2  -2  20    1.20    0.52
  -2   2  20    0.31    0.45
   2  -2 -19    0.19    0.52
   2   2 -19    0.45    0.51
  -2  -2  19    0.25    0.52
  -2   2  19    0.24    0.52
   2   2 -19   -0.20    0.51
  -2   2  19    0.13    0.35
  -2  -2  19   -0.19    0.42
  -2  -2  19    0.04    0.51
  -2   2  19    0.80    0.53
   2  -2 -18   16.16    1.07
   2   2 -18   17.39    1.09
   2  -2 -18   16.21    1.17
   2   2 -18   15.95    1.29
  -2  -2  18   18.00    1.25
   2   2 -18   16.02    1.15
  -2   2  18   17.58    1.24
  -2  -2  18   17.89    1.14
  -2   2  18   14.52    0.98
  -2   2  18   18.15    1.29
  -2  -2  18   17.82    1.27
   2  -2 -17   37.36    3.59
   2   2 -17   39.15    3.45
   2  -2 -17   42.10    1.82
   2   2 -17   42.99    1.85
   2  -2 -17   43.39    1.99
   2  -2 -17   41.74    3.16
   2   2 -17   44.04    3.24
   2   2 -17   44.05    2.03
  -2   2  17   44.20    2.10
   2   2 -17   45.39    2.21
  -2  -2  17   44.29    2.00
  -2   2  17   41.95    1.87
  -2  -2  16   13.23    1.09
  -2   2  16   13.36    1.03
   2  -2 -16   14.91    1.01
   2  -2 -16   15.42    1.15
   2   2 -16   14.32    1.85
   2   2 -16   14.46    1.13
  -2   2  16   13.11    1.13
   2  -2 -16   16.22    2.40
   2   2 -16   14.17    1.22
   2   2 -15  120.92    5.56
  -2  -2  15  121.94    4.08
  -2   2  15  111.79    3.93
   2  -2 -15  115.00    3.90
   2   2 -15  123.95    6.69
  -2   2  15  116.95    4.12
   2   2 -15  119.76    4.05
   2  -2 -15  123.16    6.62
   2  -2 -15  100.86    3.99
   2   2 -15  120.15    4.19
   2   2 -14   60.40    3.57
  -2  -2  14   48.21    3.38
   2   2 -14   58.95    4.31
  -2   2  14   63.86    2.45
  -2  -2  14   59.68    2.48
   2  -2 -14   61.32    2.36
  -2   2  14   59.53    2.53
   2  -2 -14   64.24    2.48
   2   2 -14   58.46    2.54
  -2  -2  14   59.32    2.33
   2  -2 -14   57.93    2.47
   2  -2 -14   60.75    4.41
   2   2 -13   52.40    3.20
  -2  -2  13   47.12    3.18
   2   2 -13   49.45    3.81
  -2  -2  13   52.62    2.22
  -2   2  13   51.49    2.16
  -2  -2  13   53.41    2.11
   2  -2 -13   51.57    2.06
   2   2 -13   55.39    2.09
   2  -2 -13   51.62    2.16
   2  -2 -13   47.53    2.15
   2   2 -13   52.74    2.27
   2  -2 -13   52.38    3.93
   2   2 -12   39.34    2.58
  -2  -2  12   38.40    2.69
   2   2 -12   39.09    3.17
  -2   2  12   34.23    1.63
  -2  -2  12   34.78    1.67
  -2  -2  12   32.93    1.57
   2   2 -12   35.58    1.54
   2  -2 -12   35.74    1.54
   2  -2 -12   34.35    1.60
   2  -2 -12   32.01    1.61
   2   2 -12   39.16    1.76
   2  -2 -12   37.32    3.13
  -2  -2  11   70.63    3.78
   2   2 -11   73.86    4.36
  -2   2  11   74.26    2.69
  -2  -2  11   74.07    2.73
   2  -2 -11   74.16    4.44
  -2  -2  11   75.71    2.65
   2   2 -11   76.54    3.67
   2  -2 -11   75.69    2.66
   2  -2 -11   73.48    2.54
   2  -2 -10  209.68    8.37
  -2  -2  10  207.02    7.61
   2   2 -10  217.75    8.36
   2  -2  -9  124.17    5.66
   2   2  -9  130.31    5.69
  -2  -2   9  125.44    5.08
   2  -2  -8  698.78   19.55
   2   2  -8  706.27   19.53
  -2   2   8  672.00   18.22
  -2  -2   8  684.71   18.76
  -2  -2   8  679.38   18.61
   2  -2  -7  181.80    6.47
   2   2  -7  190.34    6.48
  -2   2   7  176.65    5.63
  -2  -2   7  184.70    5.87
  -2  -2   7  184.43    5.97
  -2  -2   6  227.07    6.54
  -2   2   6  219.80    6.53
   2  -2  -6  220.99    7.75
  -2   2   6  234.09    7.29
  -2  -2   6  239.56    7.38
  -2  -2   6  234.56    7.47
   2   2  -6  232.87    7.83
  -2   2   5    9.39    0.65
  -2  -2   5   10.08    0.67
   2  -2  -5    9.56    1.15
  -2   2   5   11.47    1.06
  -2  -2   5    9.48    0.96
   2   2  -5   11.35    1.15
  -2  -2   5    9.61    1.01
   2  -2  -4  256.17    8.37
  -2   2   4  272.87    8.40
  -2  -2   4  266.33    8.37
  -2   2   4  282.21    8.91
  -2  -2   4  264.72    8.21
   2   2  -4  274.92    8.49
   2  -2  -3  201.59    6.51
  -2   2   3  204.15    6.72
  -2  -2   3  205.49    6.69
  -2   2   3  213.91    7.12
  -2   2   3  202.42    7.13
  -2  -2   3  210.79    7.21
   2  -2  -2   11.29    0.88
  -2  -2   2   10.00    1.27
  -2   2   2    9.73    1.24
  -2   2   2    9.61    0.61
  -2  -2   2    9.61    0.99
  -2   2   2   10.82    1.21
   2  -2  -1  194.76    5.94
  -2  -2   1  208.68    6.91
  -2   2   1  201.93    6.88
  -2   2   1  200.62    5.70
  -2  -2   1  224.69    7.05
  -2  -2   1  212.70    6.76
  -2   2   1  207.32    6.92
   2  -2   0   75.31    2.34
  -2   2   0   81.83    2.45
  -2  -2   0   83.20    3.41
  -2  -2   0   86.88    3.50
  -2   2   0   81.38    3.41
   2   2   0   74.76    2.40
  -2  -2  -1   38.12    2.11
  -2   2  -1   33.58    1.37
  -2  -2  -1   35.98    2.07
  -2   2  -1   33.96    2.03
  -2   2  -1   35.25    2.20
  -2  -2  -1   39.22    2.28
  -2   2  -2  127.97    4.06
  -2  -2  -2  128.16    4.81
  -2  -2  -2  126.30    4.71
  -2   2  -2  128.67    4.70
  -2  -2  -2  131.60    5.07
  -2   2  -2  134.04    5.13
  -2   2  -3  104.93    3.49
  -2   2  -3  100.26    3.89
  -2  -2  -3  100.47    3.91
  -2  -2  -3  104.88    4.13
  -2   2  -3  104.09    4.40
  -2  -2  -3   97.80    2.96
  -2   2  -3   98.21    2.97
  -2  -2  -3  109.88    4.46
  -2   2  -4  117.48    4.08
  -2  -2  -4  108.86    3.51
  -2  -2  -4  123.03    4.37
  -2   2  -4  120.38    4.38
  -2  -2  -4  117.53    4.61
  -2  -2  -4  120.64    3.40
  -2  -2  -4  120.62    4.99
  -2   2  -4  111.42    4.88
  -2   2  -4  114.43    3.38
  -2   2  -5   16.76    1.27
  -2  -2  -5   15.45    0.89
  -2  -2  -5   16.81    1.53
  -2   2  -5   19.18    1.43
  -2  -2  -5   17.20    1.35
  -2  -2  -5   16.98    0.75
  -2   2  -5   16.38    0.75
  -2   2  -5   17.25    1.75
  -2  -2  -5   17.82    1.79
  -2  -2  -6   10.15    1.28
  -2   2  -6   10.98    1.13
  -2  -2  -6   10.88    1.14
  -2   2  -6   12.35    1.15
  -2  -2  -6    8.70    0.74
  -2   2  -6   10.40    0.88
  -2  -2  -6    8.75    0.56
  -2   2  -6   11.40    0.59
  -2   2  -6   12.36    1.62
  -2  -2  -6    8.89    1.47
  -2   2  -7    1.12    0.46
  -2  -2  -7    1.26    0.40
  -2   2  -7    1.32    1.06
  -2  -2  -7    1.46    1.02
  -2  -2  -7    1.14    0.70
  -2   2  -8   61.84    2.81
  -2  -2  -8   65.39    4.09
  -2   2  -8   60.63    3.94
  -2  -2  -8   61.84    3.42
  -2  -2  -9  213.22    6.49
  -2   2  -9  211.30    8.99
  -2  -2  -9  238.02    9.42
  -2  -2  -9  214.98    6.76
  -2   2  -9  216.67    6.61
  -2   2  -9  228.44    6.68
  -2  -2  -9  217.32    6.56
  -2  -2  -9  212.60    6.56
  -2   2  -9  207.42    6.58
  -2   2  -9  221.77    6.29
  -2   2  -9  216.50    6.47
  -2   2  -9  229.43    6.19
  -2  -2  -9  218.69    6.58
  -2   2  -9  212.44    6.61
  -2  -2  -9  216.01    6.62
  -2   2  -9  214.20    6.63
  -2   2  -9  209.56    6.63
  -2  -2  -9  222.00    8.25
  -2  -2  -9  215.32    6.68
  -2   2 -10  274.58    7.42
  -2  -2 -10  250.82    7.30
  -2  -2 -10  263.78    7.86
  -2  -2 -10  262.09    7.80
  -2   2 -10  254.55    7.89
  -2   2 -10  270.20    7.38
  -2  -2 -10  268.29   10.85
  -2   2 -10  264.27   10.75
  -2   2 -10  275.77    7.45
  -2   2 -10  264.38    7.53
  -2   2 -10  256.49    7.53
  -2   2 -10  264.04    7.70
  -2  -2 -10  256.70    7.62
  -2  -2 -10  255.62    7.84
  -2   2 -10  270.59    7.95
  -2  -2 -10  256.97    8.02
  -2   2 -10  266.83    7.91
  -2  -2 -10  267.75    7.78
  -2   2 -10  270.00    7.63
  -2   2 -10  257.18    7.32
  -2  -2 -10  255.34    7.82
  -2   2 -10  267.45    7.61
  -2  -2 -10  251.82    7.56
  -2   2 -10  270.92    7.52
  -2   2 -10  264.34    7.83
  -2  -2 -10  257.47    7.70
  -2   2 -10  281.93    7.91
  -2   2 -10  265.85    7.93
  -2   2 -10  259.03    7.94
  -2  -2 -10  248.08    7.87
  -2   2 -10  258.17    7.92
  -2  -2 -10  255.36    7.95
  -2  -2 -10  273.23    9.76
  -2   2 -11  424.34   12.33
  -2  -2 -11  434.78   12.29
  -2   2 -11  427.48   12.33
  -2  -2 -11  433.52   12.46
  -2   2 -11  436.54   12.03
  -2  -2 -11  426.61   12.19
  -2   2 -11  434.43   12.26
  -2   2 -11  426.59   12.28
  -2   2 -11  424.53   12.34
  -2  -2 -11  414.45   12.23
  -2  -2 -11  423.42   11.92
  -2  -2 -11  429.93   12.07
  -2   2 -11  411.63   11.81
  -2   2 -11  410.69   11.92
  -2   2 -11  428.03   11.84
  -2  -2 -11  441.69   12.01
  -2   2 -11  449.43   12.09
  -2  -2 -11  451.93   15.90
  -2   2 -11  422.26   15.53
  -2   2 -11  419.11   12.31
  -2   2 -11  421.86   11.76
  -2  -2 -11  427.64   12.20
  -2   2 -11  419.76   12.36
  -2  -2 -11  431.83   12.34
  -2   2 -11  412.80   12.31
  -2  -2 -11  438.61   12.44
  -2  -2 -11  443.88   14.57
  -2  -2 -12   24.65    1.45
  -2   2 -12   26.00    1.53
  -2  -2 -12   22.22    1.52
  -2   2 -12   24.05    1.51
  -2  -2 -12   24.50    1.46
  -2  -2 -12   22.68    1.34
  -2   2 -12   26.41    1.31
  -2   2 -12   25.39    1.48
  -2   2 -12   25.71    1.42
  -2   2 -12   23.68    1.44
  -2  -2 -12   23.96    1.33
  -2   2 -12   24.53    1.49
  -2  -2 -12   25.15    1.45
  -2  -2 -12   23.85    1.32
  -2  -2 -12   21.32    1.15
  -2   2 -12   24.05    1.13
  -2   2 -12   25.65    1.76
  -2  -2 -12   20.68    1.20
  -2   2 -12   21.81    1.60
  -2  -2 -12   21.09    2.83
  -2   2 -12   31.36    3.16
  -2  -2 -12   22.99    1.37
  -2  -2 -12   23.61    1.51
  -2  -2 -12   24.48    1.53
  -2   2 -12   25.88    1.52
  -2   2 -12   24.66    1.53
  -2  -2 -13  157.56    5.23
  -2   2 -13  162.90    5.35
  -2   2 -13  154.21    5.30
  -2  -2 -13  159.84    5.38
  -2   2 -13  162.77    5.22
  -2  -2 -13  165.30    5.16
  -2  -2 -13  159.27    5.28
  -2   2 -13  163.92    5.04
  -2   2 -13  163.82    5.13
  -2   2 -13  158.84    5.25
  -2  -2 -13  158.91    5.28
  -2  -2 -13  155.98    5.03
  -2   2 -13  166.00    5.31
  -2  -2 -13  151.26    5.15
  -2  -2 -13  158.10    4.94
  -2  -2 -13  148.28    4.79
  -2   2 -13  158.46    5.10
  -2  -2 -13  160.89    8.16
  -2   2 -13  157.63    8.01
  -2  -2 -13  154.89    5.11
  -2  -2 -13  152.96    5.26
  -2   2 -13  154.95    5.25
  -2   2 -13  149.27    5.28
  -2  -2 -13  160.85    5.34
  -2   2 -14  527.71   14.89
  -2   2 -14  515.00   18.81
  -2  -2 -14  551.15   19.11
  -2   2 -14  517.34   15.27
  -2  -2 -14  547.94   15.07
  -2   2 -14  535.37   15.28
  -2  -2 -14  544.87   15.21
  -2  -2 -14  555.49   15.38
  -2   2 -14  540.56   15.31
  -2  -2 -14  548.47   15.07
  -2  -2 -14  550.43   15.28
  -2   2 -14  517.55   15.09
  -2  -2 -14  512.57   14.89
  -2   2 -14  525.56   15.19
  -2  -2 -14  513.04   15.09
  -2  -2 -14  529.14   14.77
   2  -2  14  518.04   18.06
  -2   2 -14  511.88   14.94
  -2  -2 -14  552.36   15.31
  -2   2 -14  529.03   15.21
  -2   2 -14  524.05   15.22
  -2  -2 -14  534.51   15.26
  -2   2 -14  523.39   15.26
  -2  -2 -14  555.39   15.33
  -2   2 -15  105.76    4.05
  -2  -2 -15  105.45    6.42
  -2   2 -15  110.11    6.53
  -2  -2 -15  110.01    3.79
  -2   2 -15  106.21    4.01
  -2  -2 -15  114.74    4.11
  -2   2 -15  111.67    4.04
  -2  -2 -15  112.97    3.93
  -2   2 -15  110.49    3.99
  -2  -2 -15  109.67    3.74
  -2  -2 -15  109.75    3.99
  -2   2 -15  108.00    3.82
  -2   2 -15  107.57    3.87
  -2  -2 -15  108.64    3.84
  -2   2 -15  101.54    3.85
   2  -2  15  103.47    5.94
  -2   2 -15  105.75    3.92
  -2  -2 -15  112.03    4.02
  -2   2 -15  104.51    3.94
  -2  -2 -15  108.69    3.98
  -2   2 -15  105.68    3.97
  -2  -2 -15  108.38    4.00
  -2  -2 -16  126.94    4.30
  -2   2 -16  116.84    4.24
  -2  -2 -16  117.52    4.27
  -2   2 -16  115.32    4.25
  -2   2 -16  117.82    4.22
  -2  -2 -16  120.67    4.07
  -2   2 -16  118.51    4.15
  -2   2 -16  120.38    4.22
  -2  -2 -16  115.88    4.24
  -2   2 -16  123.27    4.27
  -2  -2 -16  121.56    4.15
  -2  -2 -16  121.03    4.03
  -2   2 -16  123.78    4.33
  -2  -2 -16  120.98    4.27
  -2   2 -16  116.17    4.02
  -2  -2 -16  127.78    4.38
  -2   2 -16  121.09    4.29
  -2   2 -16  117.55    4.42
  -2   2 -17   56.95    2.38
  -2  -2 -17   58.09    2.51
  -2   2 -17   59.76    2.49
  -2  -2 -17   59.19    2.37
  -2   2 -17   57.08    2.45
  -2   2 -17   59.48    2.53
  -2  -2 -17   57.61    2.51
  -2  -2 -17   59.86    2.53
  -2   2 -17   63.25    2.58
  -2  -2 -17   60.63    2.51
  -2   2 -17   58.30    2.37
  -2   2 -17   59.40    2.52
  -2  -2 -17   58.18    2.29
  -2   2 -17   61.56    2.49
  -2   2 -17   62.17    2.57
  -2  -2 -17   59.96    2.58
  -2  -2 -18    6.28    0.81
  -2  -2 -18    6.34    0.79
  -2   2 -18    5.01    0.73
  -2   2 -18    4.38    0.67
  -2  -2 -18    4.64    0.75
  -2  -2 -18    5.09    0.82
  -2   2 -18    5.10    0.76
  -2   2 -18    3.88    0.76
  -2  -2 -18    3.81    0.68
  -2   2 -18    4.13    0.74
  -2   2 -18    3.92    0.64
  -2  -2 -18    4.37    0.53
  -2  -2 -18    5.64    0.85
  -2   2 -18    3.89    0.74
  -2  -2 -19    4.87    0.65
  -2  -2 -19    4.17    0.64
  -2   2 -19    5.11    0.64
  -2  -2 -19    5.26    0.64
  -2   2 -19    4.56    0.63
  -2   2 -19    4.61    0.57
  -2   2 -19    5.17    0.58
  -2   2 -19    6.42    0.72
  -2   2 -19    5.53    0.71
  -2   2 -19    6.44    0.71
  -2  -2 -19    4.41    0.68
  -2  -2 -19    4.02    0.64
  -2   2 -20    3.01    0.35
  -2  -2 -20    4.04    0.52
  -2  -2 -20    4.01    0.54
  -2   2 -20    3.95    0.54
  -2   2 -20    3.67    0.51
  -2   2 -20    4.45    0.52
  -2  -2 -20    3.61    0.50
  -2   2 -20    4.04    0.50
  -2   2 -21    2.63    0.33
  -2  -2 -21    2.76    0.34
  -2  -2 -21    2.75    0.36
  -2   2 -21    2.59    0.35
  -2   2 -21    2.47    0.32
  -2  -2 -21    2.91    0.33
  -2   2 -21    2.51    0.36
  -2  -2 -21    2.28    0.33
  -2   2 -21    2.43    0.31
  -2  -3  22   44.52    1.52
  -2   3  22   44.12    1.52
   2   3 -22   44.25    1.55
   2  -3 -22   47.75    1.61
   2   3 -22   41.91    1.54
   2  -3 -22   47.47    1.57
   2   3 -22   50.61    1.59
   2  -3 -22   42.75    1.56
   2  -3 -21   74.39    2.35
   2   3 -21   68.23    2.30
  -2   3  21   66.07    2.43
  -2  -3  21   64.41    2.40
  -2   3  21   69.00    2.33
  -2  -3  21   68.87    2.35
  -2  -3  20   21.26    1.16
  -2   3  20   16.80    1.04
   2   3 -20   19.16    1.07
   2   3 -20   18.87    1.09
  -2  -3  20   17.40    0.94
  -2   3  20   18.00    1.12
  -2  -3  20   19.98    1.17
   2  -3 -20   17.48    1.01
   2   3 -20   19.87    1.05
   2  -3 -19   81.54    2.68
   2   3 -19   75.19    2.63
  -2  -3  19   77.20    2.84
   2   3 -19   71.48    2.71
  -2   3  19   80.49    2.83
   2   3 -19   73.10    2.70
   2  -3 -19   69.21    2.50
  -2  -3  19   68.56    2.63
  -2   3  19   76.94    2.89
  -2  -3  19   74.93    2.86
   2   3 -19   71.55    2.92
   2  -3 -18   38.91    1.66
   2   3 -18   36.74    1.64
   2   3 -18   37.91    1.78
  -2   3  18   35.58    1.82
   2   3 -18   37.90    1.75
  -2   3  18   32.92    1.51
  -2  -3  18   37.33    1.74
  -2   3  18   34.37    1.82
  -2  -3  18   37.07    1.86
   2   3 -18   36.38    1.94
   2   3 -17    6.06    1.37
   2  -3 -17    5.98    1.36
   2   3 -17    5.02    1.35
   2  -3 -17    5.89    1.59
   2  -3 -17    5.79    0.72
   2   3 -17    7.27    0.75
   2   3 -17    8.15    1.01
  -2   3  17    5.03    0.67
  -2  -3  17    7.58    0.87
   2  -3 -17    5.71    0.85
  -2   3  17    5.79    0.83
   2   3 -17    6.55    0.82
  -2   3  17    5.46    0.83
  -2  -3  17    8.12    0.94
  -2  -3  16   51.64    2.22
  -2   3  16   46.63    2.03
   2  -3 -16   37.61    3.67
   2  -3 -16   47.82    1.95
   2   3 -16   48.61    1.96
  -2  -3  16   50.22    2.03
   2   3 -16   48.56    2.34
   2  -3 -16   48.79    3.32
   2   3 -16   49.11    3.39
   2  -3 -16   47.55    2.11
   2   3 -16   51.27    2.21
  -2   3  16   47.70    2.23
  -2  -3  15    0.98    0.58
  -2  -3  15    0.54    0.63
   2  -3 -15   -0.39    1.00
   2   3 -15   -0.18    0.58
  -2   3  15   -0.10    0.48
   2  -3 -15   -0.46    0.97
   2   3 -15    1.42    1.03
   2  -3 -15    0.38    0.55
  -2  -3  15    0.10    0.45
   2  -3 -15    0.56    0.58
  -2   3  15    0.21    0.57
  -2   3  14  106.89    3.79
   2  -3 -14  101.59    3.66
   2  -3 -14  105.06    3.56
   2  -3 -14  101.79    5.97
  -2  -3  14   89.80    5.02
   2   3 -14  100.47    5.73
   2   3 -14  108.92    3.83
   2  -3 -14  107.45    5.03
   2   3 -14  103.23    4.96
  -2  -3  14  104.03    3.59
  -2  -3  14  104.49    3.72
  -2   3  14  105.93    3.62
  -2   3  13    0.60    0.49
  -2  -3  13    0.15    0.51
   2  -3 -13    0.52    0.96
   2   3 -13    0.46    0.85
  -2  -3  13    0.76    0.73
   2   3 -13    1.29    0.60
   2  -3 -13    1.27    0.50
  -2  -3  13    0.99    0.49
   2  -3 -13    0.49    0.48
   2   3 -13    1.26    0.95
   2  -3 -13    1.17    0.98
   2  -3 -13    0.52    0.47
  -2   3  13    0.78    0.55
  -2  -3  12   49.28    2.01
  -2   3  12   44.29    1.88
   2  -3 -12   41.32    3.44
   2   3 -12   43.80    3.38
  -2  -3  12   45.33    3.08
   2   3 -12   51.00    3.71
   2  -3 -12   38.11    1.83
  -2  -3  12   45.81    1.88
   2  -3 -12   44.30    1.79
   2  -3 -12   42.05    1.87
   2   3 -12   52.74    2.92
   2   3 -12   43.07    1.77
   2   3 -11   40.42    3.18
  -2  -3  11   37.52    2.69
  -2  -3  11   38.23    1.69
  -2   3  11   38.98    1.70
  -2  -3  11   40.54    1.77
   2   3 -11   38.96    2.44
   2  -3 -11   38.32    3.16
   2  -3 -11   39.61    1.58
   2  -3 -11   37.78    1.67
   2  -3 -10   79.81    4.54
  -2  -3  10   77.45    2.83
   2   3 -10   91.65    4.66
  -2  -3  10   83.24    4.08
  -2   3   9  396.76   11.80
   2   3  -9  389.26   12.98
  -2  -3   9  377.17   12.31
  -2  -3   9  358.69   11.55
  -2   3   8 1040.78   29.05
  -2  -3   8 1036.70   29.50
  -2  -3   8  996.00   28.73
   2   3  -8 1099.60   30.13
   2  -3  -8 1066.10   30.16
  -2  -3   7    9.56    1.15
  -2  -3   7    7.88    0.86
   2   3  -7    6.82    1.14
  -2   3   7   13.30    1.25
   2  -3  -7   11.20    1.46
  -2  -3   7    7.98    0.67
  -2   3   7   10.78    0.73
  -2  -3   6  714.76   20.60
  -2  -3   6  692.99   19.93
   2   3  -6  749.44   20.99
  -2   3   6  750.10   20.51
   2  -3  -6  727.03   20.96
  -2  -3   6  712.42   19.39
  -2   3   6  704.11   19.40
  -2   3   5   15.79    1.32
  -2  -3   5   13.11    0.99
  -2  -3   5   15.50    1.35
  -2  -3   5   13.87    0.79
  -2   3   5   13.92    0.79
  -2   3   4   44.72    2.38
  -2   3   4   46.89    2.69
  -2  -3   4   46.08    2.42
  -2   3   3  156.56    4.94
  -2  -3   3  170.36    5.36
  -2   3   3  152.53    5.14
  -2  -3   3  151.59    4.93
  -2   3   3  155.36    5.23
  -2   3   2  272.08    8.82
  -2  -3   2  277.04    8.96
  -2   3   2  277.00    8.90
  -2  -3   2  268.40    8.79
  -2   3   2  290.07    9.09
   2   3  -2  271.59    8.14
  -2  -3   1 1490.78   40.76
  -2   3   1 1469.05   40.53
  -2  -3   1 1501.74   40.57
  -2   3   1 1441.09   40.45
  -2  -3   1 1444.02   40.52
  -2   3   1 1513.79   40.71
   2   3  -1 1467.18   39.53
  -2  -3   0  369.38   11.13
  -2  -3   0  371.87   10.89
  -2   3   0  383.22   10.88
  -2  -3  -1   39.29    2.28
  -2  -3  -1   39.97    2.15
  -2   3  -1   31.11    1.94
  -2   3  -1   35.38    2.21
  -2  -3  -1   38.44    2.28
  -2  -3  -2 1152.49   31.96
  -2  -3  -2 1125.33   31.53
  -2   3  -2 1141.40   31.49
  -2   3  -2 1156.52   32.10
  -2  -3  -2 1130.95   32.00
  -2  -3  -3   72.33    3.32
  -2  -3  -3   70.24    2.94
  -2   3  -3   64.15    2.82
  -2  -3  -3   68.66    2.04
  -2  -3  -3   68.26    3.34
  -2   3  -3   60.99    2.01
  -2   3  -3   59.34    3.21
  -2   3  -3   61.82    2.00
  -2  -3  -4  421.78   12.02
  -2  -3  -4  416.54   12.61
  -2   3  -4  397.31   11.94
  -2   3  -4  386.56   10.91
  -2  -3  -4  410.74   12.82
  -2   3  -4  386.63   12.70
  -2  -3  -4  414.01   10.94
  -2  -3  -5  263.27    8.20
  -2  -3  -5  257.76    8.82
  -2   3  -5  264.69    8.19
  -2   3  -5  267.86    8.07
  -2   3  -5  256.48    7.16
  -2  -3  -5  262.78    9.15
  -2   3  -5  259.79    9.10
  -2  -3  -5  257.44    7.17
  -2   3  -6    0.75    0.49
  -2  -3  -6    0.18    0.33
  -2  -3  -6   -0.09    0.65
  -2  -3  -6    0.39    0.53
  -2   3  -6    2.01    0.96
  -2   3  -6    0.26    0.26
  -2  -3  -6   -0.11    0.87
  -2  -3  -6    0.40    0.26
  -2   3  -7   34.20    1.95
  -2  -3  -7   32.57    2.37
  -2  -3  -7   32.93    1.79
  -2   3  -7   30.55    1.21
  -2  -3  -7   35.10    2.75
  -2   3  -7   34.80    2.70
  -2   3  -8   46.57    2.51
  -2  -3  -8   46.80    2.98
  -2  -3  -8   44.19    3.32
  -2   3  -8   50.19    3.45
  -2  -3  -8   43.88    2.29
  -2   3  -8   46.98    1.67
  -2  -3  -9  164.55    5.33
  -2   3  -9  153.70    4.97
  -2   3  -9  166.19    4.59
  -2   3  -9  151.91    4.85
  -2   3  -9  155.26    4.66
  -2   3  -9  148.07    4.67
  -2  -3  -9  165.09    7.40
  -2   3  -9  150.56    7.10
  -2  -3  -9  163.95    5.06
  -2   3  -9  155.05    4.51
  -2  -3  -9  155.90    4.95
  -2   3  -9  157.10    4.90
  -2  -3  -9  148.09    4.84
  -2   3  -9  156.56    4.75
  -2  -3  -9  159.46    4.96
  -2   3  -9  160.17    4.51
  -2  -3  -9  156.53    4.93
  -2  -3  -9  161.07    4.98
  -2   3  -9  146.82    4.91
  -2  -3  -9  156.18    5.01
  -2  -3  -9  165.53    6.69
  -2   3  -9  148.14    4.94
  -2   3  -9  157.20    5.87
  -2   3  -9  144.11    4.91
  -2  -3  -9  165.94    5.02
  -2   3  -9  157.60    5.04
  -2   3 -10    3.01    0.62
  -2  -3 -10    2.39    0.73
  -2   3 -10    2.77    0.52
  -2   3 -10    2.56    0.61
  -2   3 -10    3.33    0.58
  -2  -3 -10    3.09    0.64
  -2   3 -10    3.40    1.28
  -2  -3 -10    4.16    1.41
  -2  -3 -10    3.23    0.67
  -2   3 -10    3.90    0.64
  -2   3 -10    2.79    0.64
  -2  -3 -10    3.14    0.63
  -2  -3 -10    4.40    0.66
  -2   3 -10    2.81    0.48
  -2   3 -10    3.14    0.55
  -2  -3 -10    2.89    0.56
  -2   3 -10    2.43    0.58
  -2  -3 -10    3.17    0.59
  -2   3 -10    2.64    0.51
  -2  -3 -10    2.66    0.55
  -2   3 -10    2.81    0.41
  -2  -3 -10    2.75    0.56
  -2   3 -10    2.55    0.54
  -2   3 -10    2.44    0.53
  -2   3 -10    2.18    0.58
  -2  -3 -10    2.92    0.63
  -2  -3 -10    3.32    0.66
  -2   3 -10    2.66    0.65
  -2  -3 -10    2.73    1.02
  -2   3 -10    3.87    0.65
  -2  -3 -11   54.65    2.29
  -2   3 -11   49.96    2.11
  -2   3 -11   52.80    2.33
  -2  -3 -11   61.08    4.33
  -2   3 -11   49.21    3.92
  -2   3 -11   55.42    2.05
  -2  -3 -11   52.51    2.07
  -2   3 -11   55.46    2.16
  -2   3 -11   53.63    2.36
  -2  -3 -11   54.65    2.28
  -2  -3 -11   52.53    2.43
  -2   3 -11   55.40    2.33
  -2  -3 -11   52.80    2.27
  -2  -3 -11   55.02    2.21
  -2   3 -11   55.70    2.11
  -2   3 -11   55.94    2.12
  -2  -3 -11   54.99    2.24
  -2  -3 -11   52.05    2.02
  -2   3 -11   50.10    1.91
  -2   3 -11   51.44    2.25
  -2   3 -11   49.99    2.24
  -2  -3 -11   53.74    2.30
  -2   3 -11   52.46    2.33
  -2  -3 -11   52.35    2.32
  -2  -3 -11   52.20    2.28
  -2   3 -11   50.58    2.26
  -2   3 -11   49.77    2.27
  -2  -3 -11   58.02    3.75
  -2   3 -12  212.74    6.80
  -2  -3 -12  215.86    6.68
  -2  -3 -12  216.22    6.88
  -2   3 -12  217.76    6.77
  -2  -3 -12  207.39    6.57
  -2  -3 -12  216.89    6.74
  -2   3 -12  215.42    6.48
  -2   3 -12  220.74    6.69
  -2   3 -12  220.65    6.73
  -2  -3 -12  220.78    6.77
  -2   3 -12  228.90    6.85
  -2  -3 -12  211.15    6.63
  -2   3 -12  210.34    6.69
  -2  -3 -12  205.31    6.47
  -2  -3 -12  206.21    6.27
  -2  -3 -12  206.35    6.36
  -2   3 -12  217.88    6.48
  -2   3 -12  216.85    6.42
  -2  -3 -12  210.65    9.54
  -2   3 -12  217.00    9.58
  -2  -3 -12  217.90    6.67
  -2  -3 -12  214.20    6.72
  -2   3 -12  216.92    6.73
  -2   3 -12  213.58    6.75
  -2  -3 -12  213.39    8.83
  -2  -3 -12  213.63    6.76
  -2   3 -13   71.35    3.12
  -2   3 -13   74.41    3.10
  -2  -3 -13   69.98    2.57
  -2  -3 -13   72.38    5.10
  -2   3 -13   74.18    5.10
  -2   3 -13   71.86    2.99
  -2  -3 -13   77.00    2.94
  -2  -3 -13   77.07    3.11
  -2   3 -13   72.65    2.99
  -2  -3 -13   77.15    2.99
  -2   3 -13   78.84    2.98
  -2   3 -13   76.14    2.76
  -2   3 -13   70.95    2.90
  -2   3 -13   71.16    2.83
  -2  -3 -13   77.83    3.03
  -2   3 -13   77.12    3.02
  -2  -3 -13   71.34    2.85
  -2  -3 -13   74.49    2.72
  -2   3 -13   70.44    2.89
  -2  -3 -13   75.27    2.90
   2  -3  13   68.00    4.57
  -2  -3 -13   71.45    2.95
  -2   3 -13   70.52    2.93
  -2   3 -13   70.58    2.95
  -2  -3 -13   72.53    2.98
  -2   3 -14  201.64    6.60
  -2   3 -14  199.02    9.50
  -2  -3 -14  213.05    9.77
  -2  -3 -14  216.10    6.60
  -2   3 -14  207.81    6.75
  -2  -3 -14  225.73    6.69
  -2  -3 -14  215.33    6.82
  -2   3 -14  203.57    6.69
  -2  -3 -14  215.66    6.74
  -2   3 -14  207.88    6.45
  -2   3 -14  213.58    6.64
  -2  -3 -14  215.93    6.49
  -2   3 -14  212.26    6.73
  -2  -3 -14  213.09    6.57
  -2  -3 -14  202.82    6.30
  -2   3 -14  194.91    6.56
   2  -3  14  211.24    9.14
  -2   3 -14  218.72    6.52
  -2  -3 -14  216.22    6.76
  -2   3 -14  206.65    6.65
  -2  -3 -14  212.59    6.72
  -2   3 -14  201.27    6.65
  -2   3 -14  207.35    6.71
  -2  -3 -14  216.59    6.76
  -2   3 -15   43.44    2.87
  -2   3 -15   43.10    3.85
  -2  -3 -15   43.00    3.90
  -2  -3 -15   42.03    1.99
  -2   3 -15   44.34    2.21
  -2  -3 -15   48.49    2.27
  -2   3 -15   45.48    2.17
  -2   3 -15   45.73    2.19
  -2  -3 -15   44.39    2.04
  -2  -3 -15   45.87    2.02
  -2   3 -15   43.90    2.03
  -2  -3 -15   44.08    2.14
  -2  -3 -15   40.43    1.86
  -2   3 -15   41.43    2.05
  -2  -3 -15   42.03    1.95
  -2   3 -15   43.64    2.04
   2  -3  15   43.58    3.58
  -2  -3 -15   42.97    2.12
  -2   3 -15   42.09    2.10
  -2   3 -15   41.00    2.09
  -2  -3 -15   43.68    2.15
  -2  -3 -15   44.60    2.16
  -2   3 -15   44.14    1.89
  -2   3 -15   43.29    2.10
  -2   3 -16  151.15    4.84
  -2  -3 -16  147.32    5.01
  -2  -3 -16  152.01    4.81
  -2   3 -16  148.38    5.03
  -2  -3 -16  157.67    5.15
  -2  -3 -16  148.03    4.77
  -2   3 -16  147.64    4.85
  -2   3 -16  148.52    4.97
  -2  -3 -16  144.15    5.01
  -2   3 -16  149.87    5.04
  -2  -3 -16  150.92    4.89
  -2  -3 -16  148.42    4.85
  -2   3 -16  152.14    5.11
  -2   3 -16  146.86    5.11
  -2   3 -16  140.81    4.96
  -2  -3 -16  152.56    5.06
  -2  -3 -16  149.33    5.01
  -2   3 -16  150.37    5.04
  -2  -3 -17   46.53    2.13
  -2   3 -17   45.61    2.06
  -2   3 -17   47.86    2.12
  -2   3 -17   46.05    2.11
  -2  -3 -17   48.87    2.21
  -2  -3 -17   47.10    2.11
  -2   3 -17   46.70    1.93
  -2  -3 -17   41.41    1.80
  -2   3 -17   44.78    2.08
  -2  -3 -17   48.73    2.15
  -2   3 -17   47.12    2.12
  -2   3 -17   47.12    2.13
  -2  -3 -17   45.52    2.11
  -2  -3 -18    4.99    0.71
  -2   3 -18    3.57    0.64
  -2   3 -18    4.98    0.69
  -2   3 -18    3.96    0.67
  -2  -3 -18    5.16    0.81
  -2   3 -18    4.09    0.71
  -2  -3 -18    4.72    0.68
  -2   3 -18    3.77    0.64
  -2  -3 -18    4.77    0.75
  -2   3 -18    4.78    0.76
  -2  -3 -18    4.69    0.72
  -2   3 -18    4.28    0.69
  -2  -3 -19   15.35    1.02
  -2   3 -19   16.14    1.00
  -2  -3 -19   16.67    1.02
  -2   3 -19   16.74    0.97
  -2  -3 -19   16.78    1.10
  -2   3 -19   17.29    1.01
  -2   3 -19   18.43    1.07
  -2  -3 -19   16.94    1.00
  -2   3 -19   16.89    0.98
  -2  -3 -19   16.28    1.04
  -2   3 -19   17.74    1.06
  -2   3 -19   18.10    1.06
  -2  -3 -19   16.33    1.03
  -2  -3 -20   36.24    1.49
  -2   3 -20   42.32    1.53
  -2  -3 -20   41.21    1.55
  -2   3 -20   42.32    1.57
  -2   3 -20   37.91    1.38
  -2   3 -20   35.11    1.37
  -2  -3 -20   40.43    1.59
  -2   3 -20   39.73    1.54
  -2   3 -20   39.44    1.53
  -2  -3 -20   39.24    1.54
  -2  -3 -20   38.29    1.52
  -2   3 -21    3.00    0.32
  -2  -3 -21    3.03    0.31
  -2   3 -21    2.22    0.29
  -2  -3 -21    3.09    0.36
  -2  -3 -21    2.47    0.31
   2  -4 -22   19.36    0.80
   2  -4 -22   18.00    0.81
   2   4 -22   20.12    0.84
   2  -4 -22   21.17    0.89
  -2   4  22   18.15    0.77
  -2  -4  22   18.77    0.79
  -2  -4  21    6.43    0.58
  -2   4  21    5.16    0.53
   2  -4 -21    4.73    0.51
   2   4 -21    6.45    0.55
  -2   4  21    4.64    0.54
   2   4 -20   21.50    1.13
  -2  -4  20   18.66    0.99
  -2  -4  20   22.12    1.18
  -2   4  20   21.15    1.12
   2   4 -20   19.18    1.07
   2  -4 -20   20.02    1.05
   2   4 -20   21.34    1.07
  -2  -4  20   21.14    1.17
  -2   4  20   19.65    1.14
  -2   4  19   18.42    1.19
  -2  -4  19   17.39    1.17
   2   4 -19   18.61    1.13
  -2  -4  19   16.99    1.07
   2   4 -19   17.99    1.11
  -2  -4  19   18.89    1.20
  -2   4  19   18.21    1.15
   2  -4 -19   18.01    1.04
   2   4 -19   19.28    1.07
   2   4 -19   19.03    1.32
  -2   4  18   20.83    1.35
  -2  -4  18   21.32    1.35
   2   4 -18   20.39    1.25
  -2  -4  18   20.23    1.25
  -2   4  18   22.95    1.36
   2   4 -18   22.51    1.31
   2  -4 -18   21.98    1.20
   2   4 -18   21.86    1.18
   2   4 -18   21.23    1.44
  -2   4  17   76.47    3.05
  -2  -4  17   81.36    3.10
  -2  -4  17   74.88    2.76
   2   4 -17   79.97    3.19
   2   4 -17   79.51    2.90
   2   4 -17   80.12    2.99
  -2   4  17   79.23    3.04
  -2  -4  17   80.67    3.01
  -2   4  17   72.85    2.72
   2  -4 -17   81.59    2.79
   2   4 -17   79.96    2.77
  -2  -4  16   53.73    2.27
  -2   4  16   46.83    2.00
   2  -4 -16   47.90    4.07
   2  -4 -16   44.44    1.91
   2   4 -16   53.06    1.99
  -2  -4  16   54.17    2.32
  -2   4  16   44.74    2.20
   2  -4 -16   43.97    2.07
   2   4 -16   53.09    2.14
   2  -4 -16   41.41    3.12
   2   4 -16   48.82    3.39
  -2   4  16   46.58    2.22
   2   4 -16   54.50    2.42
  -2  -4  16   51.80    2.10
   2  -4 -15   28.24    1.59
  -2   4  15   32.71    1.72
   2   4 -15   29.64    1.52
   2  -4 -15   31.80    1.58
   2   4 -15   31.44    1.76
  -2  -4  15   31.24    2.74
   2   4 -15   24.86    2.77
  -2   4  15   33.17    1.57
  -2  -4  15   30.49    1.67
   2  -4 -15   28.59    3.12
   2  -4 -15   34.21    2.69
   2   4 -15   28.26    2.51
  -2  -4  15   28.71    1.53
   2  -4 -14   47.46    2.09
  -2   4  14   47.79    2.18
  -2   4  14   49.29    2.03
  -2  -4  14   47.10    2.14
   2  -4 -14   51.88    4.08
   2   4 -14   49.73    2.24
   2  -4 -14   49.70    2.03
   2   4 -14   44.58    1.95
   2  -4 -14   52.25    3.28
   2   4 -14   45.53    3.09
  -2  -4  14   39.99    3.18
   2   4 -14   43.45    3.56
  -2  -4  14   44.29    2.00
   2   4 -13    0.80    0.44
   2   4 -13    0.49    0.81
   2  -4 -13    1.18    0.98
  -2  -4  13    1.46    0.52
   2  -4 -13    0.77    0.50
  -2  -4  13    0.51    0.55
   2   4 -13    1.55    1.02
  -2  -4  13    0.68    0.73
   2  -4 -13    1.44    1.16
  -2   4  13    1.08    0.49
  -2   4  13    1.60    0.56
   2  -4 -13    0.78    0.50
   2  -4 -12   42.80    3.50
   2  -4 -12   41.82    1.83
   2  -4 -12   40.35    1.71
  -2  -4  12   42.44    1.85
  -2  -4  12   36.80    2.88
   2   4 -12   37.55    3.21
   2   4 -12   44.62    2.75
  -2  -4  12   43.21    1.94
  -2   4  12   44.07    1.83
   2   4 -12   40.10    1.73
   2  -4 -11   60.32    4.05
   2  -4 -11   53.56    2.18
   2  -4 -11   54.61    2.09
  -2  -4  11   55.05    3.50
   2   4 -11   58.22    3.74
  -2  -4  11   59.60    2.26
   2   4 -11   55.48    2.11
  -2  -4  11   61.92    2.25
  -2  -4  11   57.92    2.32
  -2   4  11   61.56    2.27
  -2  -4  10  175.50    5.30
  -2   4  10  169.35    5.19
   2  -4 -10  163.83    7.33
  -2  -4  10  171.18    5.23
  -2   4  10  166.18    5.24
   2  -4 -10  159.31    5.14
  -2   4  10  162.79    6.24
   2   4 -10  192.47    6.30
  -2  -4  10  166.73    6.83
   2   4 -10  172.96    7.10
   2   4 -10  175.00    5.20
  -2   4   9  798.52   23.33
   2  -4  -9  836.03   24.59
  -2  -4   9  813.69   23.87
   2   4  -9  787.99   24.04
  -2   4   8   39.21    2.41
  -2   4   8   39.39    1.62
  -2  -4   8   38.45    1.60
   2  -4  -8   39.00    2.81
  -2  -4   8   40.95    2.61
   2   4  -8   39.14    2.67
  -2   4   7 1927.02   51.37
  -2  -4   7 1857.67   49.94
  -2   4   7 1855.97   49.94
  -2  -4   7 1910.69   51.58
   2   4  -7 1871.05   51.58
  -2   4   6    8.95    1.14
  -2   4   6    8.09    0.64
  -2  -4   6    8.94    0.66
  -2  -4   6    7.99    1.17
   2   4  -6    9.18    1.18
  -2   4   5   11.59    1.31
  -2  -4   5   14.55    0.79
  -2   4   5   12.82    0.77
  -2  -4   5   15.73    1.48
   2   4  -5   15.28    1.35
  -2   4   4  376.17   11.45
  -2  -4   4  362.07   11.61
  -2   4   4  388.86   11.91
  -2   4   4  372.26   11.61
  -2  -4   4  362.67   11.45
   2   4  -4  348.74   10.99
  -2   4   3    2.55    0.89
  -2   4   3    2.13    0.75
  -2  -4   3    2.50    0.89
  -2  -4   3    1.78    0.71
   2   4  -3    2.66    0.60
  -2   4   3    2.45    0.94
  -2   4   2   84.32    3.65
  -2  -4   2   89.09    3.76
  -2   4   2   86.02    3.74
  -2  -4   2   84.43    3.82
  -2   4   2   82.80    3.84
   2   4  -2   85.29    3.13
  -2  -4   1  508.97   15.41
  -2   4   1  494.89   14.86
  -2   4   1  496.98   15.12
  -2  -4   1  513.82   14.99
  -2  -4   1  504.88   15.29
   2   4  -1  508.22   14.07
  -2   4   0  481.42   14.02
  -2  -4   0  480.53   13.73
  -2  -4   0  471.45   14.20
  -2   4   0  464.10   13.59
   2   4   0  451.50   12.61
  -2  -4   0  469.91   14.15
   2  -4   0  447.36   12.67
  -2  -4  -1   61.57    3.20
  -2  -4  -1   63.68    2.87
  -2   4  -1   60.31    2.76
  -2  -4  -2  786.77   22.18
  -2  -4  -2  775.23   21.44
  -2   4  -2  731.04   21.29
  -2   4  -2  736.02   21.90
  -2  -4  -2  768.28   21.93
  -2  -4  -3  321.94   10.31
  -2  -4  -3  320.30    9.57
  -2   4  -3  321.01    9.50
  -2  -4  -3  305.15    8.50
  -2   4  -3  311.04    8.49
  -2   4  -3  307.68   10.18
  -2  -4  -3  299.75   10.10
  -2   4  -4 1485.14   40.91
  -2  -4  -4 1543.56   41.91
  -2  -4  -4 1542.07   40.98
  -2   4  -4 1469.35   39.84
  -2   4  -4 1495.97   41.88
  -2  -4  -4 1538.12   41.91
  -2  -4  -4 1513.07   39.86
  -2   4  -5  130.77    4.57
  -2  -4  -5  121.57    4.50
  -2  -4  -5  125.90    5.28
  -2  -4  -5  118.20    3.61
  -2   4  -5  129.90    5.43
  -2  -4  -5  120.73    5.33
  -2   4  -5  129.15    3.63
  -2   4  -5  128.77    3.72
  -2   4  -5  131.41    4.72
  -2  -4  -6   92.44    4.40
  -2   4  -6   99.71    3.92
  -2  -4  -6   89.73    4.52
  -2   4  -6   94.20    4.61
  -2   4  -6   91.18    2.86
  -2  -4  -7    0.84    0.85
  -2   4  -7    0.12    0.84
  -2   4  -7    0.93    0.28
  -2   4  -7    0.07    0.49
  -2  -4  -7    0.61    0.77
  -2  -4  -8    0.46    0.39
  -2  -4  -8    0.89    0.44
  -2  -4  -8    0.25    0.42
  -2   4  -8    0.28    0.43
  -2   4  -8    0.32    0.26
  -2  -4  -8    0.67    0.92
  -2   4  -8    0.39    0.85
  -2  -4  -8    0.22    0.72
  -2   4  -8    0.34    0.44
  -2   4  -8    0.24    0.51
  -2  -4  -8    0.28    0.46
  -2  -4  -9  388.42   11.39
  -2   4  -9  389.92   11.38
  -2  -4  -9  412.91   13.61
  -2   4  -9  393.15   11.42
  -2  -4  -9  390.42   11.43
  -2   4  -9  402.53   11.13
  -2  -4  -9  404.89   11.30
  -2  -4  -9  409.15   14.13
  -2   4  -9  394.37   13.97
  -2  -4  -9  390.81   11.71
  -2   4  -9  394.10   11.45
  -2   4  -9  419.71   11.00
  -2  -4  -9  402.65   11.69
  -2  -4  -9  409.93   11.45
  -2  -4  -9  394.37   11.45
  -2   4  -9  394.14   11.25
  -2  -4  -9  405.45   11.36
  -2   4  -9  402.44   11.39
  -2   4  -9  413.48   10.97
  -2  -4  -9  390.48   11.36
  -2   4  -9  405.46   11.11
  -2   4  -9  401.06   11.43
  -2   4  -9  389.66   12.60
  -2   4  -9  387.11   11.46
  -2  -4  -9  404.94   11.48
  -2   4  -9  395.63   11.55
  -2   4  -9  387.73   11.13
  -2   4 -10   43.96    1.68
  -2   4 -10   45.42    1.63
  -2  -4 -10   41.10    1.77
  -2   4 -10   42.58    1.82
  -2  -4 -10   34.88    3.23
  -2   4 -10   45.92    3.57
  -2  -4 -10   41.09    2.10
  -2   4 -10   40.79    1.91
  -2   4 -10   42.41    1.60
  -2  -4 -10   40.30    2.00
  -2  -4 -10   41.56    1.89
  -2  -4 -10   45.58    1.95
  -2   4 -10   42.75    1.75
  -2  -4 -10   41.34    1.91
  -2   4 -10   42.56    1.88
  -2   4 -10   42.15    1.61
  -2  -4 -10   41.23    1.85
  -2   4 -10   39.72    1.87
  -2   4 -10   41.31    1.62
  -2   4 -10   42.02    1.93
  -2  -4 -10   43.49    1.94
  -2   4 -10   44.02    2.03
  -2   4 -10   39.28    1.62
  -2  -4 -10   41.88    1.90
  -2  -4 -10   45.51    3.23
  -2   4 -10   40.16    1.89
  -2  -4 -10   40.81    1.91
  -2   4 -10   42.20    1.89
  -2   4 -11    9.27    0.86
  -2   4 -11    8.26    0.79
  -2  -4 -11    8.48    0.79
  -2   4 -11    8.97    1.82
  -2  -4 -11    9.67    1.88
  -2  -4 -11    8.51    1.00
  -2   4 -11    8.41    0.89
  -2   4 -11    8.27    1.19
  -2   4 -11    8.93    0.94
  -2  -4 -11    7.47    0.90
  -2  -4 -11    7.84    0.84
  -2   4 -11    7.71    0.90
  -2   4 -11    9.78    0.79
  -2  -4 -11    7.48    0.84
  -2   4 -11    9.03    0.86
  -2   4 -11    8.71    0.91
  -2   4 -11    9.89    0.68
  -2  -4 -11    9.49    0.85
  -2   4 -11    8.71    0.87
  -2  -4 -11    8.34    0.76
   2  -4  11    9.58    1.57
  -2   4 -11    7.34    0.84
  -2  -4 -11    8.68    0.91
  -2  -4 -11    8.34    0.89
  -2   4 -11    9.52    0.92
  -2   4 -11    8.48    0.87
  -2  -4 -11    8.88    0.90
  -2  -4 -11    8.33    1.52
  -2  -4 -12   40.97    1.95
  -2  -4 -12   44.12    3.71
  -2   4 -12   37.24    3.44
  -2   4 -12   39.11    1.74
  -2  -4 -12   40.02    1.71
  -2   4 -12   39.56    2.04
  -2   4 -12   36.34    1.94
  -2  -4 -12   36.69    1.87
  -2  -4 -12   36.84    1.99
  -2   4 -12   37.47    1.90
  -2   4 -12   38.29    1.73
  -2  -4 -12   36.53    1.90
  -2   4 -12   40.73    2.02
  -2  -4 -12   39.42    1.83
  -2  -4 -12   36.00    1.60
  -2   4 -12   38.82    1.88
   2  -4  12   37.62    3.17
  -2   4 -12   41.81    1.95
  -2  -4 -12   41.04    1.98
  -2   4 -12   39.12    1.90
  -2  -4 -12   36.54    1.86
  -2   4 -12   37.07    1.88
  -2  -4 -12   37.34    3.11
  -2   4 -12   40.08    1.94
  -2  -4 -12   38.85    1.92
  -2  -4 -13    4.45    0.79
  -2  -4 -13    7.92    1.82
  -2   4 -13    2.54    1.22
  -2   4 -13    5.58    1.90
  -2  -4 -13    4.56    0.63
  -2   4 -13    4.11    1.22
  -2   4 -13    3.85    0.77
  -2  -4 -13    5.19    0.75
  -2   4 -13    4.02    0.77
  -2  -4 -13    3.28    0.84
  -2  -4 -13    5.52    0.79
  -2   4 -13    4.45    0.66
  -2   4 -13    3.97    0.77
  -2  -4 -13    5.22    0.71
  -2  -4 -13    4.76    0.71
  -2   4 -13    3.33    0.70
   2  -4  13    4.77    1.36
  -2   4 -13    4.20    0.77
  -2  -4 -13    4.66    0.80
  -2   4 -13    3.85    0.78
  -2  -4 -13    5.82    0.85
  -2   4 -13    4.44    0.73
  -2  -4 -13    4.74    0.81
  -2   4 -13    4.48    0.74
  -2  -4 -14    5.07    0.86
  -2   4 -14    4.25    0.77
  -2  -4 -14    4.66    0.84
  -2   4 -14    4.63    0.86
  -2  -4 -14    5.26    0.83
  -2   4 -14    3.81    1.45
  -2  -4 -14    3.86    1.43
  -2   4 -14    3.95    2.31
  -2   4 -14    4.74    0.86
  -2  -4 -14    4.26    0.73
  -2   4 -14    3.77    0.80
  -2  -4 -14    4.84    0.90
  -2   4 -14    4.89    0.71
  -2  -4 -14    5.24    0.84
  -2   4 -14    4.80    0.79
  -2  -4 -14    4.23    0.68
  -2  -4 -14    4.87    0.71
  -2   4 -14    4.38    0.74
   2  -4  14    2.73    1.17
  -2   4 -14    4.04    0.69
  -2  -4 -14    4.87    0.82
  -2   4 -14    3.89    0.74
  -2   4 -14    3.95    0.76
  -2  -4 -14    4.89    0.75
  -2   4 -15    1.41    0.66
  -2  -4 -15    1.08    0.68
  -2   4 -15    0.69    0.66
  -2  -4 -15    1.29    0.65
  -2   4 -15   -0.63    2.40
  -2   4 -15    1.39    1.17
  -2  -4 -15    0.20    0.97
  -2  -4 -15    1.54    0.64
  -2   4 -15    1.63    0.73
  -2  -4 -15    1.41    0.72
  -2   4 -15    1.22    0.65
  -2   4 -15    1.08    0.69
  -2  -4 -15    1.20    0.56
  -2  -4 -15    0.75    0.65
  -2   4 -15    1.32    0.56
  -2  -4 -15    1.12    0.50
  -2   4 -15    0.93    0.56
  -2   4 -15    0.86    0.60
  -2  -4 -15    1.40    0.56
  -2  -4 -15    0.90    0.67
  -2   4 -15    0.97    0.49
  -2   4 -15    1.47    0.62
   2  -4  15    0.86    0.98
  -2  -4 -16   29.03    1.62
  -2   4 -16   26.69    1.45
  -2  -4 -16   25.12    1.45
  -2   4 -16   27.62    1.55
  -2  -4 -16   23.73    1.30
  -2  -4 -16   26.50    1.57
  -2  -4 -16   25.51    1.55
  -2   4 -16   30.61    1.65
  -2   4 -16   28.65    1.61
  -2  -4 -16   26.64    1.62
  -2   4 -16   29.31    1.58
  -2   4 -16   29.96    1.65
  -2  -4 -16   27.51    1.51
  -2   4 -16   28.79    1.69
  -2   4 -16   28.45    2.57
  -2  -4 -16   24.21    1.60
  -2   4 -16   30.41    1.63
  -2   4 -17    2.54    0.53
  -2   4 -17    3.43    0.71
  -2   4 -17    2.43    0.67
  -2  -4 -17    2.72    0.62
  -2  -4 -17    2.82    0.69
  -2   4 -17    2.31    0.60
  -2   4 -17    2.51    0.67
  -2   4 -17    0.79    2.23
  -2  -4 -17    3.34    0.72
  -2   4 -17    2.83    0.72
  -2   4 -17    2.73    0.67
  -2  -4 -17    2.76    0.64
  -2  -4 -17    3.54    0.66
  -2   4 -17    2.62    0.63
  -2  -4 -17    3.39    0.79
  -2  -4 -18    5.47    0.71
  -2   4 -18    4.23    0.63
  -2   4 -18    4.44    0.65
  -2   4 -18    4.91    0.69
  -2  -4 -18    5.41    0.72
  -2  -4 -18    5.28    0.72
  -2   4 -18    5.66    0.74
  -2   4 -18    4.45    0.66
  -2  -4 -18    5.87    0.79
  -2   4 -18    4.67    0.66
  -2  -4 -18    5.58    0.68
  -2   4 -19    2.59    0.50
  -2  -4 -19    2.84    0.51
  -2   4 -19    2.31    0.45
  -2   4 -19    1.99    0.45
  -2  -4 -19    2.89    0.58
  -2  -4 -19    2.63    0.54
  -2   4 -19    2.39    0.55
  -2   4 -19    2.57    0.50
  -2  -4 -19    1.65    0.49
  -2  -4 -19    3.16    0.59
  -2   4 -19    2.61    0.53
  -2   4 -20    7.90    0.55
  -2  -4 -20    9.29    0.65
  -2  -4 -20    9.00    0.62
  -2  -4 -20    8.69    0.67
  -2  -4 -20    8.44    0.61
  -2  -4 -20    8.68    0.62
  -2   4 -20    8.92    0.56
  -2   4 -20    9.99    0.67
  -2   4 -21    9.58    0.49
  -2  -4 -21    8.74    0.50
  -2   5  22    4.20    0.33
   2   5 -22    5.19    0.39
  -2   5  21   41.91    1.53
  -2  -5  21   42.68    1.56
   2  -5 -21   42.50    1.48
   2   5 -20   20.27    1.08
   2  -5 -20   21.43    1.03
   2   5 -20   22.62    1.05
  -2  -5  20   20.27    1.02
  -2   5  20   21.04    1.14
  -2  -5  20   19.54    1.09
  -2  -5  20   22.61    1.16
  -2   5  20   22.74    1.13
   2   5 -20   19.77    1.05
  -2  -5  19    3.37    0.59
   2   5 -19    3.80    0.63
   2   5 -19    3.10    0.74
   2   5 -19    4.13    0.60
  -2   5  19    3.12    0.59
  -2   5  19    2.35    0.57
  -2  -5  19    3.45    0.59
   2  -5 -19    2.87    0.53
   2   5 -19    3.48    0.55
   2  -5 -18   33.55    1.50
   2   5 -18   31.75    1.48
   2   5 -18   34.36    1.85
   2   5 -18   31.21    1.56
  -2  -5  18   33.63    1.64
  -2  -5  18   33.67    1.69
  -2   5  18   34.33    1.71
   2   5 -18   35.60    1.66
  -2   5  18   34.96    1.69
   2   5 -17    3.42    0.70
  -2   5  17    4.13    0.76
   2   5 -17    3.05    0.69
  -2  -5  17    3.25    0.59
  -2  -5  17    3.07    0.69
  -2   5  17    3.50    0.69
  -2  -5  17    2.99    0.68
   2   5 -17    4.48    0.89
   2   5 -17    3.37    0.59
   2  -5 -17    4.00    0.62
  -2   5  16   79.27    3.11
   2   5 -16   80.29    2.95
  -2   5  16   79.75    3.14
  -2  -5  16   80.52    3.14
   2  -5 -16   70.29    5.09
   2  -5 -16   75.30    2.77
   2   5 -16   86.70    2.84
   2  -5 -16   77.27    4.32
   2   5 -16   80.02    4.45
  -2  -5  16   85.70    3.02
   2   5 -16   81.59    3.26
  -2  -5  16   87.96    3.18
  -2  -5  15    0.99    0.56
   2  -5 -15    1.87    0.65
   2   5 -15    1.35    0.60
  -2   5  15    1.57    0.61
  -2  -5  15    1.54    0.61
   2   5 -15    1.57    0.71
   2   5 -15    1.19    0.94
   2  -5 -15    1.93    1.05
   2  -5 -15    2.12    0.53
   2   5 -15    1.86    1.07
  -2  -5  15    0.46    0.72
   2  -5 -15    2.01    1.27
  -2   5  15    1.67    0.67
  -2   5  15    1.75    0.53
  -2  -5  15    1.14    0.64
  -2   5  14   10.64    0.87
  -2  -5  14   10.82    1.02
  -2  -5  14   11.30    0.95
   2   5 -14   10.70    1.81
  -2  -5  14   11.39    1.71
   2  -5 -14   12.73    2.11
   2   5 -14   11.15    1.10
   2  -5 -14   11.36    0.93
   2   5 -14    9.91    0.91
   2   5 -14   10.48    1.54
   2  -5 -14   11.05    1.58
  -2   5  14   11.33    1.03
   2  -5 -14    9.67    0.92
   2  -5 -13    1.23    0.54
  -2   5  13    0.39    0.54
   2  -5 -13    1.01    0.53
  -2  -5  13    0.69    0.53
   2   5 -13    0.88    0.48
   2   5 -13    1.38    0.93
   2  -5 -13    1.86    1.03
   2   5 -13    0.79    0.96
  -2  -5  13    1.02    0.78
   2  -5 -13    1.31    1.18
  -2  -5  13    1.73    0.62
  -2   5  13    1.18    0.47
  -2  -5  12  195.26    6.06
  -2  -5  12  204.82    6.22
  -2   5  12  204.51    6.05
   2  -5 -12  214.85    9.06
   2   5 -12  194.82    5.99
   2  -5 -12  209.63    7.47
   2   5 -12  202.89    7.33
  -2  -5  12  197.76    6.13
   2  -5 -12  193.98    5.93
  -2  -5  12  190.16    8.12
   2   5 -12  191.85    8.33
   2  -5 -12  195.59    6.08
   2  -5 -11    3.67    0.59
   2  -5 -11    3.61    0.55
   2   5 -11    4.23    0.56
   2   5 -11    4.84    0.61
   2  -5 -11    3.55    1.26
   2   5 -11    4.18    1.26
  -2  -5  11    5.37    1.21
  -2  -5  11    5.36    0.73
  -2   5  11    4.84    0.61
  -2  -5  11    4.84    0.61
   2   5 -11    6.00    1.10
  -2  -5  11    4.65    0.65
   2   5 -10  359.17   10.14
   2   5 -10  350.60   10.23
  -2  -5  10  350.98   12.26
   2   5 -10  359.49   12.43
  -2  -5  10  354.97   10.34
  -2   5  10  373.21   10.26
  -2  -5  10  357.13   10.28
  -2   5  10  364.46   11.92
   2   5 -10  369.65   11.26
  -2  -5  10  351.12   10.28
   2  -5 -10  376.60   13.07
  -2   5  10  363.77   10.33
   2  -5 -10  363.33   10.24
  -2   5   9  143.14    5.91
   2   5  -9  163.94    5.40
  -2  -5   9  151.73    6.27
   2   5  -9  157.50    6.32
   2  -5  -9  140.82    6.51
  -2   5   9  135.92    4.49
  -2  -5   9  143.97    4.52
  -2   5   8   70.26    3.68
  -2  -5   8   78.21    3.96
   2   5  -8   69.60    3.78
  -2   5   8   68.49    2.48
  -2  -5   8   73.78    2.52
  -2   5   7  155.13    6.02
  -2  -5   7  150.29    6.08
   2   5  -7  147.51    5.91
  -2   5   7  152.90    4.57
  -2  -5   7  146.96    4.55
  -2   5   6    0.94    0.71
  -2  -5   6    0.81    0.66
  -2  -5   6    1.18    0.36
  -2   5   6    1.56    0.40
  -2   5   5  643.31   18.42
  -2  -5   5  616.18   18.46
   2   5  -5  609.91   17.96
  -2  -5   5  610.04   16.72
  -2   5   5  613.23   16.73
  -2   5   4  325.34   10.57
  -2  -5   4  327.66   10.56
  -2   5   4  322.01   10.46
  -2   5   4  329.86   10.90
  -2  -5   4  314.51   10.57
   2   5  -4  332.00   10.08
  -2   5   3  157.73    5.79
  -2  -5   3  145.88    5.55
  -2   5   3  152.20    5.55
   2   5  -3  141.71    5.03
  -2  -5   3  146.13    5.74
  -2   5   2  118.42    4.86
  -2  -5   2  117.76    4.65
  -2   5   2  114.49    4.56
  -2  -5   2  119.61    4.97
   2   5  -2  125.80    4.18
  -2   5   1   61.49    3.10
  -2  -5   1   53.76    2.71
  -2   5   1   63.43    2.80
  -2  -5   1   56.64    3.20
   2   5  -1   51.48    2.17
  -2  -5   1   57.33    3.09
  -2  -5   0   12.21    1.52
  -2   5   0   14.56    1.51
  -2   5   0   13.65    1.24
  -2  -5   0   12.77    1.24
  -2   5   0   12.85    0.70
   2   5   0   11.45    0.78
   2  -5   0   12.88    0.75
  -2  -5   0   16.54    1.63
  -2   5   0   13.61    1.44
  -2  -5  -1  201.23    7.41
  -2  -5  -1  205.06    6.67
  -2   5  -1  206.00    6.58
  -2   5  -1  196.15    5.72
   2  -5   1  201.35    6.11
  -2  -5  -2   29.69    2.29
  -2  -5  -2   29.65    1.80
  -2   5  -2   34.14    1.83
   2  -5   2   34.05    1.70
  -2   5  -2   33.14    1.26
  -2  -5  -2   29.87    2.08
  -2   5  -2   35.64    2.24
  -2   5  -3    4.06    0.39
  -2  -5  -3    4.23    0.75
  -2   5  -3    3.97    0.71
  -2  -5  -3    4.77    0.98
  -2   5  -3    4.60    0.94
  -2  -5  -3    4.04    0.36
  -2   5  -3    3.68    0.34
   2  -5   3    4.20    0.69
  -2  -5  -3    5.16    1.15
  -2   5  -4    0.55    0.26
  -2   5  -4    0.36    0.26
  -2  -5  -4    1.21    0.56
  -2   5  -4    0.53    0.51
  -2   5  -4    1.07    0.79
  -2   5  -4    0.26    0.23
  -2  -5  -4    1.13    0.26
  -2  -5  -4    0.80    0.80
   2  -5   4    1.47    0.55
  -2  -5  -4    0.39    0.80
  -2   5  -5    6.77    0.50
  -2   5  -5    6.34    0.48
  -2  -5  -5    5.73    0.83
  -2   5  -5    4.95    0.77
  -2   5  -5    5.72    0.41
  -2   5  -5    4.48    1.08
  -2  -5  -5    5.02    0.41
  -2  -5  -5    5.39    1.13
  -2   5  -5    6.51    0.95
  -2  -5  -5    6.12    1.19
  -2  -5  -6  289.48   10.44
  -2   5  -6  297.64    8.44
  -2   5  -6  304.80    8.47
  -2   5  -6  304.48    9.80
  -2  -5  -6  307.76   10.56
  -2   5  -6  297.55   10.50
  -2  -5  -7   10.05    1.46
  -2  -5  -7    8.70    1.47
  -2   5  -7   11.45    1.61
  -2   5  -7   10.82    1.25
   2  -5   7   11.37    1.41
  -2   5  -7    9.21    0.64
  -2   5  -7    9.92    0.66
  -2   5  -8   15.82    0.77
  -2   5  -8   14.78    0.84
  -2  -5  -8   14.72    0.98
  -2  -5  -8   13.91    0.95
  -2   5  -8   14.39    1.03
  -2  -5  -8   14.81    1.81
  -2  -5  -8   15.17    0.99
  -2   5  -8   16.52    0.83
  -2   5  -8   14.87    0.92
  -2   5  -8   15.89    0.86
  -2   5  -8   16.40    0.88
  -2   5  -8   14.81    0.86
  -2   5  -8   15.30    1.51
   2  -5   8   13.85    1.66
  -2  -5  -8   15.60    1.01
  -2  -5  -8   14.86    1.89
  -2   5  -8   18.10    2.04
  -2   5  -9   -0.13    0.40
  -2  -5  -9   -0.03    0.41
  -2  -5  -9    0.33    0.46
  -2   5  -9   -0.16    0.43
  -2  -5  -9    0.77    0.85
  -2   5  -9    0.07    0.44
  -2  -5  -9    0.63    0.54
  -2   5  -9   -0.34    0.45
  -2  -5  -9   -0.09    0.57
  -2   5  -9    0.02    0.29
  -2  -5  -9   -0.29    0.96
  -2   5  -9    0.14    0.86
  -2  -5  -9    0.39    0.43
  -2   5  -9    0.11    0.43
  -2  -5  -9    0.07    0.40
  -2  -5  -9   -0.24    0.43
  -2   5  -9   -0.14    0.32
  -2   5  -9    0.10    0.40
  -2   5  -9    0.54    0.38
  -2  -5  -9    0.03    0.40
  -2   5  -9    0.13    0.41
  -2  -5  -9    0.24    0.46
  -2   5  -9    0.22    0.32
  -2   5  -9    0.19    0.55
   2  -5   9    0.97    0.78
  -2  -5  -9    0.09    0.49
  -2   5  -9    0.29    0.29
  -2   5 -10    1.74    0.52
  -2  -5 -10    1.39    0.50
  -2  -5 -10    2.75    1.06
  -2  -5 -10    1.63    0.54
  -2   5 -10    1.67    0.56
  -2   5 -10    1.27    0.52
  -2   5 -10    1.54    0.38
  -2   5 -10    1.55    0.41
  -2  -5 -10    1.47    0.50
  -2  -5 -10    1.60    1.01
  -2   5 -10    1.72    1.05
  -2   5 -10    1.68    0.56
  -2  -5 -10    1.65    0.65
  -2   5 -10    1.52    0.56
  -2  -5 -10    2.13    0.70
  -2  -5 -10    1.40    0.49
  -2   5 -10    1.50    0.44
  -2  -5 -10    1.24    0.50
  -2   5 -10    2.47    0.55
  -2   5 -10    1.51    0.80
  -2  -5 -10    1.23    0.46
  -2   5 -10    1.94    0.55
  -2   5 -10    1.07    0.59
   2  -5  10    1.07    0.83
  -2  -5 -10    1.27    0.57
  -2   5 -10    1.04    0.50
  -2   5 -10    1.99    0.56
  -2   5 -10    1.74    0.38
  -2  -5 -11   45.65    1.92
  -2   5 -11   47.29    1.83
  -2   5 -11   43.60    1.91
  -2   5 -11   43.22    3.55
  -2  -5 -11   48.66    3.80
  -2  -5 -11   45.71    2.18
  -2   5 -11   44.43    2.05
  -2   5 -11   45.79    2.03
  -2  -5 -11   46.84    2.17
  -2   5 -11   44.27    2.17
  -2  -5 -11   46.81    2.05
  -2   5 -11   44.19    1.91
  -2  -5 -11   45.89    2.09
  -2   5 -11   46.89    2.07
  -2   5 -11   47.55    2.20
  -2   5 -11   41.79    1.77
  -2  -5 -11   45.10    1.97
  -2   5 -11   46.30    2.03
   2  -5  11   47.76    3.50
[truncated: 808,861 more chars]
