# Supplementary material for: Crystal structure and Hirshfeld surface analysis of 4-oxo-3-phenyl-2-sulfanyl­idene-5-(thio­phen-2-yl)-3,4,7,8,9,10-hexa­hydro-2H-pyrido[1,6-a:2,3-d′]di­pyrimidine-6-carbo­nitrile
Source: Acta Crystallogr E Crystallogr Commun. 2024 Feb 20;80(Pt 3):325–9. doi: 10.1107/S2056989024001658 (PMC10915664; doi:10.1107/S2056989024001658)
Supplement: Supplementary file 2 [file e-80-00325-Isup2.hkl]

data_I                                                                          
_shelx_title ' T481 in P2(1)/n'                                                 
_shelx_refln_list_code          4                                               
_shelx_F_calc_maximum      218.86                                               
_exptl_crystal_F_000       864.00                                               
_reflns_d_resolution_high  0.7888                                               
                                                                                
loop_                                                                           
 _space_group_symop_operation_xyz                                               
 'x, y, z'                                                                      
 '-x+1/2, y+1/2, -z+1/2'                                                        
 '-x, -y, -z'                                                                   
 'x-1/2, -y-1/2, z-1/2'                                                         
                                                                                
_cell_length_a     5.6347                                                       
_cell_length_b    18.0276                                                       
_cell_length_c    18.4011                                                       
_cell_angle_alpha  90.000                                                       
_cell_angle_beta   97.165                                                       
_cell_angle_gamma  90.000                                                       
                                                                                
_shelx_F_squared_multiplier     1.000                                           
                                                                                
loop_                                                                           
 _refln_index_h                                                                 
 _refln_index_k                                                                 
 _refln_index_l                                                                 
 _refln_F_squared_calc                                                          
 _refln_F_squared_meas                                                          
 _refln_F_squared_sigma                                                         
 _refln_observed_status                                                         
   2   0   0        417.72        409.60        11.51 o                         
   4   0   0        525.65        472.47         3.50 o                         
   6   0   0          2.37          2.38         1.06 o                         
   1   1   0       6179.37       5920.76        65.00 o                         
   2   1   0         16.23         22.83         1.97 o                         
   3   1   0       2753.09       2709.70        38.90 o                         
   4   1   0        333.18        271.53         2.47 o                         
   5   1   0        585.27        562.00         3.98 o                         
   6   1   0        263.27        245.10         2.97 o                         
   7   1   0         57.78         35.71         1.95 o                         
   0   2   0      12497.74      12405.68       232.69 o                         
   1   2   0        250.75        200.44         4.76 o                         
   2   2   0        378.59        397.06         8.95 o                         
   3   2   0       3371.22       3392.50        36.03 o                         
   4   2   0        111.89        113.09         1.03 o                         
   5   2   0        386.66        389.83         6.32 o                         
   6   2   0        547.88        602.15         5.24 o                         
   7   2   0         64.58         47.95         1.00 o                         
   1   3   0       4048.31       3582.42        43.75 o                         
   2   3   0       1596.33       1871.21        31.59 o                         
   3   3   0       1253.55       1405.10        27.81 o                         
   4   3   0          0.73          4.21         0.42 o                         
   5   3   0        109.21        115.10         1.36 o                         
   6   3   0        372.26        382.87         4.11 o                         
   7   3   0         32.79         18.75         1.22 o                         
   0   4   0       2018.54       1863.06        37.52 o                         
   1   4   0       5898.83       5241.11        75.48 o                         
   2   4   0       2642.82       2324.94        25.50 o                         
   3   4   0       1428.99       1563.05        17.82 o                         
   4   4   0         79.88         85.41         1.70 o                         
   5   4   0          5.67          9.13         0.65 o                         
   6   4   0         18.04         20.74         0.80 o                         
   1   5   0        540.98        324.79         7.94 o                         
   2   5   0         31.76         64.86         1.80 o                         
   3   5   0        502.70        649.75        13.11 o                         
   4   5   0        193.96        180.73         1.68 o                         
   5   5   0        461.51        481.96         3.35 o                         
   6   5   0        329.11        295.85         4.48 o                         
   0   6   0       9325.71       9142.38       175.02 o                         
   1   6   0        144.16        151.77         4.29 o                         
   2   6   0         21.91         22.44         2.11 o                         
   3   6   0       1481.91       1568.51        17.86 o                         
   4   6   0        496.78        444.40         3.20 o                         
   5   6   0        533.75        547.75         7.50 o                         
   6   6   0         60.03         65.77         1.50 o                         
   1   7   0          5.22          9.00         0.85 o                         
   2   7   0        106.04         68.27         3.69 o                         
   3   7   0        113.96         63.07         0.99 o                         
   4   7   0        210.03        203.12         3.35 o                         
   5   7   0        240.53        240.75         2.46 o                         
   6   7   0         19.42         17.78         0.84 o                         
   0   8   0      24187.30      26476.22       408.31 o                         
   1   8   0        671.73        820.57        10.10 o                         
   2   8   0        101.26        120.92         4.54 o                         
   3   8   0        242.69        232.82         2.31 o                         
   4   8   0        108.95        103.51         1.96 o                         
   5   8   0         79.16         94.62         1.63 o                         
   6   8   0        170.53        146.33         3.73 o                         
   1   9   0        666.33        695.47         8.34 o                         
   2   9   0        123.42        168.14         7.79 o                         
   3   9   0         34.39         35.61         1.07 o                         
   4   9   0        244.64        221.17         2.55 o                         
   5   9   0        181.43        181.87         2.50 o                         
   6   9   0          2.40          5.23         0.66 o                         
   0  10   0       2103.01       2225.24        45.30 o                         
   1  10   0       2048.14       2034.04        23.72 o                         
   2  10   0        215.00        178.16         3.86 o                         
   3  10   0       3555.98       3551.80        32.56 o                         
   4  10   0         17.62         22.79         0.92 o                         
   5  10   0         19.99         21.81         0.95 o                         
   6  10   0          1.15          1.73         0.50 o                         
   1  11   0        665.76        728.36        10.39 o                         
   2  11   0        168.36        184.33         3.59 o                         
   3  11   0       2954.62       2928.27        30.68 o                         
   4  11   0         97.33         83.51         2.11 o                         
   5  11   0          0.52          1.43         0.73 o                         
   6  11   0         22.78         23.83         1.00 o                         
   0  12   0         50.18         50.50         1.43 o                         
   1  12   0        138.29        130.58         1.87 o                         
   2  12   0         76.43         69.16         1.60 o                         
   3  12   0       1384.96       1423.45        18.08 o                         
   4  12   0         86.06         92.60         2.22 o                         
   5  12   0        361.08        364.04         6.52 o                         
   6  12   0          7.35          7.32         1.40 o                         
   1  13   0         44.24         70.02         1.46 o                         
   2  13   0         65.49         71.47         1.55 o                         
   3  13   0        255.98        246.27         4.17 o                         
   4  13   0        105.90        135.42         2.81 o                         
   5  13   0        111.67        116.30         1.93 o                         
   0  14   0       2834.67       2756.73        28.30 o                         
   1  14   0        216.29        198.45         2.63 o                         
   2  14   0        504.45        491.08         8.82 o                         
   3  14   0        187.65        185.81         4.79 o                         
   4  14   0        538.02        563.10         7.19 o                         
   5  14   0          0.30          0.61         0.50 o                         
   1  15   0        557.26        533.51         5.44 o                         
   2  15   0         32.88         27.93         1.19 o                         
   3  15   0          1.58          3.16         0.87 o                         
   4  15   0        110.56        102.07         2.20 o                         
   5  15   0        173.06        179.89         5.42 o                         
   0  16   0         89.62         70.18         2.05 o                         
   1  16   0         19.13         29.44         1.03 o                         
   2  16   0        964.81        988.65         9.76 o                         
   3  16   0        108.59        121.67         2.89 o                         
   4  16   0          5.28          4.22         1.04 o                         
   5  16   0        168.53        166.36         8.34 o                         
   1  17   0        241.97        251.62         3.24 o                         
   2  17   0         54.92         54.49         1.40 o                         
   3  17   0          9.94         12.14         1.27 o                         
   4  17   0          8.22          4.71         0.68 o                         
   0  18   0        150.73        109.10         2.77 o                         
   1  18   0         72.05         69.64         2.09 o                         
   2  18   0        214.99        207.62         3.00 o                         
   3  18   0        213.00        226.07         7.30 o                         
   4  18   0        167.65        159.04         4.13 o                         
   1  19   0          0.52          1.47         0.71 o                         
   2  19   0          0.04          3.60         0.68 o                         
   3  19   0         30.04         39.29         1.67 o                         
   0  20   0        530.06        588.96        10.28 o                         
   1  20   0          9.47         11.01         0.80 o                         
   2  20   0          0.12          1.89         0.56 o                         
   3  20   0          1.50          2.30         0.57 o                         
   1  21   0         31.44         41.34         1.50 o                         
   2  21   0          6.96          7.68         1.35 o                         
   0  22   0        100.06         91.87         3.05 o                         
   1  22   0          2.59          2.35         0.58 o                         
  -7   0   1         30.05         27.00         1.80 o                         
  -5   0   1         56.01         53.88         1.18 o                         
  -3   0   1       2213.47       2413.72        41.08 o                         
  -1   0   1       2449.91       2914.59        39.85 o                         
   1   0   1        462.38        414.89         9.92 o                         
   3   0   1          7.81         23.92         1.62 o                         
   5   0   1         27.61         33.33         1.22 o                         
   7   0   1        364.86        274.49         8.18 o                         
  -7   1   1         29.75         23.52         0.99 o                         
  -6   1   1         66.10         72.18         1.50 o                         
  -5   1   1        769.54        767.30         4.87 o                         
  -4   1   1       1236.31       1186.47         6.22 o                         
  -3   1   1          0.71          7.59         1.13 o                         
  -2   1   1       1301.25       1212.75        18.83 o                         
  -1   1   1       1826.78       1650.49        25.37 o                         
   0   1   1       2368.15       2691.99        35.87 o                         
   1   1   1       1545.37       1420.14        20.46 o                         
   2   1   1         24.22         23.60         1.84 o                         
   3   1   1        754.22        685.95        12.34 o                         
   4   1   1         27.95         37.96         0.58 o                         
   5   1   1        454.40        466.61         4.37 o                         
   6   1   1        177.62        170.31         2.06 o                         
   7   1   1          0.87          0.51         0.50 o                         
  -7   2   1         70.44         54.95         1.02 o                         
  -6   2   1         35.89         32.24         1.05 o                         
  -5   2   1        219.22        223.51         1.92 o                         
  -4   2   1        723.89        703.82         4.46 o                         
  -3   2   1        241.59        305.71         4.76 o                         
  -2   2   1       1013.83       1030.93        14.40 o                         
  -1   2   1       5682.47       5481.86        66.54 o                         
   0   2   1        617.71        577.52        13.85 o                         
   1   2   1        596.19        398.42         5.52 o                         
   2   2   1        120.30        177.63         3.92 o                         
   3   2   1        389.42        333.95        10.91 o                         
   4   2   1        310.92        279.23         1.74 o                         
   5   2   1       2455.21       2501.21        16.71 o                         
   6   2   1        780.61        798.59         6.17 o                         
   7   2   1         14.39          7.54         0.57 o                         
  -7   3   1         94.49         64.53         1.02 o                         
  -6   3   1          0.82          0.29         0.68 o                         
  -5   3   1        142.13        146.30         2.18 o                         
  -4   3   1          4.43          1.99         0.45 o                         
  -3   3   1        282.99        276.75         4.44 o                         
  -2   3   1       7562.80       7363.33        76.26 o                         
  -1   3   1       3268.28       2825.04        34.45 o                         
   0   3   1        220.69        262.52         4.20 o                         
   1   3   1       3765.75       4212.94        43.11 o                         
   2   3   1        180.70        183.76         7.18 o                         
   3   3   1          2.46         27.79         2.40 o                         
   4   3   1         74.70         76.88         0.89 o                         
   5   3   1        692.89        739.83         5.29 o                         
   6   3   1         29.52         35.18         0.88 o                         
  -7   4   1         15.92         10.87         1.75 o                         
  -6   4   1        196.95        216.53         3.16 o                         
  -5   4   1          0.11          1.74         0.53 o                         
  -4   4   1         79.10         86.36         1.37 o                         
  -3   4   1        188.58        204.05         5.44 o                         
  -2   4   1       2538.08       2518.61        30.43 o                         
  -1   4   1       1297.30       1258.13        18.04 o                         
   0   4   1       1457.82       1545.72        16.29 o                         
   1   4   1       4842.97       4333.50        37.57 o                         
   2   4   1        309.76        308.68         8.43 o                         
   3   4   1       2484.05       2566.32        27.76 o                         
   4   4   1        745.84        656.88         3.99 o                         
   5   4   1          6.63         12.60         0.71 o                         
   6   4   1        116.84        118.03         1.72 o                         
  -6   5   1         65.22         74.62         1.16 o                         
  -5   5   1        365.49        398.42         3.13 o                         
  -4   5   1       2025.66       1925.54        11.68 o                         
  -3   5   1          9.13         24.70         2.53 o                         
  -2   5   1        196.83        284.05         7.58 o                         
  -1   5   1       3438.15       2803.34        27.67 o                         
   0   5   1       3474.52       3100.66        38.51 o                         
   1   5   1         88.96        156.70         6.57 o                         
   2   5   1        831.73       1006.26        14.34 o                         
   3   5   1       1637.93       1620.05        18.31 o                         
   4   5   1        185.35        213.19         1.73 o                         
   5   5   1        606.75        578.63         4.18 o                         
   6   5   1         91.90         98.82         2.11 o                         
  -6   6   1        257.54        216.17         2.76 o                         
  -5   6   1        388.63        382.57         4.14 o                         
  -4   6   1        129.14        124.38         1.41 o                         
  -3   6   1       1117.80       1192.52        14.14 o                         
  -2   6   1       3018.30       2835.36        34.18 o                         
  -1   6   1       1180.92       1181.96        18.22 o                         
   0   6   1       1559.40       1530.13        20.56 o                         
   1   6   1        108.77        158.41         2.90 o                         
   2   6   1      10089.85      10221.27       136.65 o                         
   3   6   1        263.21        207.53         4.03 o                         
   4   6   1          0.18          2.49         0.51 o                         
   5   6   1        357.32        343.97         2.86 o                         
   6   6   1        124.99        124.66         1.91 o                         
  -6   7   1        390.57        400.66         5.57 o                         
  -5   7   1          1.42          2.05         0.59 o                         
  -4   7   1          0.52          5.13         0.57 o                         
  -3   7   1        185.20        184.74         2.99 o                         
  -2   7   1        143.96        163.86         3.75 o                         
  -1   7   1         74.04         75.41         1.68 o                         
   0   7   1       3640.36       3964.81        45.32 o                         
   1   7   1        208.29        194.77         4.81 o                         
   2   7   1        122.15        168.29         4.06 o                         
   3   7   1         14.34         12.15         0.52 o                         
   4   7   1         13.22         28.39         0.77 o                         
   5   7   1        144.68        138.34         1.87 o                         
   6   7   1        190.19        174.98         3.62 o                         
  -6   8   1          2.76          5.35         0.65 o                         
  -5   8   1         58.00         62.39         1.47 o                         
  -4   8   1        259.44        222.59         3.22 o                         
  -3   8   1        424.83        405.49         3.87 o                         
  -2   8   1       2898.36       2786.74        40.87 o                         
  -1   8   1          9.40         16.48         1.18 o                         
   0   8   1       1206.81       1294.29        15.40 o                         
   1   8   1       1383.39       1385.83        18.35 o                         
   2   8   1        972.15       1025.49        23.72 o                         
   3   8   1        367.13        335.75         3.09 o                         
   4   8   1        344.72        307.27         3.88 o                         
   5   8   1        176.07        186.56         3.04 o                         
   6   8   1        122.77        116.59         3.24 o                         
  -6   9   1          5.62          6.38         0.68 o                         
  -5   9   1        429.94        444.91         5.53 o                         
  -4   9   1        251.35        241.65         3.12 o                         
  -3   9   1        537.61        502.07        11.07 o                         
  -2   9   1        529.12        585.37        15.46 o                         
  -1   9   1       1630.06       1588.87        15.45 o                         
   0   9   1        227.27        376.59         5.62 o                         
   1   9   1         86.06         95.95         3.53 o                         
   2   9   1         94.81        104.95         4.52 o                         
   3   9   1        599.95        549.17         6.38 o                         
   4   9   1         48.40         43.99         1.03 o                         
   5   9   1        254.48        253.03         2.62 o                         
   6   9   1          3.18          2.87         0.61 o                         
  -6  10   1          8.93         10.12         0.69 o                         
  -5  10   1          0.18          2.77         0.69 o                         
  -4  10   1        528.65        544.43         5.67 o                         
  -3  10   1        367.44        373.54         6.71 o                         
  -2  10   1       1107.29       1071.81        11.82 o                         
  -1  10   1         59.58         44.17         1.48 o                         
   0  10   1       2235.60       2206.19        22.12 o                         
   1  10   1        200.26        214.52         4.54 o                         
   2  10   1          0.61         10.10         0.89 o                         
   3  10   1        397.62        362.65         4.56 o                         
   4  10   1       1395.21       1323.78         9.67 o                         
   5  10   1        179.66        180.85         2.33 o                         
   6  10   1         85.77         66.08         1.70 o                         
  -6  11   1        112.64         92.27         2.00 o                         
  -5  11   1          0.06          1.28         0.66 o                         
  -4  11   1        911.81        949.95         9.72 o                         
  -3  11   1        889.36        916.10        13.56 o                         
  -2  11   1         48.57         54.40         1.81 o                         
  -1  11   1         87.02         53.63         1.83 o                         
   0  11   1        874.28        928.87        11.06 o                         
   1  11   1       2433.87       2471.70        22.87 o                         
   2  11   1        303.44        296.31         3.65 o                         
   3  11   1        290.78        271.49         4.11 o                         
   4  11   1        325.31        323.28         3.82 o                         
   5  11   1        438.65        457.74         5.50 o                         
   6  11   1          4.50          3.94         0.72 o                         
  -6  12   1         23.69         16.98         1.00 o                         
  -5  12   1          0.16         -0.02         0.63 o                         
  -4  12   1        139.45        143.98         2.71 o                         
  -3  12   1        340.33        360.87         5.58 o                         
  -2  12   1        949.81        930.00         9.37 o                         
  -1  12   1         24.24         23.47         0.84 o                         
   0  12   1          1.54          2.32         0.53 o                         
   1  12   1          0.45          6.25         0.69 o                         
   2  12   1       1389.65       1439.24        13.94 o                         
   3  12   1         73.65         77.77         1.72 o                         
   4  12   1          6.70          6.10         0.81 o                         
   5  12   1          4.07          6.64         0.70 o                         
  -5  13   1        350.11        352.03         4.44 o                         
  -4  13   1         15.73         20.92         1.51 o                         
  -3  13   1          1.28          3.52         0.78 o                         
  -2  13   1          4.74          5.10         0.75 o                         
  -1  13   1        724.91        704.18         6.35 o                         
   0  13   1         17.95         23.83         1.07 o                         
   1  13   1         75.69         84.61         1.51 o                         
   2  13   1       1134.24       1131.39        11.46 o                         
   3  13   1        467.69        483.68         6.91 o                         
   4  13   1          7.83         13.41         0.87 o                         
   5  13   1         54.07         53.87         1.05 o                         
  -5  14   1        145.80        144.52         2.75 o                         
  -4  14   1        256.58        250.66         5.60 o                         
  -3  14   1          2.31          5.02         0.81 o                         
  -2  14   1        162.59        169.22         3.61 o                         
  -1  14   1         50.71         59.14         1.51 o                         
   0  14   1         39.46         42.32         1.10 o                         
   1  14   1       1857.28       1900.63        15.72 o                         
   2  14   1       1608.66       1707.68        15.61 o                         
   3  14   1         38.87         40.50         1.30 o                         
   4  14   1        117.45        117.18         2.36 o                         
   5  14   1          6.45          7.33         0.57 o                         
  -5  15   1         64.40         65.79         2.39 o                         
  -4  15   1        139.66        147.13         3.68 o                         
  -3  15   1        206.32        234.01         5.38 o                         
  -2  15   1        196.83        186.81         3.23 o                         
  -1  15   1        174.01        170.19         2.43 o                         
   0  15   1        184.87        165.02         2.22 o                         
   1  15   1         31.45         36.03         1.52 o                         
   2  15   1          0.76          8.72         0.87 o                         
   3  15   1         68.53         65.68         1.62 o                         
   4  15   1         12.80         13.45         0.90 o                         
   5  15   1          2.94          5.47         0.65 o                         
  -5  16   1         95.42         89.52         3.38 o                         
  -4  16   1         20.06         24.68         1.46 o                         
  -3  16   1        295.42        313.46         7.50 o                         
  -2  16   1          2.23          4.98         0.82 o                         
  -1  16   1       1370.75       1304.41        13.03 o                         
   0  16   1          7.62          4.86         0.69 o                         
   1  16   1        208.16        232.82         3.83 o                         
   2  16   1         13.83         19.40         1.37 o                         
   3  16   1         11.48         14.83         1.15 o                         
   4  16   1        240.92        244.44         7.09 o                         
   5  16   1        175.18        128.49         4.44 o                         
  -4  17   1         20.71         20.55         1.10 o                         
  -3  17   1        402.64        442.30         7.87 o                         
  -2  17   1          0.13          0.77         0.69 o                         
  -1  17   1         24.29         16.33         0.79 o                         
   0  17   1        108.69         96.42         1.66 o                         
   1  17   1        505.40        546.03         5.28 o                         
   2  17   1         72.30         73.25         1.67 o                         
   3  17   1        574.76        589.28         9.79 o                         
   4  17   1         69.94         78.25         4.10 o                         
  -4  18   1          3.30          4.46         0.60 o                         
  -3  18   1        201.30        221.55         4.93 o                         
  -2  18   1        270.76        288.17         3.30 o                         
  -1  18   1         48.88         54.29         1.25 o                         
   0  18   1        320.28        345.28         4.16 o                         
   1  18   1         47.03         59.80         1.80 o                         
   2  18   1         19.03         22.10         1.02 o                         
   3  18   1         68.95         81.77         2.63 o                         
   4  18   1         97.90        106.51         2.15 o                         
  -3  19   1         29.24         31.02         1.32 o                         
  -2  19   1         15.55         17.62         1.00 o                         
  -1  19   1         14.38         17.60         1.12 o                         
   0  19   1         41.43         41.27         1.38 o                         
   1  19   1         17.34         17.48         1.19 o                         
   2  19   1         35.89         44.40         1.23 o                         
   3  19   1         72.50         86.33         2.42 o                         
  -3  20   1        216.87        227.45         3.77 o                         
  -2  20   1        144.87        130.59         2.50 o                         
  -1  20   1        108.58        115.83         2.19 o                         
   0  20   1        132.50        143.99         2.39 o                         
   1  20   1         74.73         80.55         3.46 o                         
   2  20   1        448.23        428.63         7.04 o                         
   3  20   1         90.01         84.97         2.42 o                         
  -2  21   1         21.11         21.74         1.50 o                         
  -1  21   1          1.47          0.78         0.60 o                         
   0  21   1          0.16          1.35         0.63 o                         
   1  21   1         11.71         18.60         0.95 o                         
   2  21   1        114.80         99.32         5.21 o                         
  -1  22   1         30.95         30.74         1.58 o                         
   0  22   1          2.74          1.60         0.67 o                         
   1  22   1         18.62         24.41         1.30 o                         
  -6   0   2         65.72         80.14         2.31 o                         
  -4   0   2        979.28       1004.00         8.90 o                         
  -2   0   2       5364.02       5127.94        81.65 o                         
   0   0   2      11901.71      10754.24       201.12 o                         
   2   0   2        195.95        219.20         6.50 o                         
   4   0   2       1995.19       1836.58        10.12 o                         
   6   0   2        168.19        177.96         4.06 o                         
  -7   1   2          0.96          0.59         0.47 o                         
  -6   1   2         28.11         29.28         1.10 o                         
  -5   1   2         61.61         70.26         1.12 o                         
  -4   1   2         47.44         63.69         0.90 o                         
  -3   1   2       1691.78       1556.02        21.09 o                         
  -2   1   2       5395.79       5495.29        75.40 o                         
  -1   1   2      18228.31      17746.58       208.90 o                         
   0   1   2        241.56        293.94         7.21 o                         
   1   1   2        422.93        280.95         5.32 o                         
   2   1   2        700.94        731.50        12.75 o                         
   3   1   2         75.85         80.96         3.82 o                         
   4   1   2         10.13          8.39         0.39 o                         
   5   1   2         75.10         62.85         1.02 o                         
   6   1   2        182.67        197.20         2.25 o                         
  -7   2   2        185.37        142.79         1.96 o                         
  -6   2   2          0.52          1.10         0.68 o                         
  -5   2   2        100.65         95.39         1.30 o                         
  -4   2   2         50.04         26.80         0.81 o                         
  -3   2   2       1557.37       1693.59        19.84 o                         
  -2   2   2         39.12         50.56         1.89 o                         
  -1   2   2        409.49        475.77         9.01 o                         
   0   2   2       1756.15       1619.71        22.42 o                         
   1   2   2        979.27        953.54        11.72 o                         
   2   2   2        794.12        644.98         9.58 o                         
   3   2   2        183.78        222.02         4.31 o                         
   4   2   2        124.27        142.46         2.13 o                         
   5   2   2       1238.87       1241.80         7.33 o                         
   6   2   2        236.69        234.83         4.08 o                         
  -7   3   2         13.61          9.26         0.45 o                         
  -6   3   2        108.24        114.02         1.53 o                         
  -5   3   2        237.69        236.71         2.96 o                         
  -4   3   2          5.32          7.13         0.50 o                         
  -3   3   2         49.02         41.54         3.03 o                         
  -2   3   2       1480.08       1376.80        17.86 o                         
  -1   3   2         12.16         17.12         2.59 o                         
   0   3   2      11877.88      11492.08       124.85 o                         
   1   3   2       1302.62       1168.89        15.58 o                         
   2   3   2       5605.20       5695.18        70.99 o                         
   3   3   2       3551.42       3451.55        36.52 o                         
   4   3   2          4.99         11.40         0.46 o                         
   5   3   2        871.81        905.64         6.84 o                         
   6   3   2        183.54        183.60         2.66 o                         
  -7   4   2         80.41         49.86         1.34 o                         
  -6   4   2        396.75        425.65         4.56 o                         
  -5   4   2        670.01        681.07         4.73 o                         
  -4   4   2        155.41        179.56         1.77 o                         
  -3   4   2        952.70        938.07        11.56 o                         
  -2   4   2        416.71        426.01         7.39 o                         
  -1   4   2      19962.50      19568.51       397.84 o                         
   0   4   2       1299.94       1260.07        16.73 o                         
   1   4   2         66.37         77.76         1.89 o                         
   2   4   2       3414.91       3791.17        51.62 o                         
   3   4   2          3.85          3.84         0.80 o                         
   4   4   2        113.24        127.14         1.23 o                         
   5   4   2         77.61         87.40         1.20 o                         
   6   4   2         45.10         41.34         1.00 o                         
  -6   5   2         28.05         24.28         0.78 o                         
  -5   5   2         22.45         25.08         0.75 o                         
  -4   5   2        701.77        638.94         7.44 o                         
  -3   5   2       1632.96       1685.18        18.25 o                         
  -2   5   2        834.79        596.89        10.31 o                         
  -1   5   2         71.69         76.39         2.28 o                         
   0   5   2       4300.36       4715.40        52.60 o                         
   1   5   2         68.48        111.98         2.23 o                         
   2   5   2        142.16        162.90         4.40 o                         
   3   5   2        576.51        511.54         7.63 o                         
   4   5   2         66.17         66.87         0.89 o                         
   5   5   2          7.79         10.91         0.65 o                         
   6   5   2          4.54          9.51         0.80 o                         
  -6   6   2          1.85          4.76         0.57 o                         
  -5   6   2         43.36         43.29         0.88 o                         
  -4   6   2        285.90        263.80         3.15 o                         
  -3   6   2         73.47        116.54         5.22 o                         
  -2   6   2        637.99        652.05        12.82 o                         
  -1   6   2       1058.30        909.59        12.72 o                         
   0   6   2          4.04         12.04         0.90 o                         
   1   6   2          3.79         38.64         1.50 o                         
   2   6   2       6257.66       6283.68        85.19 o                         
   3   6   2        251.40        219.93         2.21 o                         
   4   6   2        818.84        766.19         6.02 o                         
   5   6   2        343.69        326.74         2.91 o                         
   6   6   2         90.62         91.47         1.52 o                         
  -6   7   2          0.40          0.67         0.52 o                         
  -5   7   2        215.49        235.91         2.25 o                         
  -4   7   2         75.84         70.38         1.11 o                         
  -3   7   2        924.72        805.83         6.33 o                         
  -2   7   2        366.26        374.76         7.17 o                         
  -1   7   2        127.61        159.12         3.14 o                         
   0   7   2         40.70         74.35         2.81 o                         
   1   7   2       7280.44       6671.27        83.15 o                         
   2   7   2         12.50         36.33         1.82 o                         
   3   7   2         86.18        136.61         1.51 o                         
   4   7   2         26.84         29.37         1.09 o                         
   5   7   2        268.83        266.49         2.47 o                         
   6   7   2         40.56         37.23         0.88 o                         
  -6   8   2          0.03          1.44         0.55 o                         
  -5   8   2         22.59         27.90         0.91 o                         
  -4   8   2         11.32          7.32         0.64 o                         
  -3   8   2       1414.81       1333.35        13.70 o                         
  -2   8   2       1647.67       1550.86        23.51 o                         
  -1   8   2       1370.81       1768.03        23.57 o                         
   0   8   2       1393.83       1412.04        26.79 o                         
   1   8   2       1555.44       1833.39        25.29 o                         
   2   8   2       1067.14       1026.49        18.45 o                         
   3   8   2         12.05         12.40         0.53 o                         
   4   8   2        786.12        769.32         6.35 o                         
   5   8   2          6.61         11.24         0.73 o                         
   6   8   2        284.36        270.28         4.59 o                         
  -6   9   2         86.59         92.25         2.16 o                         
  -5   9   2         69.54         68.09         1.24 o                         
  -4   9   2         33.64         34.69         1.41 o                         
  -3   9   2          4.87         18.73         1.07 o                         
  -2   9   2          0.23          8.88         2.03 o                         
  -1   9   2         42.29         23.73         1.71 o                         
   0   9   2         65.59         16.04         1.28 o                         
   1   9   2         34.28         48.62         3.10 o                         
   2   9   2        819.77        889.94        19.12 o                         
   3   9   2        914.81        921.79         7.41 o                         
   4   9   2        111.00        104.54         1.61 o                         
   5   9   2         17.34         15.66         0.89 o                         
   6   9   2        196.06        207.80         6.25 o                         
  -6  10   2          1.67          0.81         0.54 o                         
  -5  10   2         99.31        119.94         1.95 o                         
  -4  10   2        177.71        166.29         3.14 o                         
  -3  10   2       1116.81       1160.54        15.07 o                         
  -2  10   2         40.64         52.42         1.97 o                         
  -1  10   2        930.64        820.28        10.13 o                         
   0  10   2       1195.68       1395.12        15.60 o                         
   1  10   2        810.79        725.08         9.69 o                         
   2  10   2         39.93         44.24         1.31 o                         
   3  10   2        320.86        337.29         3.98 o                         
   4  10   2          1.22          1.80         0.69 o                         
   5  10   2         42.04         40.35         1.09 o                         
   6  10   2         10.46         10.86         0.93 o                         
  -6  11   2        229.84        234.19         4.42 o                         
  -5  11   2         51.17         41.85         1.12 o                         
  -4  11   2        305.56        297.49         4.04 o                         
  -3  11   2        159.23        184.12         3.07 o                         
  -2  11   2        930.50        872.68         8.24 o                         
  -1  11   2       3616.14       3706.68        36.17 o                         
   0  11   2        102.97        120.62         2.82 o                         
   1  11   2         18.57         26.71         0.97 o                         
   2  11   2       2294.15       2311.65        21.23 o                         
   3  11   2        285.84        274.75         3.35 o                         
   4  11   2         29.90         28.08         0.96 o                         
   5  11   2         36.46         35.12         1.90 o                         
   6  11   2          7.80          6.80         0.57 o                         
  -6  12   2        231.40        154.21        12.32 o                         
  -5  12   2          1.33          0.73         0.60 o                         
  -4  12   2       1522.64       1532.47        25.70 o                         
  -3  12   2       1554.05       1528.76        24.13 o                         
  -2  12   2          0.80          2.38         0.71 o                         
  -1  12   2       1649.96       1692.13        17.17 o                         
   0  12   2          6.59         12.64         0.72 o                         
   1  12   2        281.78        286.21         3.65 o                         
   2  12   2       1646.30       1657.89        15.06 o                         
   3  12   2        395.13        425.80         6.79 o                         
   4  12   2         76.16         87.60         1.62 o                         
   5  12   2          0.88          1.08         0.60 o                         
  -5  13   2          3.47          3.89         0.70 o                         
  -4  13   2         12.18         16.72         1.17 o                         
  -3  13   2         57.17         58.79         1.86 o                         
  -2  13   2        331.41        355.37         6.10 o                         
  -1  13   2        223.82        237.56         4.05 o                         
   0  13   2        803.31        893.59         7.07 o                         
   1  13   2       1252.60       1229.77        11.64 o                         
   2  13   2       1045.69       1042.49        15.07 o                         
   3  13   2        188.79        184.11         2.61 o                         
   4  13   2        123.83        126.86         2.31 o                         
   5  13   2        369.29        372.04         4.60 o                         
  -5  14   2          0.13          0.75         0.49 o                         
  -4  14   2         82.00         80.88         3.39 o                         
  -3  14   2       1220.11       1285.96        13.16 o                         
  -2  14   2         25.40         24.37         1.33 o                         
  -1  14   2          4.91          2.36         0.61 o                         
   0  14   2        150.91        131.04         2.46 o                         
   1  14   2         33.93         44.78         1.43 o                         
   2  14   2       4418.22       4480.50        44.10 o                         
   3  14   2        267.85        268.88         3.80 o                         
   4  14   2        415.65        430.90         5.26 o                         
   5  14   2          0.47          0.14         0.62 o                         
  -5  15   2         11.86         10.93         0.78 o                         
  -4  15   2         12.25         16.85         1.13 o                         
  -3  15   2        129.34        142.84         4.30 o                         
  -2  15   2          7.75          6.43         0.90 o                         
  -1  15   2        596.10        568.06         6.33 o                         
   0  15   2        600.02        598.32         5.26 o                         
   1  15   2        130.96        135.53         2.06 o                         
   2  15   2        228.07        231.55         3.49 o                         
   3  15   2         68.15         69.02         2.15 o                         
   4  15   2        119.28        142.38         3.36 o                         
   5  15   2         30.38         36.78         0.95 o                         
  -5  16   2          0.40          0.82         0.39 o                         
  -4  16   2         16.63         19.59         0.86 o                         
  -3  16   2        876.65        900.53        15.88 o                         
  -2  16   2        105.16         91.68         2.88 o                         
  -1  16   2        586.41        503.92         5.53 o                         
   0  16   2          6.37          8.43         0.77 o                         
   1  16   2         33.30         26.17         0.98 o                         
   2  16   2        467.44        504.76         6.66 o                         
   3  16   2        163.41        169.89         4.79 o                         
   4  16   2         13.70         18.96         1.04 o                         
  -4  17   2        152.55        159.87         4.05 o                         
  -3  17   2        157.12        172.60         5.58 o                         
  -2  17   2         98.21        100.34         2.52 o                         
  -1  17   2        490.95        453.73         5.39 o                         
   0  17   2          0.00          3.46         0.75 o                         
   1  17   2         11.39         23.76         1.05 o                         
   2  17   2        681.35        711.29         9.91 o                         
   3  17   2        260.14        257.69         4.17 o                         
   4  17   2         30.66         25.50         1.07 o                         
  -4  18   2         55.02         48.73         1.39 o                         
  -3  18   2        380.32        384.33         5.87 o                         
  -2  18   2          3.00          4.19         0.73 o                         
  -1  18   2        425.03        410.47         4.67 o                         
   0  18   2        256.61        216.49         3.01 o                         
   1  18   2         83.79         85.08         1.72 o                         
   2  18   2          1.14          2.55         0.78 o                         
   3  18   2         46.29         54.37         1.67 o                         
   4  18   2         55.76         54.66         1.68 o                         
  -3  19   2         49.06         47.41         1.16 o                         
  -2  19   2         76.02         71.23         2.10 o                         
  -1  19   2          1.04          4.75         0.68 o                         
   0  19   2        430.61        458.29         5.16 o                         
   1  19   2         15.57         23.12         1.03 o                         
   2  19   2          4.44          4.00         0.80 o                         
   3  19   2          4.54          2.89         0.80 o                         
  -3  20   2         93.16        113.42         2.77 o                         
  -2  20   2         10.37          8.26         0.86 o                         
  -1  20   2          6.15          5.52         0.77 o                         
   0  20   2        111.34        102.55         2.13 o                         
   1  20   2          1.63          2.97         0.73 o                         
   2  20   2         48.04         47.65         1.90 o                         
   3  20   2          1.87          4.82         0.77 o                         
  -2  21   2         23.20         25.33         1.44 o                         
  -1  21   2         59.79         59.71         1.36 o                         
   0  21   2          0.18          1.15         0.72 o                         
   1  21   2        771.65        789.66        10.87 o                         
   2  21   2         29.66         28.72         1.66 o                         
  -1  22   2          0.22         -0.09         0.84 o                         
   0  22   2         58.22         46.62         1.62 o                         
   1  22   2          0.18          0.97         0.61 o                         
  -7   0   3         37.89         38.06         1.58 o                         
  -5   0   3       1765.56       1763.99        18.19 o                         
  -3   0   3        284.91        273.89         9.95 o                         
  -1   0   3       7800.44       7828.02       120.70 o                         
   1   0   3       4249.12       4608.63        61.70 o                         
   3   0   3       2549.83       2524.53        32.89 o                         
   5   0   3         73.61         96.69         1.64 o                         
  -7   1   3         36.62         22.98         0.72 o                         
  -6   1   3          0.83          1.03         0.84 o                         
  -5   1   3          1.44          3.96         0.65 o                         
  -4   1   3        779.15        719.82         4.80 o                         
  -3   1   3        193.60        190.74         5.96 o                         
  -2   1   3       1247.54       1178.14        17.66 o                         
  -1   1   3        150.58        196.90         5.62 o                         
   0   1   3        800.84       1115.73        22.63 o                         
   1   1   3        942.67        822.20         9.31 o                         
   2   1   3        785.62        860.71        14.73 o                         
   3   1   3        966.68        909.91        12.44 o                         
   4   1   3         19.53         17.84         0.45 o                         
   5   1   3        282.88        257.98         2.44 o                         
   6   1   3          0.53          3.00         0.70 o                         
  -7   2   3         69.82         58.35         1.28 o                         
  -6   2   3        235.91        244.99         2.59 o                         
  -5   2   3        134.91        151.49         1.58 o                         
  -4   2   3       1251.44       1185.49         7.23 o                         
  -3   2   3       1700.67       1420.89        22.24 o                         
  -2   2   3       1011.33       1029.22        14.02 o                         
  -1   2   3        176.80        225.60         4.61 o                         
   0   2   3        344.57        352.14         7.03 o                         
   1   2   3      12829.77      12829.51       139.81 o                         
   2   2   3        411.12        507.91         6.43 o                         
   3   2   3          1.35          8.65         0.80 o                         
   4   2   3        121.25        138.44         1.45 o                         
   5   2   3          2.14          6.02         0.56 o                         
   6   2   3          0.80          1.82         0.69 o                         
  -7   3   3        189.34        136.02         2.57 o                         
  -6   3   3         50.70         61.35         1.38 o                         
  -5   3   3        120.87        145.24         1.82 o                         
  -4   3   3         15.00         17.89         0.78 o                         
  -3   3   3       1849.67       1889.96        19.00 o                         
  -2   3   3        771.73        784.66        13.01 o                         
  -1   3   3        400.35        485.56         9.95 o                         
   0   3   3       3554.15       3910.02        53.23 o                         
   1   3   3        942.95        879.83        12.29 o                         
   2   3   3        249.56        325.68         7.82 o                         
   3   3   3          9.57         26.29         1.53 o                         
   4   3   3        878.52        844.27         4.47 o                         
   5   3   3       1330.52       1310.52         8.37 o                         
   6   3   3          0.52          1.11         0.75 o                         
  -7   4   3         91.23         59.50         1.78 o                         
  -6   4   3        261.60        284.22         2.70 o                         
  -5   4   3          3.56          4.17         0.63 o                         
  -4   4   3        554.85        572.71         4.10 o                         
  -3   4   3        441.87        460.56         9.66 o                         
  -2   4   3          4.39         11.82         1.56 o                         
  -1   4   3       1439.27       1432.12        27.96 o                         
   0   4   3       4145.46       4357.40        59.32 o                         
   1   4   3       1527.50       1495.77        16.83 o                         
   2   4   3       1409.26       1558.72        17.80 o                         
   3   4   3        187.71        205.63         4.43 o                         
   4   4   3        434.20        349.48         2.40 o                         
   5   4   3          0.79          2.46         0.55 o                         
   6   4   3         92.01        113.67         1.91 o                         
  -6   5   3        138.11        134.53         2.02 o                         
  -5   5   3          7.96          5.82         0.62 o                         
  -4   5   3        316.08        296.40         2.89 o                         
  -3   5   3        636.62        755.64        12.01 o                         
  -2   5   3        749.87        741.15        12.35 o                         
  -1   5   3        239.37        336.51         7.73 o                         
   0   5   3       4073.76       4110.22        57.01 o                         
   1   5   3       3680.03       3833.19        42.04 o                         
   2   5   3         14.75         20.25         0.89 o                         
   3   5   3        562.09        519.79         4.68 o                         
   4   5   3        180.35        163.37         1.44 o                         
   5   5   3        379.47        358.85         2.96 o                         
   6   5   3         62.07         67.07         1.61 o                         
  -6   6   3        403.54        389.93         6.22 o                         
  -5   6   3        344.06        346.45         4.14 o                         
  -4   6   3        101.27         94.65         1.38 o                         
  -3   6   3       1928.08       1972.49        21.10 o                         
  -2   6   3       5917.94       6050.26        71.46 o                         
  -1   6   3        571.42        562.81         9.53 o                         
   0   6   3       2312.32       2208.87        23.59 o                         
   1   6   3       2291.10       1933.85        23.73 o                         
   2   6   3         23.68         35.08         1.69 o                         
   3   6   3        470.21        462.25         3.38 o                         
   4   6   3        727.36        691.96         5.47 o                         
   5   6   3         31.74         32.23         0.89 o                         
   6   6   3          2.35          1.32         0.62 o                         
  -6   7   3          0.47          2.00         0.52 o                         
  -5   7   3          7.11          8.72         0.67 o                         
  -4   7   3         74.90         78.63         1.20 o                         
  -3   7   3         98.03        126.17         1.68 o                         
  -2   7   3        572.61        526.42         8.64 o                         
  -1   7   3        121.72         95.87         1.84 o                         
   0   7   3        381.46        320.67         3.79 o                         
   1   7   3          7.04         19.40         1.57 o                         
   2   7   3       3267.12       2847.26        32.10 o                         
   3   7   3         42.06         59.25         0.91 o                         
   4   7   3         22.09         30.77         0.78 o                         
   5   7   3         17.41         22.55         0.84 o                         
   6   7   3          7.62          7.60         0.58 o                         
  -6   8   3         90.59         91.27         1.54 o                         
  -5   8   3        386.47        371.08         7.56 o                         
  -4   8   3          0.92          1.46         0.56 o                         
  -3   8   3       2457.84       2390.67        16.00 o                         
  -2   8   3       1323.93       1436.76        18.85 o                         
  -1   8   3         11.63          6.63         0.68 o                         
   0   8   3          5.11         15.34         1.14 o                         
   1   8   3        365.22        304.08         8.23 o                         
   2   8   3         99.86        114.13         4.29 o                         
   3   8   3        148.32        133.55         2.09 o                         
   4   8   3         82.63         93.00         1.32 o                         
   5   8   3          5.79          8.17         0.77 o                         
   6   8   3          6.12          8.18         0.61 o                         
  -6   9   3         55.15         50.01         1.59 o                         
  -5   9   3         95.42        105.59         1.91 o                         
  -4   9   3        850.33        787.62         7.33 o                         
  -3   9   3        149.03        178.99         2.66 o                         
  -2   9   3        183.03        163.15         4.76 o                         
  -1   9   3       1401.26       1517.44        18.07 o                         
   0   9   3         22.33         70.08         2.42 o                         
   1   9   3        710.48        850.84        18.94 o                         
   2   9   3        295.05        302.07         4.69 o                         
   3   9   3        142.29        141.04         1.84 o                         
   4   9   3        639.27        631.66         5.34 o                         
   5   9   3         54.45         62.53         1.20 o                         
   6   9   3         25.28         22.73         0.98 o                         
  -6  10   3          4.43          6.31         0.70 o                         
  -5  10   3         13.45         13.26         0.92 o                         
  -4  10   3        654.30        684.95         7.42 o                         
  -3  10   3        350.42        307.29         5.30 o                         
  -2  10   3         72.48         77.23         2.17 o                         
  -1  10   3         45.75         49.25         1.74 o                         
   0  10   3        123.46        180.59         3.49 o                         
   1  10   3        179.52        188.53         7.61 o                         
   2  10   3       1900.31       1833.37        19.91 o                         
   3  10   3        176.49        179.15         2.13 o                         
   4  10   3          9.64         15.60         0.84 o                         
   5  10   3         72.15         70.89         2.26 o                         
   6  10   3         27.00         31.06         1.64 o                         
  -6  11   3         62.41         52.32         2.59 o                         
  -5  11   3         55.77         62.90         1.39 o                         
  -4  11   3         18.62         19.61         1.02 o                         
  -3  11   3         31.76         33.10         2.44 o                         
  -2  11   3        105.00        104.03         1.85 o                         
  -1  11   3          2.62         19.39         1.06 o                         
   0  11   3         55.81         78.29         2.25 o                         
   1  11   3        232.09        242.32         5.40 o                         
   2  11   3        144.65        153.18         1.97 o                         
   3  11   3        101.47        111.28         2.62 o                         
   4  11   3        306.92        348.20         3.80 o                         
   5  11   3        531.58        571.93         6.37 o                         
   6  11   3         87.76         58.02         2.47 o                         
  -6  12   3        243.31        196.59        10.50 o                         
  -5  12   3          3.34          4.37         0.67 o                         
  -4  12   3         10.31         11.63         1.25 o                         
  -3  12   3       1316.60       1320.89        13.17 o                         
  -2  12   3          2.20          2.21         0.64 o                         
  -1  12   3         57.65         82.30         1.41 o                         
   0  12   3        907.51        972.61         9.85 o                         
   1  12   3        520.94        483.54         6.51 o                         
   2  12   3        434.40        448.29         5.43 o                         
   3  12   3        677.33        702.13         8.03 o                         
   4  12   3          6.52         14.76         0.79 o                         
   5  12   3         13.18         12.98         0.82 o                         
  -5  13   3         51.75         42.38         2.30 o                         
  -4  13   3         61.09         65.59         2.33 o                         
  -3  13   3        662.98        672.06        10.38 o                         
  -2  13   3       1941.21       1959.14        19.37 o                         
  -1  13   3       1901.27       1888.54        17.58 o                         
   0  13   3        376.59        337.12         3.56 o                         
   1  13   3        517.01        539.72         6.46 o                         
   2  13   3        157.45        157.04         2.51 o                         
   3  13   3          2.73          2.63         0.68 o                         
   4  13   3        185.78        194.06         2.65 o                         
   5  13   3         61.91         68.90         2.15 o                         
  -5  14   3        498.13        523.74         5.76 o                         
  -4  14   3        138.19        137.40         6.61 o                         
  -3  14   3        380.88        378.29         5.21 o                         
  -2  14   3        264.66        271.30         4.83 o                         
  -1  14   3        254.45        262.97         3.27 o                         
   0  14   3         10.34          9.66         0.66 o                         
   1  14   3        217.84        232.18         3.25 o                         
   2  14   3          2.86          7.68         0.95 o                         
   3  14   3        152.66        156.59         3.26 o                         
   4  14   3         20.92         19.82         1.03 o                         
   5  14   3        149.70        133.47         4.75 o                         
  -5  15   3        107.57        120.02         2.75 o                         
  -4  15   3        340.81        365.89         6.97 o                         
  -3  15   3        363.29        377.33         5.91 o                         
  -2  15   3        281.67        309.86         4.44 o                         
  -1  15   3        762.81        743.50         6.84 o                         
   0  15   3        233.02        240.20         2.64 o                         
   1  15   3         63.68         79.83         1.64 o                         
   2  15   3        122.83        134.53         4.23 o                         
   3  15   3        111.29        108.15         2.94 o                         
   4  15   3        224.59        249.11         5.58 o                         
   5  15   3          4.44          1.98         0.51 o                         
  -5  16   3          0.29          0.66         0.44 o                         
  -4  16   3         79.18         65.50         1.35 o                         
  -3  16   3       1236.54       1355.83        29.84 o                         
  -2  16   3         16.17         18.23         1.01 o                         
  -1  16   3          8.20         14.18         0.80 o                         
   0  16   3        177.80        144.87         2.07 o                         
   1  16   3        766.66        772.45        10.94 o                         
   2  16   3         79.10         86.45         3.06 o                         
   3  16   3          0.32          1.66         1.17 o                         
   4  16   3         19.49         17.72         1.08 o                         
  -4  17   3          0.92          2.58         0.66 o                         
  -3  17   3         11.88         10.41         2.00 o                         
  -2  17   3          2.94          2.58         0.80 o                         
  -1  17   3          2.04         12.05         0.91 o                         
   0  17   3        341.84        282.33         3.57 o                         
   1  17   3        364.76        330.86         3.85 o                         
   2  17   3        105.04        103.07         2.56 o                         
   3  17   3         55.56         46.59         2.10 o                         
   4  17   3        177.14        179.43         9.67 o                         
  -4  18   3        152.21        151.54         2.56 o                         
  -3  18   3          0.37          1.05         0.61 o                         
  -2  18   3        102.45        104.38         2.66 o                         
  -1  18   3        226.91        248.01         5.43 o                         
   0  18   3        210.63        180.38         2.65 o                         
   1  18   3        137.04        117.96         2.80 o                         
   2  18   3        260.90        266.71         4.15 o                         
   3  18   3         88.61         94.66         2.26 o                         
   4  18   3        110.61        105.81         2.20 o                         
  -3  19   3          0.46          2.49         0.63 o                         
  -2  19   3         18.36         18.58         0.95 o                         
  -1  19   3         51.95         49.62         1.41 o                         
   0  19   3         62.88         58.76         1.46 o                         
   1  19   3         74.32         75.93         2.62 o                         
   2  19   3         22.40         17.39         0.92 o                         
   3  19   3         79.16         82.53         3.14 o                         
  -3  20   3         48.02         51.88         1.64 o                         
  -2  20   3          1.23          3.70         0.66 o                         
  -1  20   3        270.29        271.61         3.37 o                         
   0  20   3        403.73        425.10         5.51 o                         
   1  20   3          2.81          3.67         0.79 o                         
   2  20   3          4.38          4.26         0.62 o                         
   3  20   3        452.52        413.41         8.89 o                         
  -2  21   3         81.50         76.72         2.76 o                         
  -1  21   3          1.21          1.82         0.55 o                         
   0  21   3         24.56         22.74         0.94 o                         
   1  21   3         17.07         18.94         1.18 o                         
   2  21   3        308.75        308.90        27.52 o                         
  -1  22   3        156.29        145.88         9.76 o                         
   0  22   3         47.18         59.53         1.82 o                         
   1  22   3          0.62          0.77         0.53 o                         
  -6   0   4        409.05        417.04         7.35 o                         
  -4   0   4       3520.58       3346.49        29.60 o                         
  -2   0   4          5.10         23.90         2.41 o                         
   0   0   4      10248.73       9903.06       292.70 o                         
   2   0   4       3606.05       3207.28        50.10 o                         
   4   0   4         45.17         46.37         0.87 o                         
   6   0   4        998.46       1039.53        14.99 o                         
  -7   1   4         49.65         34.61         1.04 o                         
  -6   1   4        165.06        165.18         2.24 o                         
  -5   1   4         15.14         17.13         0.75 o                         
  -4   1   4       1736.84       1726.49        11.16 o                         
  -3   1   4         38.33         36.59         2.05 o                         
  -2   1   4         68.08         61.79         2.27 o                         
  -1   1   4      47901.35      48866.30       646.09 o                         
   0   1   4       4572.49       4817.86        75.62 o                         
   1   1   4          0.66         34.71         1.73 o                         
   2   1   4        727.98        748.97        11.30 o                         
   3   1   4        148.37        124.00         3.99 o                         
   4   1   4         50.25         29.51         0.54 o                         
   5   1   4         17.13         22.00         0.67 o                         
   6   1   4          3.25          3.78         0.74 o                         
  -7   2   4        400.44        277.40        13.11 o                         
  -6   2   4        429.05        448.92         6.57 o                         
  -5   2   4          6.65          4.68         0.63 o                         
  -4   2   4        162.63        188.61         1.88 o                         
  -3   2   4        264.11        223.65         4.16 o                         
  -2   2   4       1183.64       1344.61        17.21 o                         
  -1   2   4      15039.41      15456.65       277.45 o                         
   0   2   4      12313.15      12105.94       161.39 o                         
   1   2   4       8889.61       9546.43       114.85 o                         
   2   2   4        548.19        583.66         6.73 o                         
   3   2   4          1.07          2.78         0.87 o                         
   4   2   4        229.79        227.77         1.49 o                         
   5   2   4       1028.39       1081.88         7.18 o                         
   6   2   4          0.13          0.10         0.70 o                         
  -7   3   4         10.88          5.88         0.67 o                         
  -6   3   4         96.35        108.08         1.53 o                         
  -5   3   4         53.54         58.73         1.95 o                         
  -4   3   4        384.77        318.14         3.80 o                         
  -3   3   4         10.61         29.68         1.26 o                         
  -2   3   4        238.93        228.70         7.16 o                         
  -1   3   4        980.68       1081.75        25.60 o                         
   0   3   4         45.68         43.28         2.68 o                         
   1   3   4        271.04        254.80         4.83 o                         
   2   3   4       2171.91       2020.73        25.49 o                         
   3   3   4         87.43         80.42         2.59 o                         
   4   3   4        441.64        466.38         3.44 o                         
   5   3   4        459.30        477.47         3.96 o                         
   6   3   4        341.77        320.94         3.43 o                         
  -7   4   4        407.67        252.14         7.43 o                         
  -6   4   4          8.94         10.01         0.95 o                         
  -5   4   4       1216.27       1261.79         9.52 o                         
  -4   4   4         86.52        116.03         2.59 o                         
  -3   4   4        249.84        189.98         3.70 o                         
  -2   4   4       1735.78       1838.08        23.73 o                         
  -1   4   4       5554.53       5348.91        84.11 o                         
   0   4   4       2949.36       3283.77        45.52 o                         
   1   4   4        470.71        556.86        10.31 o                         
   2   4   4       6679.67       7546.41        77.35 o                         
   3   4   4       3974.43       3761.40        24.02 o                         
   4   4   4        289.45        283.80         2.12 o                         
   5   4   4        774.48        728.07         6.45 o                         
   6   4   4         10.73         12.17         0.90 o                         
  -6   5   4         77.24         77.69         1.36 o                         
  -5   5   4          0.57          2.59         0.63 o                         
  -4   5   4        819.64        765.23         5.98 o                         
  -3   5   4         39.13         37.56         1.40 o                         
  -2   5   4       1483.67       1623.63        21.42 o                         
  -1   5   4       1992.68       2179.18        37.59 o                         
   0   5   4        171.06        186.86         7.96 o                         
   1   5   4         98.51        115.07         6.46 o                         
   2   5   4         10.47          3.64         0.60 o                         
   3   5   4        654.64        685.64         4.42 o                         
   4   5   4        333.55        331.81         2.30 o                         
   5   5   4          6.54         20.56         0.75 o                         
   6   5   4         48.43         53.86         1.48 o                         
  -6   6   4         59.89         62.43         2.01 o                         
  -5   6   4         51.14         65.07         1.13 o                         
  -4   6   4          1.40          5.01         0.61 o                         
  -3   6   4        460.00        469.08         4.63 o                         
  -2   6   4        174.65        171.72         3.43 o                         
  -1   6   4         31.77         36.04         2.38 o                         
   0   6   4        141.26        248.94         5.13 o                         
   1   6   4        958.84        919.63        12.45 o                         
   2   6   4       2277.40       2655.05        26.72 o                         
   3   6   4          2.71         11.48         0.47 o                         
   4   6   4         58.68         70.33         0.97 o                         
   5   6   4          4.27          2.01         0.71 o                         
   6   6   4        117.63        127.76         3.05 o                         
  -6   7   4          2.34          5.24         0.52 o                         
  -5   7   4         28.98         27.47         0.90 o                         
  -4   7   4         42.11         59.22         1.17 o                         
  -3   7   4        145.50        116.60         2.02 o                         
  -2   7   4          1.19          5.19         0.83 o                         
  -1   7   4       1418.11       1714.87        19.29 o                         
   0   7   4         34.27         28.91         1.30 o                         
   1   7   4        198.19        246.02         4.49 o                         
   2   7   4        134.12        131.41         3.06 o                         
   3   7   4         36.46         46.77         0.75 o                         
   4   7   4          4.36          7.35         0.61 o                         
   5   7   4          2.49          2.45         0.71 o                         
   6   7   4         29.69         29.79         1.11 o                         
  -6   8   4        288.23        282.92         5.64 o                         
  -5   8   4         53.06         44.70         1.55 o                         
  -4   8   4        181.41        170.77         2.02 o                         
  -3   8   4        769.82        714.15         6.45 o                         
  -2   8   4        107.85         99.46         3.60 o                         
  -1   8   4       1945.00       1899.45        20.08 o                         
   0   8   4        278.88        290.25         8.67 o                         
   1   8   4        768.71        803.57        11.72 o                         
   2   8   4        237.40        262.10         7.32 o                         
   3   8   4        527.24        515.08         4.48 o                         
   4   8   4          4.00         10.18         0.65 o                         
   5   8   4        443.17        450.57         3.97 o                         
   6   8   4        155.51        159.74         3.61 o                         
  -6   9   4         95.07         93.57         2.80 o                         
  -5   9   4        146.34        156.97         2.47 o                         
  -4   9   4        831.33        854.02        12.76 o                         
  -3   9   4        177.79        175.77         2.71 o                         
  -2   9   4        822.82        756.73        18.66 o                         
  -1   9   4       4106.17       4802.67        50.70 o                         
   0   9   4       1294.79       1304.74        15.39 o                         
   1   9   4         55.36         58.19         3.61 o                         
   2   9   4        188.37        190.10         2.25 o                         
   3   9   4        110.98         84.15         1.30 o                         
   4   9   4          1.59          2.16         0.74 o                         
   5   9   4         20.69         31.81         0.94 o                         
   6   9   4         50.51         49.50         3.10 o                         
  -6  10   4         58.31         49.14         2.30 o                         
  -5  10   4        370.79        390.62         5.61 o                         
  -4  10   4        304.94        332.24         8.19 o                         
  -3  10   4         89.70         92.63         2.38 o                         
  -2  10   4         70.93         76.08         1.52 o                         
  -1  10   4       5094.54       4849.61        55.72 o                         
   0  10   4        671.84        661.92         8.95 o                         
   1  10   4        789.79        753.16        15.76 o                         
   2  10   4         32.07         41.28         1.28 o                         
   3  10   4       1654.69       1664.36        12.17 o                         
   4  10   4        217.28        209.45         2.50 o                         
   5  10   4        129.84        119.05         1.96 o                         
   6  10   4         62.50         62.23        19.78 o                         
  -6  11   4         36.90         35.91         1.53 o                         
  -5  11   4         76.39         78.49         2.02 o                         
  -4  11   4         40.47         35.95         1.65 o                         
  -3  11   4        164.33        173.50         3.26 o                         
  -2  11   4        650.30        594.96         5.65 o                         
  -1  11   4          4.45          6.72         0.80 o                         
   0  11   4        339.22        314.51         4.07 o                         
   1  11   4        234.00        224.21         3.21 o                         
   2  11   4       2969.13       2867.54        17.97 o                         
   3  11   4         89.40         94.47         1.61 o                         
   4  11   4        307.70        307.30         3.23 o                         
   5  11   4          2.99          2.46         0.78 o                         
  -6  12   4         10.01         10.71         1.20 o                         
  -5  12   4         61.33         66.45         1.67 o                         
  -4  12   4        212.65        230.00         3.73 o                         
  -3  12   4       1747.97       1793.70        23.86 o                         
  -2  12   4        146.84        140.42         2.41 o                         
  -1  12   4        222.20        234.34         2.98 o                         
   0  12   4        305.75        297.98         3.16 o                         
   1  12   4       1523.95       1404.04        14.60 o                         
   2  12   4       2349.91       2409.38        16.62 o                         
   3  12   4       1322.92       1322.02        13.07 o                         
   4  12   4         74.05         85.55         1.48 o                         
   5  12   4         58.07         65.63         1.29 o                         
  -5  13   4          3.60          3.09         0.77 o                         
  -4  13   4          4.61          4.67         1.14 o                         
  -3  13   4         46.74         57.95         1.75 o                         
  -2  13   4        110.76        140.73         2.47 o                         
  -1  13   4        151.25        146.18         2.16 o                         
   0  13   4          0.57          1.43         0.62 o                         
   1  13   4          6.07          7.20         0.91 o                         
   2  13   4        833.31        850.78         7.33 o                         
   3  13   4         70.24         63.15         1.34 o                         
   4  13   4        595.67        587.05         8.09 o                         
   5  13   4        413.05        459.15         4.81 o                         
  -5  14   4          0.52          0.72         0.48 o                         
  -4  14   4        232.32        234.82         3.35 o                         
  -3  14   4        152.21        147.56         2.73 o                         
  -2  14   4         29.50         31.71         1.28 o                         
  -1  14   4         38.54         36.17         1.19 o                         
   0  14   4        143.12        129.98         2.69 o                         
   1  14   4          0.83          2.41         0.82 o                         
   2  14   4       4242.87       4229.80        35.35 o                         
   3  14   4         10.61         11.14         0.99 o                         
   4  14   4          0.22          0.72         0.69 o                         
   5  14   4          5.23          8.91         0.69 o                         
  -5  15   4         34.08         33.25         0.92 o                         
  -4  15   4        294.74        310.67         7.50 o                         
  -3  15   4         21.13         23.51         1.51 o                         
  -2  15   4          7.77          2.16         0.79 o                         
  -1  15   4        190.80        166.23         2.65 o                         
   0  15   4         34.84         34.51         1.11 o                         
   1  15   4        768.03        729.92        13.30 o                         
   2  15   4        167.95        188.09         4.71 o                         
   3  15   4         65.90         63.96         2.00 o                         
   4  15   4        380.07        418.00        15.44 o                         
   5  15   4        400.06        344.67         5.97 o                         
  -5  16   4         51.90         34.69         0.97 o                         
  -4  16   4         77.67         74.12         1.68 o                         
  -3  16   4         92.44         99.13         2.89 o                         
  -2  16   4         53.22         50.94         2.17 o                         
  -1  16   4        396.83        392.19         4.15 o                         
   0  16   4        254.25        257.76         3.14 o                         
   1  16   4        206.65        207.88         3.33 o                         
   2  16   4          5.98         10.55         0.94 o                         
   3  16   4          1.46          1.12         0.67 o                         
   4  16   4         52.75         59.91         1.67 o                         
  -4  17   4          2.00          2.22         0.67 o                         
  -3  17   4          1.05          1.84         0.98 o                         
  -2  17   4         20.21         17.65         0.94 o                         
  -1  17   4        214.13        184.82         3.28 o                         
   0  17   4         87.45        105.40         2.52 o                         
   1  17   4         93.70        101.83         2.02 o                         
   2  17   4         79.97         83.97         2.33 o                         
   3  17   4          0.11          0.38         0.68 o                         
   4  17   4          4.33          7.49         0.70 o                         
  -4  18   4          3.77          1.70         0.47 o                         
  -3  18   4         32.39         32.98         1.17 o                         
  -2  18   4          0.37          1.55         0.65 o                         
  -1  18   4        344.32        340.63         4.19 o                         
   0  18   4        453.05        480.83         6.38 o                         
   1  18   4         25.48         27.73         1.17 o                         
   2  18   4         99.76        109.37         4.83 o                         
   3  18   4        218.31        218.36         5.76 o                         
   4  18   4        168.80        147.72         3.03 o                         
  -3  19   4         28.76         34.77         1.18 o                         
  -2  19   4        373.10        401.01         5.46 o                         
  -1  19   4        121.19        116.36         2.01 o                         
   0  19   4         92.30         99.64         2.51 o                         
   1  19   4         32.77         29.11         1.77 o                         
   2  19   4        133.11        138.65         3.69 o                         
   3  19   4        164.99        164.14         8.51 o                         
  -3  20   4        303.63        296.34         6.98 o                         
  -2  20   4        197.50        205.18         3.75 o                         
  -1  20   4         37.48         34.62         1.04 o                         
   0  20   4          0.37          0.96         0.73 o                         
   1  20   4         56.99         63.91         4.21 o                         
   2  20   4        287.54        266.56        15.70 o                         
   3  20   4         35.87         32.76         1.37 o                         
  -2  21   4          8.42         12.65         1.00 o                         
  -1  21   4          7.78          9.16         0.81 o                         
   0  21   4          2.44          2.36         0.77 o                         
   1  21   4         12.43         10.14         1.09 o                         
   2  21   4        233.34        214.15         5.31 o                         
  -1  22   4          2.29          3.82         0.66 o                         
   0  22   4         36.11         39.02         1.42 o                         
   1  22   4          0.42          0.39         0.52 o                         
  -7   0   5         26.09         20.65         1.01 o                         
  -5   0   5         79.07         81.69         1.93 o                         
  -3   0   5          6.95          5.70         1.52 o                         
  -1   0   5      45229.97      45991.24       699.00 o                         
   1   0   5        168.50        265.61         5.63 o                         
   3   0   5       5161.82       4744.59        67.41 o                         
   5   0   5        568.32        633.57         5.34 o                         
  -7   1   5        147.98        108.05         3.31 o                         
  -6   1   5         33.76         37.41         0.98 o                         
  -5   1   5       1338.80       1371.09         9.79 o                         
  -4   1   5        901.59        887.07         6.62 o                         
  -3   1   5        465.78        472.35         9.91 o                         
  -2   1   5       2433.03       2472.73        24.96 o                         
  -1   1   5        173.66        226.79        12.77 o                         
   0   1   5       5553.50       5089.62        80.21 o                         
   1   1   5      12257.71      12236.62       123.95 o                         
   2   1   5       1575.30       1367.32        22.20 o                         
   3   1   5        181.65        187.83         4.71 o                         
   4   1   5       1889.79       1830.53         7.85 o                         
   5   1   5        501.91        491.49         3.42 o                         
   6   1   5        315.67        339.61         6.12 o                         
  -7   2   5          5.27          5.88         0.91 o                         
  -6   2   5         29.98         36.02         0.93 o                         
  -5   2   5         12.28         15.01         0.75 o                         
  -4   2   5        459.28        484.52         4.00 o                         
  -3   2   5        624.61        635.71         9.25 o                         
  -2   2   5         39.27         50.04         1.66 o                         
  -1   2   5      13956.22      14366.39       272.16 o                         
   0   2   5        262.76        407.72         7.44 o                         
   1   2   5       3185.21       3007.60        42.89 o                         
   2   2   5        174.52         83.86         1.82 o                         
   3   2   5         22.21         23.77         0.88 o                         
   4   2   5        248.03        253.62         1.57 o                         
   5   2   5        989.81        991.76         6.52 o                         
   6   2   5         14.79         16.69         0.87 o                         
  -7   3   5          1.64          2.28         0.62 o                         
  -6   3   5         75.54         73.25         1.26 o                         
  -5   3   5         59.79         70.54         1.19 o                         
  -4   3   5          8.53         17.98         0.74 o                         
  -3   3   5        999.53        955.45        12.78 o                         
  -2   3   5         61.74         70.68         2.27 o                         
  -1   3   5       1557.98       1563.09        33.90 o                         
   0   3   5          0.61         18.19         1.46 o                         
   1   3   5         56.00         83.52         4.41 o                         
   2   3   5       1234.46       1302.71        14.35 o                         
   3   3   5        335.90        317.15         2.81 o                         
   4   3   5         93.43        105.29         1.00 o                         
   5   3   5          0.60          5.69         0.53 o                         
   6   3   5         26.69         25.27         1.13 o                         
  -6   4   5        504.60        531.51         5.08 o                         
  -5   4   5         91.53         92.81         1.86 o                         
  -4   4   5        322.40        369.55         3.44 o                         
  -3   4   5         14.75          8.86         1.21 o                         
  -2   4   5         45.25         69.43         3.61 o                         
  -1   4   5        190.05        197.49         8.40 o                         
   0   4   5        449.06        583.64        10.38 o                         
   1   4   5          5.87         39.65         3.56 o                         
   2   4   5        563.88        630.01         7.32 o                         
   3   4   5        266.65        329.03         2.32 o                         
   4   4   5         87.79         92.64         1.02 o                         
   5   4   5        437.16        440.31         3.05 o                         
   6   4   5        240.55        249.00         3.92 o                         
  -6   5   5        119.68        117.76         1.51 o                         
  -5   5   5        467.82        491.91         4.73 o                         
  -4   5   5        548.95        560.05         4.82 o                         
  -3   5   5          0.16          2.46         0.88 o                         
  -2   5   5       3201.78       3084.51        39.29 o                         
  -1   5   5        362.29        303.66         7.84 o                         
   0   5   5         64.21         56.53         2.49 o                         
   1   5   5        316.31        447.38        10.54 o                         
   2   5   5          1.80         29.17         1.02 o                         
   3   5   5        112.69        117.20         1.16 o                         
   4   5   5        124.23        102.01         1.09 o                         
   5   5   5         10.49         14.09         0.97 o                         
   6   5   5         44.81         44.75         2.26 o                         
  -6   6   5         17.00         18.87         0.82 o                         
  -5   6   5         98.20         93.44         1.44 o                         
  -4   6   5        110.19        104.14         1.57 o                         
  -3   6   5         85.11         76.40         2.30 o                         
  -2   6   5       1445.18       1448.06        15.92 o                         
  -1   6   5       7440.74       7495.50        95.44 o                         
   0   6   5         62.99         99.46         4.15 o                         
   1   6   5       1120.63        973.15        13.23 o                         
   2   6   5        502.16        497.29         7.86 o                         
   3   6   5         31.96         38.20         0.86 o                         
   4   6   5        185.07        194.35         1.93 o                         
   5   6   5        249.80        248.28         3.09 o                         
   6   6   5         88.98        116.19         2.68 o                         
  -6   7   5          2.95          4.23         0.64 o                         
  -5   7   5         52.79         49.15         1.09 o                         
  -4   7   5        624.98        602.74         5.24 o                         
  -3   7   5          2.77          3.57         0.63 o                         
  -2   7   5        214.50        268.27         3.95 o                         
  -1   7   5         73.43         77.97         5.12 o                         
   0   7   5        779.09        710.03        10.31 o                         
   1   7   5         73.89         92.46         2.77 o                         
   2   7   5        150.66        122.04         3.31 o                         
   3   7   5        253.52        185.51         1.79 o                         
   4   7   5       1768.28       1774.37        11.29 o                         
   5   7   5         80.31         78.95         1.32 o                         
   6   7   5        102.15        103.52         2.79 o                         
  -6   8   5         97.41        105.40         2.28 o                         
  -5   8   5         38.43         33.89         1.09 o                         
  -4   8   5        228.61        262.26         4.39 o                         
  -3   8   5        738.68        681.85         6.24 o                         
  -2   8   5        899.42        919.18        13.26 o                         
  -1   8   5       6888.01       7375.11        95.52 o                         
   0   8   5        105.68         79.11         1.95 o                         
   1   8   5        377.48        348.24         8.44 o                         
   2   8   5        641.84        678.65         9.36 o                         
   3   8   5         88.94         74.55         1.19 o                         
   4   8   5        880.76        873.66         7.59 o                         
   5   8   5         69.15         73.48         1.29 o                         
   6   8   5          1.39          1.47         1.04 o                         
  -6   9   5        277.89        271.54        11.01 o                         
  -5   9   5         77.94         80.75         2.16 o                         
  -4   9   5          8.79          5.03         0.88 o                         
  -3   9   5        671.34        653.05         6.70 o                         
  -2   9   5       1912.18       2077.41        24.57 o                         
  -1   9   5        527.69        565.57         9.30 o                         
   0   9   5        111.34        138.34         4.23 o                         
   1   9   5        285.81        343.54         8.01 o                         
   2   9   5       1178.40       1129.16         8.54 o                         
   3   9   5         17.58         22.63         1.11 o                         
   4   9   5         77.74         69.55         1.44 o                         
   5   9   5         38.45         43.91         1.20 o                         
   6   9   5         16.98         15.00         1.12 o                         
  -6  10   5        201.61        193.54         4.31 o                         
  -5  10   5        274.31        279.82         4.07 o                         
  -4  10   5       2101.07       1940.75        29.85 o                         
  -3  10   5          5.41          3.62         0.76 o                         
  -2  10   5         29.33         26.52         0.90 o                         
  -1  10   5        268.97        303.70         8.42 o                         
   0  10   5        131.52        130.85         4.02 o                         
   1  10   5        103.99         97.77         1.89 o                         
   2  10   5       1066.99       1115.54         8.26 o                         
   3  10   5        118.04        110.74         1.60 o                         
   4  10   5        332.37        300.92         4.55 o                         
   5  10   5        135.61        128.84         2.05 o                         
  -6  11   5         91.49         82.05         1.62 o                         
  -5  11   5         54.84         50.59         1.28 o                         
  -4  11   5        428.99        427.93         6.86 o                         
  -3  11   5        642.11        612.23         7.28 o                         
  -2  11   5         19.41         24.92         0.91 o                         
  -1  11   5         27.49         39.69         1.52 o                         
   0  11   5        642.13        647.02         6.82 o                         
   1  11   5         87.09         67.85         1.59 o                         
   2  11   5        142.75        134.99         1.68 o                         
   3  11   5         25.60         40.57         1.05 o                         
   4  11   5          1.91          5.36         0.82 o                         
   5  11   5          0.62          1.00         0.79 o                         
  -6  12   5        282.41        226.21         4.58 o                         
  -5  12   5         78.45         72.72         2.30 o                         
  -4  12   5          7.61         12.50         1.17 o                         
  -3  12   5         45.61         40.88         1.84 o                         
  -2  12   5         71.88         84.46         1.66 o                         
  -1  12   5         98.60         96.00         1.85 o                         
   0  12   5        855.48        874.22         8.83 o                         
   1  12   5         33.89         28.53         1.17 o                         
   2  12   5        687.34        669.85         5.57 o                         
   3  12   5        370.10        386.16         4.61 o                         
   4  12   5        338.78        366.87         4.56 o                         
   5  12   5         32.08         38.47         1.22 o                         
  -5  13   5        425.78        469.49         8.47 o                         
  -4  13   5         13.24         21.29         1.74 o                         
  -3  13   5          6.45          8.14         1.13 o                         
  -2  13   5        710.89        682.39         6.77 o                         
  -1  13   5        344.10        326.48         4.08 o                         
   0  13   5        165.87        138.54         2.21 o                         
   1  13   5         49.23         57.84         1.28 o                         
   2  13   5        250.48        268.33         6.94 o                         
   3  13   5         16.18         15.69         0.96 o                         
   4  13   5         10.89         14.68         0.94 o                         
   5  13   5         45.37         51.15         1.59 o                         
  -5  14   5          1.16          1.39         0.54 o                         
  -4  14   5         83.40         88.84         2.23 o                         
  -3  14   5        150.72        151.49         3.39 o                         
  -2  14   5        125.30        125.02         2.19 o                         
  -1  14   5        547.97        520.43         5.50 o                         
   0  14   5          9.47          9.84         0.87 o                         
   1  14   5         61.41         78.32         1.66 o                         
   2  14   5         62.61         68.64         1.68 o                         
   3  14   5        224.98        226.98         4.06 o                         
   4  14   5          7.80          7.72         0.85 o                         
   5  14   5         16.66         20.64         0.84 o                         
  -5  15   5        202.72        192.74         7.79 o                         
  -4  15   5         24.80         28.74         1.20 o                         
  -3  15   5        240.13        245.94         5.87 o                         
  -2  15   5         13.00         19.28         1.26 o                         
  -1  15   5         85.19         94.22         1.78 o                         
   0  15   5         87.47         87.40         1.81 o                         
   1  15   5        469.61        472.25         6.15 o                         
   2  15   5        696.81        679.19         6.90 o                         
   3  15   5          7.79          6.03         1.03 o                         
   4  15   5        444.71        491.01         6.93 o                         
  -5  16   5         49.44         39.17         2.20 o                         
  -4  16   5         69.62         79.11         2.09 o                         
  -3  16   5        338.93        371.59         6.74 o                         
  -2  16   5         14.36         16.25         1.01 o                         
  -1  16   5         68.74         43.83         1.21 o                         
   0  16   5         84.59         86.16         1.65 o                         
   1  16   5       1450.69       1443.06        15.02 o                         
   2  16   5        650.54        682.84         8.85 o                         
   3  16   5         21.76         19.73         1.06 o                         
   4  16   5         20.22         22.15         1.09 o                         
  -4  17   5         39.58         37.67         1.09 o                         
  -3  17   5        476.82        535.84         7.87 o                         
  -2  17   5        108.47        119.37         2.34 o                         
  -1  17   5         15.29         18.20         0.99 o                         
   0  17   5          2.27          5.65         0.96 o                         
   1  17   5          5.09          7.61         0.81 o                         
   2  17   5         96.57        118.12         3.28 o                         
   3  17   5         10.82         17.54         1.27 o                         
   4  17   5         18.56         17.10         0.73 o                         
  -4  18   5        149.79        138.76         4.49 o                         
  -3  18   5          7.81          7.45         0.95 o                         
  -2  18   5         20.04         30.87         1.66 o                         
  -1  18   5        212.45        217.73         3.29 o                         
   0  18   5         18.05         26.81         1.67 o                         
   1  18   5         51.64         45.51         1.75 o                         
   2  18   5         25.13         29.78         2.84 o                         
   3  18   5          5.09          6.36         0.90 o                         
  -3  19   5         10.23         10.50         1.23 o                         
  -2  19   5        109.40        120.27         2.52 o                         
  -1  19   5        100.44        106.94         3.75 o                         
   0  19   5          3.42          2.83         0.81 o                         
   1  19   5         22.33         29.51         2.38 o                         
   2  19   5         69.32         59.90         1.90 o                         
   3  19   5          4.85          5.61         1.40 o                         
  -3  20   5         23.27         21.06         0.96 o                         
  -2  20   5          8.04          9.17         0.96 o                         
  -1  20   5        338.19        335.04         5.64 o                         
   0  20   5         11.21          9.22         1.02 o                         
   1  20   5         92.10        100.68         3.04 o                         
   2  20   5          0.38          1.60         0.95 o                         
  -2  21   5         29.85         25.88         1.46 o                         
  -1  21   5         16.99         14.34         1.13 o                         
   0  21   5         80.89         99.77         2.15 o                         
   1  21   5        130.10        134.58         3.27 o                         
   2  21   5         57.28         37.28         2.67 o                         
  -1  22   5        186.78        144.78         3.65 o                         
   0  22   5         14.35         12.46         0.83 o                         
  -6   0   6        473.02        518.63         8.37 o                         
  -4   0   6        864.34        860.49         9.37 o                         
  -2   0   6       1411.20       1776.37        37.64 o                         
   0   0   6       5824.44       5784.67       159.57 o                         
   2   0   6       1355.14       1249.43        19.70 o                         
   4   0   6       1296.76       1269.78         7.73 o                         
   6   0   6        177.33        172.77         4.80 o                         
  -7   1   6         27.35         21.07         1.43 o                         
  -6   1   6         46.92         43.87         1.14 o                         
  -5   1   6          6.32          7.83         0.75 o                         
  -4   1   6         93.36        112.40         1.65 o                         
  -3   1   6        280.88        256.10         5.85 o                         
  -2   1   6       1566.60       1413.56        16.19 o                         
  -1   1   6        739.62        643.48        11.41 o                         
   0   1   6       2419.78       2575.91        42.64 o                         
   1   1   6       4472.62       3978.73        42.23 o                         
   2   1   6         15.58         15.71         0.98 o                         
   3   1   6        254.54        247.10         1.74 o                         
   4   1   6        842.22        799.11         3.83 o                         
   5   1   6        360.87        401.05         3.73 o                         
   6   1   6        453.04        481.47         6.65 o                         
  -7   2   6         60.43         53.37         3.89 o                         
  -6   2   6          1.15          1.78         0.56 o                         
  -5   2   6        217.63        226.10         2.91 o                         
  -4   2   6       1197.59       1195.22        11.89 o                         
  -3   2   6        804.46        775.20        15.64 o                         
  -2   2   6       1048.22       1145.86        13.59 o                         
  -1   2   6      16348.21      15451.48       429.77 o                         
   0   2   6        862.07        992.87        20.69 o                         
   1   2   6         45.79         69.57         2.78 o                         
   2   2   6         58.70         51.45         1.87 o                         
   3   2   6        260.56        220.24         1.53 o                         
   4   2   6       1999.38       1959.21         8.41 o                         
   5   2   6        407.70        401.47         3.86 o                         
   6   2   6         46.65         46.27         2.49 o                         
  -7   3   6          0.69          1.19         0.53 o                         
  -6   3   6         12.41         14.36         0.66 o                         
  -5   3   6         20.05         22.06         1.04 o                         
  -4   3   6        250.58        220.84         2.38 o                         
  -3   3   6         30.55         31.75         2.87 o                         
  -2   3   6       3239.16       3598.89        38.14 o                         
  -1   3   6       1874.88       1909.02        41.06 o                         
   0   3   6       3868.11       3367.19        42.46 o                         
   1   3   6       8576.81       8690.88       118.63 o                         
   2   3   6          3.33          1.95         0.78 o                         
   3   3   6        194.10        188.36         1.48 o                         
   4   3   6       4231.98       4200.40        19.85 o                         
   5   3   6         40.22         41.14         0.86 o                         
   6   3   6          0.21          0.72         0.81 o                         
  -6   4   6         37.07         35.92         0.93 o                         
  -5   4   6         61.81         58.63         1.20 o                         
  -4   4   6        567.65        601.61         5.48 o                         
  -3   4   6        544.24        546.85         9.79 o                         
  -2   4   6         28.02         42.88         1.89 o                         
  -1   4   6        638.72        540.76        11.66 o                         
   0   4   6        186.55        167.42         4.69 o                         
   1   4   6       1460.62       1221.47        17.87 o                         
   2   4   6        432.14        465.90         8.62 o                         
   3   4   6        886.60        803.00         4.59 o                         
   4   4   6        368.20        407.64         2.94 o                         
   5   4   6        109.61        124.30         1.40 o                         
   6   4   6         51.42         43.36         1.38 o                         
  -6   5   6          6.69          9.91         0.60 o                         
  -5   5   6        235.63        259.27         3.16 o                         
  -4   5   6          7.32          9.54         0.70 o                         
  -3   5   6         12.32         16.87         0.94 o                         
  -2   5   6          3.69          6.07         1.17 o                         
  -1   5   6        334.53        272.55         6.32 o                         
   0   5   6       1159.16       1055.86        24.77 o                         
   1   5   6       2520.70       2679.92        35.59 o                         
   2   5   6       1638.17       1499.89        19.48 o                         
   3   5   6       1744.98       1615.47         9.37 o                         
   4   5   6        716.62        676.01         4.10 o                         
   5   5   6          7.30         13.15         0.69 o                         
   6   5   6         98.43         98.11         2.74 o                         
  -6   6   6         63.53         57.94         1.57 o                         
  -5   6   6          0.25          1.91         0.63 o                         
  -4   6   6        293.65        254.42         2.66 o                         
  -3   6   6         68.74         71.19         1.42 o                         
  -2   6   6        256.16        194.08         4.37 o                         
  -1   6   6       1137.39       1119.06        20.75 o                         
   0   6   6        901.69        777.15        13.48 o                         
   1   6   6       1638.74       1749.57        22.16 o                         
   2   6   6        108.84        119.98         3.13 o                         
   3   6   6          6.86         23.66         0.65 o                         
   4   6   6        194.10        183.82         1.68 o                         
   5   6   6        417.43        412.92         3.70 o                         
   6   6   6         11.85         10.60         1.49 o                         
  -6   7   6         20.18         17.21         0.79 o                         
  -5   7   6        131.53        115.32         1.56 o                         
  -4   7   6        133.18        132.99         1.78 o                         
  -3   7   6       2441.10       2302.63        16.45 o                         
  -2   7   6        332.92        393.96         7.70 o                         
  -1   7   6        312.77        353.95         8.73 o                         
   0   7   6          0.26          4.31         1.26 o                         
   1   7   6       3595.74       3721.30        43.72 o                         
   2   7   6         87.67         62.10         1.85 o                         
   3   7   6        727.00        737.45         6.31 o                         
   4   7   6        381.99        330.95         2.56 o                         
   5   7   6        147.10        142.70         2.01 o                         
   6   7   6         24.21         24.88         2.40 o                         
  -6   8   6        167.01        178.62         2.89 o                         
  -5   8   6        413.69        406.80         8.12 o                         
  -4   8   6        182.40        172.75         2.43 o                         
  -3   8   6         58.67         66.67         1.85 o                         
  -2   8   6         84.65         87.59         3.93 o                         
  -1   8   6        619.19        636.41        17.17 o                         
   0   8   6        686.65        643.58        11.06 o                         
   1   8   6        122.06        122.84         4.13 o                         
   2   8   6         46.04         49.28         1.29 o                         
   3   8   6        202.17        182.86         2.01 o                         
   4   8   6        703.63        646.19         5.00 o                         
   5   8   6        328.41        335.86         3.42 o                         
   6   8   6         21.41         23.02         2.47 o                         
  -6   9   6         18.95         16.49         0.85 o                         
  -5   9   6          5.53          9.63         1.27 o                         
  -4   9   6        344.21        353.11         5.86 o                         
  -3   9   6        255.53        219.51         3.43 o                         
  -2   9   6       1091.82       1123.87        12.19 o                         
  -1   9   6       1145.62       1225.03        21.62 o                         
   0   9   6       1297.35       1329.76        27.19 o                         
   1   9   6         41.26         68.38         2.85 o                         
   2   9   6        382.74        343.01         3.06 o                         
   3   9   6         46.42         57.64         1.11 o                         
   4   9   6        407.79        412.41         5.83 o                         
   5   9   6         17.43         21.84         1.06 o                         
   6   9   6         85.52         71.06         2.99 o                         
  -6  10   6          4.63          9.33         0.88 o                         
  -5  10   6        219.62        220.64         3.56 o                         
  -4  10   6        209.92        231.87         4.78 o                         
  -3  10   6        618.26        666.20         7.55 o                         
  -2  10   6         99.64        108.40         1.87 o                         
  -1  10   6       1173.61       1108.42        15.86 o                         
   0  10   6         23.01         18.65         1.19 o                         
   1  10   6        175.29        199.00         3.58 o                         
   2  10   6          3.76          8.75         0.57 o                         
   3  10   6       1017.58        932.83         8.25 o                         
   4  10   6        462.38        421.23         4.41 o                         
   5  10   6        492.67        512.77         5.61 o                         
  -6  11   6         11.06          7.92         0.65 o                         
  -5  11   6        624.98        665.25        12.34 o                         
  -4  11   6         11.79         14.73         1.38 o                         
  -3  11   6        123.21        107.75         2.85 o                         
  -2  11   6        460.51        447.09         5.21 o                         
  -1  11   6          2.70          3.29         0.96 o                         
   0  11   6       1230.84       1265.37        11.45 o                         
   1  11   6        469.24        487.80         4.69 o                         
   2  11   6          7.11         14.01         0.90 o                         
   3  11   6         53.18         53.13         1.22 o                         
   4  11   6       1288.37       1286.26        12.78 o                         
   5  11   6        294.36        310.96         3.63 o                         
  -5  12   6        592.82        618.39         7.87 o                         
  -4  12   6        271.72        312.06         4.63 o                         
  -3  12   6          7.39         12.50         1.75 o                         
  -2  12   6         38.47         39.91         1.31 o                         
  -1  12   6        100.35        100.61         2.25 o                         
   0  12   6        240.74        265.64         3.55 o                         
   1  12   6       2302.87       2148.62        16.76 o                         
   2  12   6       1382.61       1342.05        12.12 o                         
   3  12   6        215.41        226.85         3.18 o                         
   4  12   6          0.21          2.69         0.94 o                         
   5  12   6         46.96         55.53         1.33 o                         
  -5  13   6         51.40         47.73         1.98 o                         
  -4  13   6         36.87         34.66         2.18 o                         
  -3  13   6        103.42        100.16         2.59 o                         
  -2  13   6         25.72         21.65         1.15 o                         
  -1  13   6        486.68        508.12         6.42 o                         
   0  13   6          1.19          1.20         0.75 o                         
   1  13   6       2842.26       2833.90        22.43 o                         
   2  13   6       1406.13       1411.72        12.37 o                         
   3  13   6          0.04          2.06         0.77 o                         
   4  13   6         13.29         14.67         1.04 o                         
   5  13   6         29.70         24.97         1.50 o                         
  -5  14   6          0.82          3.09         0.43 o                         
  -4  14   6         25.20         25.57         1.29 o                         
  -3  14   6        416.26        398.76         6.73 o                         
  -2  14   6        887.05        855.15         8.48 o                         
  -1  14   6        114.50        113.82         2.23 o                         
   0  14   6        286.16        264.08         5.19 o                         
   1  14   6        982.52       1039.17        10.05 o                         
   2  14   6        672.60        670.38         9.73 o                         
   3  14   6         32.52         32.72         1.17 o                         
   4  14   6         30.01         32.73         2.09 o                         
   5  14   6         29.73         37.23         1.80 o                         
  -5  15   6         41.52         41.29         1.25 o                         
  -4  15   6        349.57        351.66         4.98 o                         
  -3  15   6         20.54         19.14         1.79 o                         
  -2  15   6        335.34        298.88         4.13 o                         
  -1  15   6        220.31        203.05         5.61 o                         
   0  15   6        836.35        872.29        10.38 o                         
   1  15   6       2726.86       2669.91        29.88 o                         
   2  15   6        226.32        234.40         3.38 o                         
   3  15   6          3.76          4.07         0.86 o                         
   4  15   6          1.05          1.75         1.06 o                         
  -4  16   6         58.82         69.16         1.77 o                         
  -3  16   6         25.60         27.60         1.62 o                         
  -2  16   6        489.24        439.97         5.19 o                         
  -1  16   6        419.89        423.70         5.36 o                         
   0  16   6        181.48        219.82         3.60 o                         
   1  16   6          0.38          1.87         0.85 o                         
   2  16   6          5.42          7.52         1.16 o                         
   3  16   6         29.61         35.05         1.70 o                         
   4  16   6          4.66          2.98         0.85 o                         
  -4  17   6          2.65          4.31         0.51 o                         
  -3  17   6         17.48         21.59         1.16 o                         
  -2  17   6        122.21        107.18         2.45 o                         
  -1  17   6          2.76          1.06         0.86 o                         
   0  17   6        687.61        756.81         9.32 o                         
   1  17   6         34.41         46.06         1.89 o                         
   2  17   6          0.48          1.65         1.13 o                         
   3  17   6          5.97          9.58         1.08 o                         
   4  17   6        135.17        122.56         3.77 o                         
  -4  18   6          9.80          9.79         0.86 o                         
  -3  18   6         80.35         83.19         3.54 o                         
  -2  18   6         26.34         29.77         1.16 o                         
  -1  18   6         13.99         18.10         0.98 o                         
   0  18   6          6.30          5.54         1.01 o                         
   1  18   6         70.34         74.16         2.86 o                         
   2  18   6         50.10         54.70         1.48 o                         
   3  18   6        157.13        145.79         3.46 o                         
  -3  19   6         49.66         40.15         1.02 o                         
  -2  19   6        110.48        129.58         2.98 o                         
  -1  19   6        179.99        166.03         2.79 o                         
   0  19   6         60.72         72.52         2.13 o                         
   1  19   6          9.98         17.87         1.53 o                         
   2  19   6        205.29        214.25         8.89 o                         
   3  19   6         66.22         55.40         1.94 o                         
  -3  20   6         14.12         12.90         0.97 o                         
  -2  20   6          6.01         10.62         1.02 o                         
  -1  20   6          1.41          5.35         0.66 o                         
   0  20   6        160.70        187.97         3.63 o                         
   1  20   6        194.62        202.35         3.60 o                         
   2  20   6        103.56         90.72         2.44 o                         
  -2  21   6          0.94          1.84         0.80 o                         
  -1  21   6          1.44          4.98         0.68 o                         
   0  21   6        117.19        122.00         2.16 o                         
   1  21   6        296.78        312.27         6.35 o                         
   0  22   6        115.30         82.31         2.45 o                         
  -7   0   7          7.40          5.04         1.05 o                         
  -5   0   7        374.49        462.27         5.49 o                         
  -3   0   7        313.82        335.12         8.42 o                         
  -1   0   7        696.88        516.92        41.69 o                         
   1   0   7       3294.64       3299.27        47.45 o                         
   3   0   7       2397.75       2264.28        12.41 o                         
   5   0   7         52.70         72.70         1.67 o                         
  -7   1   7          0.39          0.06         0.72 o                         
  -6   1   7         17.83         20.72         0.77 o                         
  -5   1   7        830.74        847.20         8.04 o                         
  -4   1   7          0.54          6.07         0.70 o                         
  -3   1   7        456.88        424.11         8.02 o                         
  -2   1   7          5.50          9.00         1.18 o                         
  -1   1   7         49.32         26.07         2.65 o                         
   0   1   7       1305.83       1388.20        21.89 o                         
   1   1   7        524.27        569.72         8.37 o                         
   2   1   7        195.64        164.61         6.07 o                         
   3   1   7         45.75         47.99         0.59 o                         
   4   1   7         10.78         11.71         0.64 o                         
   5   1   7        459.68        451.87         4.31 o                         
   6   1   7         30.48         29.82         1.62 o                         
  -7   2   7         50.50         42.36         2.15 o                         
  -6   2   7         20.79         21.67         0.75 o                         
  -5   2   7          9.98         14.25         0.81 o                         
  -4   2   7       1840.73       1826.95        12.63 o                         
  -3   2   7         13.46         25.29         1.67 o                         
  -2   2   7        852.46        914.97        13.51 o                         
  -1   2   7       1097.21       1197.45        27.91 o                         
   0   2   7        470.45        328.02         7.74 o                         
   1   2   7       3474.18       3609.03        42.45 o                         
   2   2   7          1.12          6.15         1.29 o                         
   3   2   7        341.79        296.05         1.65 o                         
   4   2   7         26.31         38.20         0.70 o                         
   5   2   7        106.44         91.52         1.32 o                         
   6   2   7         41.10         44.65         1.91 o                         
  -6   3   7          1.02          1.93         0.51 o                         
  -5   3   7        454.35        433.76         4.00 o                         
  -4   3   7          4.17          5.63         0.67 o                         
  -3   3   7        105.61         90.27         2.68 o                         
  -2   3   7         24.88         48.02         3.69 o                         
  -1   3   7        382.22        368.45         9.24 o                         
   0   3   7        232.96        347.16         6.76 o                         
   1   3   7       2251.01       2365.01        35.69 o                         
   2   3   7        146.04        162.39         3.82 o                         
   3   3   7        177.82        187.89         1.41 o                         
   4   3   7        116.51        137.67         2.57 o                         
   5   3   7          4.12          4.31         0.64 o                         
   6   3   7        420.74        443.00        13.82 o                         
  -6   4   7        177.97        178.09         3.42 o                         
  -5   4   7        109.90        113.45         3.08 o                         
  -4   4   7         13.40         21.13         0.90 o                         
  -3   4   7        676.90        623.66         7.42 o                         
  -2   4   7       9450.10       9402.23       113.50 o                         
  -1   4   7        444.71        390.53         9.66 o                         
   0   4   7          1.89         15.29         1.89 o                         
   1   4   7       1348.82       1223.98        18.34 o                         
   2   4   7          8.65          2.97         1.08 o                         
   3   4   7         21.16         35.97         0.80 o                         
   4   4   7         19.96         31.81         0.71 o                         
   5   4   7         36.86         38.45         0.93 o                         
   6   4   7         30.07         32.59         1.93 o                         
  -6   5   7        112.58        128.58         1.93 o                         
  -5   5   7         90.49         82.28         1.39 o                         
  -4   5   7        658.70        652.41         5.81 o                         
  -3   5   7        883.80        891.63         9.54 o                         
  -2   5   7        781.35        750.74        11.78 o                         
  -1   5   7        920.28        864.12        15.15 o                         
   0   5   7        610.78        518.82         9.17 o                         
   1   5   7        721.12        734.49        12.61 o                         
   2   5   7         55.56         49.57         1.86 o                         
   3   5   7       2561.25       2424.80        13.42 o                         
   4   5   7        279.22        292.68         2.34 o                         
   5   5   7          0.10          3.07         0.62 o                         
   6   5   7        210.06        199.24         3.68 o                         
  -6   6   7         36.86         31.21         0.92 o                         
  -5   6   7        306.37        305.88         3.17 o                         
  -4   6   7        286.18        263.76         4.84 o                         
  -3   6   7         63.77         51.43         2.12 o                         
  -2   6   7        516.12        494.58        11.51 o                         
  -1   6   7         20.59         16.83         1.93 o                         
   0   6   7        107.38         98.92         4.60 o                         
   1   6   7        728.87        800.98        13.65 o                         
   2   6   7        104.05        123.58         1.95 o                         
   3   6   7        351.53        348.78         2.78 o                         
   4   6   7        552.24        583.96         3.96 o                         
   5   6   7        307.58        319.57         3.30 o                         
   6   6   7          0.10          1.79         0.96 o                         
  -6   7   7         78.30         98.12         1.99 o                         
  -5   7   7         93.69         88.56         1.49 o                         
  -4   7   7          7.58         15.60         0.97 o                         
  -3   7   7         83.18         77.67         2.66 o                         
  -2   7   7          1.94          6.58         1.08 o                         
  -1   7   7          8.07          9.11         1.97 o                         
   0   7   7          7.13         12.37         1.71 o                         
   1   7   7        102.46         89.57         2.93 o                         
   2   7   7         20.81         14.19         0.61 o                         
   3   7   7         13.25         20.12         0.95 o                         
   4   7   7       1137.33       1112.37         8.10 o                         
   5   7   7         45.91         47.84         1.22 o                         
   6   7   7        508.50        468.67         9.57 o                         
  -6   8   7         18.96         16.36         1.56 o                         
  -5   8   7          7.16         10.46         0.84 o                         
  -4   8   7        994.64       1048.15        11.81 o                         
  -3   8   7        222.48        219.08         3.53 o                         
  -2   8   7        515.60        548.59         6.64 o                         
  -1   8   7        517.54        491.68        13.87 o                         
   0   8   7        765.70        664.78        11.07 o                         
   1   8   7       2323.01       2249.59        28.37 o                         
   2   8   7         21.38         33.52         0.85 o                         
   3   8   7       1576.60       1539.06        11.98 o                         
   4   8   7         26.98         27.53         0.86 o                         
   5   8   7        247.27        271.71         3.31 o                         
   6   8   7         16.62         12.11         0.95 o                         
  -6   9   7         29.04         23.16         1.63 o                         
  -5   9   7         12.89         12.81         1.06 o                         
  -4   9   7         93.06         89.49         1.87 o                         
  -3   9   7         20.42         15.63         1.01 o                         
  -2   9   7        172.96        150.97         3.22 o                         
  -1   9   7          5.22         29.49         1.83 o                         
   0   9   7        825.91        821.91        19.60 o                         
   1   9   7        536.52        458.99         5.12 o                         
   2   9   7       2100.13       1935.09        13.70 o                         
   3   9   7        823.83        853.63         6.30 o                         
   4   9   7         54.01         45.05         2.04 o                         
   5   9   7         31.79         34.07         1.11 o                         
  -6  10   7        149.87        157.11         2.89 o                         
  -5  10   7         42.49         39.57         1.46 o                         
  -4  10   7        438.71        422.09         7.25 o                         
  -3  10   7         15.24         19.66         1.17 o                         
  -2  10   7        769.04        763.14         9.48 o                         
  -1  10   7        688.12        721.05         9.56 o                         
   0  10   7         25.08         39.39         1.38 o                         
   1  10   7        164.90        155.13         2.28 o                         
   2  10   7         28.87         31.90         1.13 o                         
   3  10   7         40.09         39.38         1.07 o                         
   4  10   7         82.03        113.54         2.22 o                         
   5  10   7          0.27          1.67         0.79 o                         
  -6  11   7         80.35         72.03         2.10 o                         
  -5  11   7          2.91          7.17         0.83 o                         
  -4  11   7          4.41          5.42         1.18 o                         
  -3  11   7        127.98        112.11         2.56 o                         
  -2  11   7         26.42         27.06         1.38 o                         
  -1  11   7         65.64         49.25         1.48 o                         
   0  11   7        249.76        221.41         2.75 o                         
   1  11   7        287.63        278.75         3.01 o                         
   2  11   7        221.16        201.97         2.68 o                         
   3  11   7         33.83         22.62         1.07 o                         
   4  11   7         19.21         18.92         1.20 o                         
   5  11   7         28.84         27.68         1.99 o                         
  -5  12   7        176.38        173.34         4.42 o                         
  -4  12   7         69.31         85.06         2.32 o                         
  -3  12   7        305.56        327.52         5.43 o                         
  -2  12   7        672.42        644.82         9.99 o                         
  -1  12   7        303.88        305.88         4.29 o                         
   0  12   7        425.37        414.18         4.38 o                         
   1  12   7         16.99         17.66         0.89 o                         
   2  12   7        870.90        846.48        10.40 o                         
   3  12   7        290.96        286.19         3.91 o                         
   4  12   7         11.59         13.37         1.10 o                         
   5  12   7         59.78         60.73         1.46 o                         
  -5  13   7          2.42          3.38         0.63 o                         
  -4  13   7         94.38        100.22         3.52 o                         
  -3  13   7        109.28        116.36         4.61 o                         
  -2  13   7        811.37        799.41         8.71 o                         
  -1  13   7        922.25        902.17         9.23 o                         
   0  13   7        951.44        929.38         9.77 o                         
   1  13   7        872.50        821.31         7.52 o                         
   2  13   7        181.27        176.73         2.45 o                         
   3  13   7          2.68          2.13         0.76 o                         
   4  13   7        121.46        129.28         1.91 o                         
   5  13   7        104.64         95.58         2.67 o                         
  -5  14   7        230.43        224.14         6.86 o                         
  -4  14   7        227.74        222.12         4.21 o                         
  -3  14   7         50.68         56.50         1.61 o                         
  -2  14   7         58.63         77.98         2.45 o                         
  -1  14   7          9.57          9.60         0.87 o                         
   0  14   7        456.48        450.93         5.49 o                         
   1  14   7       1519.68       1510.76        13.25 o                         
   2  14   7         92.12        101.85         2.98 o                         
   3  14   7         92.91         99.91         1.92 o                         
   4  14   7         70.07         75.81         1.65 o                         
  -5  15   7          6.26          7.29         0.59 o                         
  -4  15   7        535.71        554.03         7.67 o                         
  -3  15   7        112.60        128.86         2.85 o                         
  -2  15   7        220.76        201.21         3.87 o                         
  -1  15   7        629.35        602.92         8.58 o                         
   0  15   7        108.27         95.77         2.25 o                         
   1  15   7         87.35         84.58         2.64 o                         
   2  15   7        468.26        456.51         5.71 o                         
   3  15   7         33.87         33.62         1.48 o                         
   4  15   7          2.31          1.70         0.89 o                         
  -4  16   7        477.46        496.74         6.94 o                         
  -3  16   7         87.85        108.00         4.03 o                         
  -2  16   7        111.11        103.55         2.64 o                         
  -1  16   7          3.36          5.64         0.98 o                         
   0  16   7        258.89        281.48         7.35 o                         
   1  16   7         27.56         21.82         1.29 o                         
   2  16   7         15.09         18.75         1.07 o                         
   3  16   7         94.14         99.08         2.28 o                         
   4  16   7         88.51         92.86         3.09 o                         
  -4  17   7         52.72         47.99         1.43 o                         
  -3  17   7        288.32        298.18         4.81 o                         
  -2  17   7         23.66         37.28         1.34 o                         
  -1  17   7        165.26        179.43         3.14 o                         
   0  17   7        633.12        599.66         8.85 o                         
   1  17   7         73.90         72.81         3.31 o                         
   2  17   7         18.52         21.46         1.31 o                         
   3  17   7         61.73         84.96         2.45 o                         
  -4  18   7        179.97        129.68         3.82 o                         
  -3  18   7        122.50        119.39         2.22 o                         
  -2  18   7        553.51        550.68        15.21 o                         
  -1  18   7         41.44         43.10         2.06 o                         
   0  18   7         51.53         52.11         1.72 o                         
   1  18   7         12.14         17.03         1.29 o                         
   2  18   7         29.95         28.94         1.28 o                         
   3  18   7         32.54         29.34         1.23 o                         
  -3  19   7          3.00          3.67         0.46 o                         
  -2  19   7          2.85          4.18         0.68 o                         
  -1  19   7        464.49        446.34         8.90 o                         
   0  19   7          9.96          6.06         0.95 o                         
   1  19   7         25.87         21.47         1.89 o                         
   2  19   7          1.40          1.95         0.61 o                         
   3  19   7        438.08        368.96        18.19 o                         
  -2  20   7          1.72          2.81         0.66 o                         
  -1  20   7          0.26          2.05         0.63 o                         
   0  20   7        139.45        142.52         2.75 o                         
   1  20   7          0.73          1.70         0.98 o                         
   2  20   7        120.13        131.93         2.96 o                         
  -2  21   7         21.49         12.91         0.96 o                         
  -1  21   7         61.66         56.82         1.39 o                         
   0  21   7         35.28         26.74         1.15 o                         
   1  21   7         14.05          9.86         1.27 o                         
  -6   0   8        271.05        257.19         4.56 o                         
  -4   0   8         28.88         31.32         1.41 o                         
  -2   0   8       1075.82       1392.01        32.01 o                         
   0   0   8         52.70         56.34         6.39 o                         
   2   0   8       1467.23       1484.04        37.35 o                         
   4   0   8       3017.17       3048.04        20.54 o                         
   6   0   8        250.49        241.16         8.18 o                         
  -6   1   8        110.21        125.10         1.74 o                         
  -5   1   8        219.30        237.98         4.02 o                         
  -4   1   8       1027.03        997.09         7.98 o                         
  -3   1   8         31.77         19.63         1.08 o                         
  -2   1   8       1752.07       1697.56        33.44 o                         
  -1   1   8         91.26         59.88         3.75 o                         
   0   1   8       1502.46       1642.76        29.89 o                         
   1   1   8        836.47        724.35        11.00 o                         
   2   1   8          8.95         15.45         2.82 o                         
   3   1   8        885.09        865.87         4.37 o                         
   4   1   8       1123.31       1148.66         6.27 o                         
   5   1   8        256.47        247.16         2.68 o                         
   6   1   8        436.09        417.85        13.02 o                         
  -6   2   8         32.05         34.01         0.95 o                         
  -5   2   8          4.50          6.62         0.68 o                         
  -4   2   8        997.68        951.18        14.70 o                         
  -3   2   8         70.26         89.65         3.44 o                         
  -2   2   8       3126.38       3431.89        42.20 o                         
  -1   2   8        525.84        557.96        11.24 o                         
   0   2   8       2307.88       2263.68        27.79 o                         
   1   2   8       2518.17       2482.52        32.30 o                         
   2   2   8        350.04        310.75         8.60 o                         
   3   2   8        886.49        833.03         4.20 o                         
   4   2   8          2.12          4.15         0.50 o                         
   5   2   8        107.39        123.09         1.72 o                         
   6   2   8         18.33         10.18         2.10 o                         
  -6   3   8         50.94         42.71         0.94 o                         
  -5   3   8         80.65         81.68         1.49 o                         
  -4   3   8         63.55         71.36         1.62 o                         
  -3   3   8       1772.82       1705.07        13.95 o                         
  -2   3   8       5113.49       5228.19        69.85 o                         
  -1   3   8         92.60        115.98         4.95 o                         
   0   3   8        254.76        342.05         7.05 o                         
   1   3   8       3704.09       4006.33        58.12 o                         
   2   3   8        258.95        231.44         5.00 o                         
   3   3   8        773.91        701.42         3.95 o                         
   4   3   8       1653.62       1586.00         8.41 o                         
   5   3   8          0.11          1.55         0.75 o                         
   6   3   8         50.40         61.57         3.59 o                         
  -6   4   8          0.20          2.25         0.53 o                         
  -5   4   8        290.30        297.52         3.90 o                         
  -4   4   8        128.56        137.01         2.95 o                         
  -3   4   8          0.02          2.12         0.61 o                         
  -2   4   8        147.79        195.68         4.28 o                         
  -1   4   8          2.85          7.48         2.44 o                         
   0   4   8          4.94          7.84         1.87 o                         
   1   4   8       1719.66       1730.13        27.00 o                         
   2   4   8          7.74          1.92         0.67 o                         
   3   4   8        224.63        265.17         2.56 o                         
   4   4   8         82.26        100.29         1.13 o                         
   5   4   8         88.54         96.34         1.53 o                         
   6   4   8         38.45         39.27         2.74 o                         
  -6   5   8        208.67        224.57         3.52 o                         
  -5   5   8          0.38          2.25         0.70 o                         
  -4   5   8          5.70         18.73         1.28 o                         
  -3   5   8        440.58        435.64         4.40 o                         
  -2   5   8        359.75        358.19         7.70 o                         
  -1   5   8        200.63        181.92         7.89 o                         
   0   5   8         16.09         38.13         2.43 o                         
   1   5   8       2592.20       2855.34        38.66 o                         
   2   5   8         94.56         76.57         1.23 o                         
   3   5   8        523.12        526.57         3.40 o                         
   4   5   8         81.04         67.32         0.99 o                         
   5   5   8          5.29         10.44         0.72 o                         
  -6   6   8        310.61        293.74         8.30 o                         
  -5   6   8          6.46         12.26         0.77 o                         
  -4   6   8        589.96        583.44         6.28 o                         
  -3   6   8        190.51        162.20         2.82 o                         
  -2   6   8        311.63        280.24         6.09 o                         
  -1   6   8       2375.27       2430.27        42.64 o                         
   0   6   8        333.63        354.86         7.56 o                         
   1   6   8        776.04        859.24        19.52 o                         
   2   6   8       1149.68       1071.10         8.75 o                         
   3   6   8        408.39        362.20         3.08 o                         
   4   6   8         27.52         19.02         0.77 o                         
   5   6   8         21.13         19.76         0.99 o                         
   6   6   8          3.71          4.34         1.45 o                         
  -6   7   8          3.05          2.84         0.59 o                         
  -5   7   8        257.33        273.25         3.86 o                         
  -4   7   8         58.52         43.68         1.16 o                         
  -3   7   8       1244.34       1102.53         9.18 o                         
  -2   7   8         54.95         54.88         1.62 o                         
  -1   7   8       2381.65       2386.70        36.74 o                         
   0   7   8         40.06         59.66         2.90 o                         
   1   7   8       1443.78       1451.79        19.59 o                         
   2   7   8         29.84         40.98         0.79 o                         
   3   7   8          0.38          1.82         0.56 o                         
   4   7   8        159.78        139.96         1.66 o                         
   5   7   8         31.15         34.35         1.25 o                         
  -6   8   8        182.40        195.21         4.11 o                         
  -5   8   8        325.22        334.80         8.26 o                         
  -4   8   8        408.71        389.81         4.01 o                         
  -3   8   8        122.13        123.05         3.73 o                         
  -2   8   8          2.18         13.09         1.03 o                         
  -1   8   8         32.17         36.04         2.53 o                         
   0   8   8       1330.88       1183.56        24.33 o                         
   1   8   8        609.87        726.52         9.29 o                         
   2   8   8        794.07        698.80         5.63 o                         
   3   8   8        245.18        258.13         3.16 o                         
   4   8   8         55.81         39.43         1.01 o                         
   5   8   8         91.75         79.55         1.57 o                         
  -6   9   8        264.53        288.56         4.14 o                         
  -5   9   8         77.34         84.68         1.99 o                         
  -4   9   8         59.71         53.53         1.47 o                         
  -3   9   8        886.49        843.48         8.49 o                         
  -2   9   8          7.05          6.62         0.90 o                         
  -1   9   8        251.23        187.60         3.56 o                         
   0   9   8          5.63         19.55         1.32 o                         
   1   9   8        362.27        332.22         3.75 o                         
   2   9   8         19.76         21.69         0.83 o                         
   3   9   8        832.64        783.84         8.64 o                         
   4   9   8         17.41         23.12         0.94 o                         
   5   9   8         86.19         89.39         1.61 o                         
  -6  10   8          7.35          4.73         0.79 o                         
  -5  10   8         16.54          9.91         0.88 o                         
  -4  10   8        391.91        394.94         6.96 o                         
  -3  10   8        134.13        113.37         2.40 o                         
  -2  10   8        123.68        136.34         2.79 o                         
  -1  10   8       1527.46       1449.42        19.77 o                         
   0  10   8       1012.99       1005.32        11.89 o                         
   1  10   8        522.99        485.37         5.06 o                         
   2  10   8          0.54          4.45         0.66 o                         
   3  10   8        198.77        182.22         2.28 o                         
   4  10   8         94.51        110.61         1.92 o                         
   5  10   8        288.46        311.23         4.24 o                         
  -6  11   8         29.55         17.24         0.95 o                         
  -5  11   8          6.75          5.68         1.00 o                         
  -4  11   8        175.64        216.23         4.13 o                         
  -3  11   8        121.66        138.95         3.06 o                         
  -2  11   8        807.98        785.15         8.51 o                         
  -1  11   8        276.91        238.02         3.61 o                         
   0  11   8        870.54        873.45         8.05 o                         
   1  11   8       1305.39       1345.66        12.34 o                         
   2  11   8        325.56        305.50         3.57 o                         
   3  11   8        598.29        532.90         5.40 o                         
   4  11   8        405.67        403.89         4.82 o                         
   5  11   8         73.82         81.30         2.22 o                         
  -5  12   8          6.74          5.49         0.82 o                         
  -4  12   8        339.73        351.37        11.06 o                         
  -3  12   8        746.83        779.44        11.03 o                         
  -2  12   8        168.58        158.49         2.86 o                         
  -1  12   8        239.27        226.32         3.59 o                         
   0  12   8        157.80        139.35         2.03 o                         
   1  12   8          0.61          3.32         0.76 o                         
   2  12   8        357.05        369.84         3.99 o                         
   3  12   8         19.09         19.68         1.01 o                         
   4  12   8        144.01        161.96         2.48 o                         
   5  12   8          6.16          3.01         0.69 o                         
  -5  13   8         55.33         62.76         2.87 o                         
  -4  13   8         18.79         10.18         1.23 o                         
  -3  13   8        178.57        170.79         4.57 o                         
  -2  13   8          1.09          9.29         1.06 o                         
  -1  13   8          1.37          1.98         0.76 o                         
   0  13   8        278.37        258.10         4.68 o                         
   1  13   8       5294.66       5174.12        43.76 o                         
   2  13   8         44.12         49.23         1.42 o                         
   3  13   8        473.37        503.76         5.36 o                         
   4  13   8          0.04          0.50         0.76 o                         
  -5  14   8        156.09        139.04         4.71 o                         
  -4  14   8        401.17        436.31         7.21 o                         
  -3  14   8         28.93         35.03         1.60 o                         
  -2  14   8       1262.04       1264.39        14.35 o                         
  -1  14   8         58.11         63.71         1.73 o                         
   0  14   8        902.50        894.86        12.89 o                         
   1  14   8        160.09        177.36         4.40 o                         
   2  14   8        961.01        935.44         9.28 o                         
   3  14   8         18.12         21.32         1.12 o                         
   4  14   8        136.01        157.74         2.55 o                         
  -5  15   8         25.22         20.66         1.21 o                         
  -4  15   8        177.84        192.68         3.37 o                         
  -3  15   8         68.24         83.05         2.40 o                         
  -2  15   8        472.79        533.60         7.41 o                         
  -1  15   8        329.14        332.10         4.24 o                         
   0  15   8          0.72          6.78         0.90 o                         
   1  15   8        515.91        514.02         6.52 o                         
   2  15   8         65.70         68.89         1.65 o                         
   3  15   8         80.17         84.28         2.17 o                         
   4  15   8         28.15         34.56         1.05 o                         
  -4  16   8        208.18        203.41         3.05 o                         
  -3  16   8        110.62        102.84         3.13 o                         
  -2  16   8         91.49         77.44         2.32 o                         
  -1  16   8         83.96         61.12         1.70 o                         
   0  16   8        379.19        368.24         6.26 o                         
   1  16   8        411.13        436.28         5.72 o                         
   2  16   8        182.48        177.18         2.74 o                         
   3  16   8         37.51         36.90         1.46 o                         
   4  16   8        232.28        223.01         5.10 o                         
  -4  17   8          8.51         11.08         0.89 o                         
  -3  17   8         21.76         35.33         1.36 o                         
  -2  17   8         31.57         39.11         1.36 o                         
  -1  17   8          0.17          1.94         0.69 o                         
   0  17   8          1.02          2.53         0.91 o                         
   1  17   8         49.92         58.79         2.75 o                         
   2  17   8          4.98          8.16         1.02 o                         
   3  17   8         10.61         19.19         0.91 o                         
  -3  18   8         19.37         20.94         0.78 o                         
  -2  18   8         71.82         69.06         2.80 o                         
  -1  18   8          8.31         10.95         0.90 o                         
   0  18   8          0.98          2.09         0.79 o                         
   1  18   8        328.76        320.80         7.31 o                         
   2  18   8          8.52          9.83         1.00 o                         
   3  18   8         19.23         21.73         1.17 o                         
  -3  19   8         28.65         26.15         0.86 o                         
  -2  19   8          0.41          1.43         0.74 o                         
  -1  19   8          5.99          3.48         0.79 o                         
   0  19   8          7.12         13.04         1.07 o                         
   1  19   8         68.12         85.92         2.14 o                         
   2  19   8          6.11          5.33         0.66 o                         
  -2  20   8        125.68        132.94         4.01 o                         
  -1  20   8          4.74          2.75         0.93 o                         
   0  20   8        101.18        102.87         1.95 o                         
   1  20   8         46.37         35.08         1.56 o                         
   2  20   8        292.32        234.72         7.58 o                         
  -1  21   8         28.02         28.68         1.43 o                         
   0  21   8          0.92          0.37         0.54 o                         
   1  21   8        161.31        122.46         3.25 o                         
  -5   0   9        224.94        220.60         4.85 o                         
  -3   0   9       2504.52       2597.75        34.20 o                         
  -1   0   9        454.29        530.08        13.63 o                         
   1   0   9       2540.51       2620.50        45.85 o                         
   3   0   9       1318.42       1254.45         8.02 o                         
   5   0   9         58.14         51.66         1.83 o                         
  -6   1   9          5.45          8.17         0.72 o                         
  -5   1   9        179.62        169.43         2.24 o                         
  -4   1   9        235.47        216.08         3.07 o                         
  -3   1   9        736.95        681.69         8.20 o                         
  -2   1   9       5090.09       5717.33       113.45 o                         
  -1   1   9        185.01        192.68         5.22 o                         
   0   1   9       1221.47       1137.55        22.72 o                         
   1   1   9       2481.61       2435.26        30.24 o                         
   2   1   9         97.63        118.01         1.91 o                         
   3   1   9        245.72        238.70         2.10 o                         
   4   1   9        217.40        226.76         2.21 o                         
   5   1   9          4.06          6.01         0.87 o                         
  -6   2   9         24.47         19.65         0.87 o                         
  -5   2   9        223.67        235.39         4.96 o                         
  -4   2   9        114.06        103.45         2.11 o                         
  -3   2   9        482.94        499.47         5.12 o                         
  -2   2   9        592.23        631.66        15.71 o                         
  -1   2   9          2.72          3.12         2.07 o                         
   0   2   9       2267.44       2311.85        28.90 o                         
   1   2   9       2155.90       2264.04        28.85 o                         
   2   2   9       1221.35       1085.19         7.79 o                         
   3   2   9         98.49         94.43         0.99 o                         
   4   2   9         28.37         29.78         0.70 o                         
   5   2   9         23.41         26.03         1.04 o                         
   6   2   9         79.42         86.57         3.69 o                         
  -6   3   9        145.34        151.08         2.81 o                         
  -5   3   9        252.62        250.50         4.08 o                         
  -4   3   9          3.26          5.77         0.76 o                         
  -3   3   9        219.95        221.95         2.55 o                         
  -2   3   9       1954.73       1898.46        36.13 o                         
  -1   3   9       3670.64       3408.75        58.03 o                         
   0   3   9       1425.37       1494.40        21.46 o                         
   1   3   9        453.15        471.64         9.71 o                         
   2   3   9        788.49        780.90         5.00 o                         
   3   3   9         60.94         54.18         0.78 o                         
   4   3   9        101.06         96.62         1.10 o                         
   5   3   9        611.89        663.37         6.57 o                         
   6   3   9         40.24         36.13         2.30 o                         
  -6   4   9         44.55         49.67         1.37 o                         
  -5   4   9        211.52        212.88         6.58 o                         
  -4   4   9        545.25        540.50         5.91 o                         
  -3   4   9         75.86         64.97         1.45 o                         
  -2   4   9       4074.20       4036.82        59.74 o                         
  -1   4   9        139.51        142.37         5.87 o                         
   0   4   9       2560.93       2326.91        35.46 o                         
   1   4   9         58.24        107.62         3.92 o                         
   2   4   9       2168.90       1992.03        11.15 o                         
   3   4   9         21.98         23.88         0.62 o                         
   4   4   9         11.16         12.14         0.56 o                         
   5   4   9          1.36          2.58         0.88 o                         
   6   4   9        192.35        183.63         6.19 o                         
  -6   5   9         47.89         48.54         1.62 o                         
  -5   5   9         49.65         48.33         1.12 o                         
  -4   5   9        271.13        271.98         4.42 o                         
  -3   5   9         37.37         50.54         1.27 o                         
  -2   5   9        757.83        736.75        16.58 o                         
  -1   5   9          5.93          1.38         2.00 o                         
   0   5   9        436.17        459.09        13.32 o                         
   1   5   9       1536.41       1411.35        21.89 o                         
   2   5   9          0.15          0.62         0.41 o                         
   3   5   9        256.20        256.13         2.02 o                         
   4   5   9        100.68        104.29         1.24 o                         
   5   5   9        212.76        224.68         2.88 o                         
  -6   6   9          5.65          6.07         1.04 o                         
  -5   6   9        102.41        106.62         1.70 o                         
  -4   6   9        513.54        476.97         4.52 o                         
  -3   6   9        403.39        423.68         4.24 o                         
  -2   6   9         73.06         86.96         1.59 o                         
  -1   6   9        151.57        163.08         6.60 o                         
   0   6   9         92.31        144.01         4.75 o                         
   1   6   9        539.01        605.58         7.97 o                         
   2   6   9        228.91        245.55         2.27 o                         
   3   6   9         33.31         44.71         0.91 o                         
   4   6   9          3.82          2.84         0.58 o                         
   5   6   9         62.20         76.17         1.68 o                         
  -6   7   9         90.15         89.27         1.87 o                         
  -5   7   9        228.75        236.78         4.75 o                         
  -4   7   9        551.37        567.41         5.27 o                         
  -3   7   9        153.22        140.32         2.17 o                         
  -2   7   9        721.85        793.85         8.10 o                         
  -1   7   9         22.40         27.48         2.57 o                         
   0   7   9       1043.58       1031.88        15.17 o                         
   1   7   9         20.45         19.67         1.27 o                         
   2   7   9          3.10         20.23         0.69 o                         
   3   7   9         87.06         77.83         1.67 o                         
   4   7   9          3.25          1.68         0.62 o                         
   5   7   9         13.50         11.15         1.06 o                         
  -6   8   9         35.59         42.30         1.15 o                         
  -5   8   9        191.08        174.50         5.98 o                         
  -4   8   9         64.25         60.07         1.63 o                         
  -3   8   9       1986.50       1933.83        16.87 o                         
  -2   8   9         15.72         15.78         0.95 o                         
  -1   8   9          6.66          7.42         0.96 o                         
   0   8   9       1697.06       1612.44        16.87 o                         
   1   8   9        655.00        654.75        11.41 o                         
   2   8   9        704.81        661.60         5.34 o                         
   3   8   9         32.07         33.13         1.41 o                         
   4   8   9        368.68        368.64         3.30 o                         
   5   8   9         11.41          9.59         1.12 o                         
  -6   9   9        295.65        273.54         4.89 o                         
  -5   9   9        351.02        359.58         7.21 o                         
  -4   9   9         56.27         41.64         1.34 o                         
  -3   9   9        214.32        205.06         3.44 o                         
  -2   9   9       2803.16       2977.58        31.01 o                         
  -1   9   9        163.31        174.48         2.81 o                         
   0   9   9        447.36        402.56         9.09 o                         
   1   9   9        338.19        327.83         4.02 o                         
   2   9   9        182.15        166.03         2.81 o                         
   3   9   9         36.38         42.93         1.33 o                         
   4   9   9         19.98         35.34         1.02 o                         
   5   9   9        100.04        104.00         2.31 o                         
  -6  10   9          4.98          3.63         0.84 o                         
  -5  10   9         69.57         77.56         3.70 o                         
  -4  10   9         46.86         61.00         2.79 o                         
  -3  10   9          1.38          5.70         0.86 o                         
  -2  10   9        358.01        379.62         5.80 o                         
  -1  10   9        146.67        127.46         2.61 o                         
   0  10   9        995.93       1030.59         9.68 o                         
   1  10   9        851.78        793.20         8.00 o                         
   2  10   9       1255.45       1219.72        10.47 o                         
   3  10   9          0.47          2.17         0.82 o                         
   4  10   9        124.19        115.41         1.82 o                         
   5  10   9          8.91         10.97         1.05 o                         
  -5  11   9          8.28          6.48         1.00 o                         
  -4  11   9         41.87         52.26         2.23 o                         
  -3  11   9        255.16        259.90         5.16 o                         
  -2  11   9        419.88        396.78         5.14 o                         
  -1  11   9        319.03        327.39         4.74 o                         
   0  11   9        493.50        504.63         5.41 o                         
   1  11   9        455.04        457.70         5.28 o                         
   2  11   9         81.15         77.45         2.01 o                         
   3  11   9         80.19         89.60         1.88 o                         
   4  11   9          8.04         13.97         1.01 o                         
   5  11   9        270.20        287.62         3.75 o                         
  -5  12   9         44.01         59.90         2.35 o                         
  -4  12   9        162.43        170.46         4.71 o                         
  -3  12   9        538.60        486.31         6.86 o                         
  -2  12   9        128.83        146.82         3.73 o                         
  -1  12   9         98.58         93.61         1.87 o                         
   0  12   9        786.94        741.80         9.44 o                         
   1  12   9        432.79        463.67         5.11 o                         
   2  12   9        150.46        171.59         2.76 o                         
   3  12   9          2.69          3.23         0.81 o                         
   4  12   9        394.57        438.14         4.71 o                         
   5  12   9          2.35         -1.60         3.99 o                         
  -5  13   9         19.95         18.30         0.81 o                         
  -4  13   9         43.32         48.25         1.92 o                         
  -3  13   9        266.66        283.49         4.89 o                         
  -2  13   9         41.88         45.48         1.69 o                         
  -1  13   9          1.89          2.35         0.74 o                         
   0  13   9         74.74         68.25         1.45 o                         
   1  13   9        939.98        932.16         8.55 o                         
   2  13   9         34.77         41.48         1.19 o                         
   3  13   9         45.82         48.83         1.49 o                         
   4  13   9        229.54        259.13         3.20 o                         
  -5  14   9          6.28          4.54         0.67 o                         
  -4  14   9          9.77         20.01         1.22 o                         
  -3  14   9         74.35         92.73         2.25 o                         
  -2  14   9         37.51         32.59         1.45 o                         
  -1  14   9         87.77         76.99         1.72 o                         
   0  14   9        113.20        124.05         2.63 o                         
   1  14   9        150.48        155.16         2.86 o                         
   2  14   9        197.58        195.76         2.90 o                         
   3  14   9          0.31          5.60         0.89 o                         
   4  14   9         70.58         67.92         1.44 o                         
  -4  15   9         70.24         78.64         1.96 o                         
  -3  15   9        375.63        404.76         6.43 o                         
  -2  15   9         77.83         68.12         2.33 o                         
  -1  15   9         46.12         54.18         1.57 o                         
   0  15   9         47.98         49.19         1.58 o                         
   1  15   9         18.74         18.84         1.05 o                         
   2  15   9          8.78          8.51         0.86 o                         
   3  15   9         69.39         71.45         1.81 o                         
   4  15   9         30.76         30.20         1.48 o                         
  -4  16   9          8.56          8.29         0.85 o                         
  -3  16   9        157.62        156.81         3.27 o                         
  -2  16   9         95.09         91.31         1.97 o                         
  -1  16   9        268.36        242.92         3.62 o                         
   0  16   9        161.25        163.14         3.04 o                         
   1  16   9          2.85          8.03         0.85 o                         
   2  16   9        127.15        122.27         2.18 o                         
   3  16   9         33.03         34.70         1.24 o                         
  -4  17   9          3.98          5.47         0.49 o                         
  -3  17   9          1.15          2.62         0.72 o                         
  -2  17   9         46.67         54.77         1.48 o                         
  -1  17   9         71.10         83.46         1.76 o                         
   0  17   9         46.86         52.78         1.64 o                         
   1  17   9         29.47         29.92         1.23 o                         
   2  17   9         48.98         38.88         1.78 o                         
   3  17   9        295.65        287.58         8.19 o                         
  -3  18   9         19.73         14.47         1.19 o                         
  -2  18   9         56.84         53.98         1.89 o                         
  -1  18   9         24.49         20.46         1.05 o                         
   0  18   9        637.78        702.45         8.32 o                         
   1  18   9        136.04        137.83         2.93 o                         
   2  18   9        197.59        195.17         4.20 o                         
   3  18   9         63.37         48.75         1.87 o                         
  -3  19   9        199.94        151.85         3.81 o                         
  -2  19   9        211.30        230.51         5.27 o                         
  -1  19   9         62.56         56.92         1.36 o                         
   0  19   9         53.98         62.70         1.60 o                         
   1  19   9        568.30        617.78        11.74 o                         
   2  19   9         24.86         27.81         1.47 o                         
  -2  20   9         15.54         21.62         1.08 o                         
  -1  20   9          5.48          8.20         0.81 o                         
   0  20   9        149.71        148.51         5.29 o                         
   1  20   9         62.58         69.93         2.05 o                         
   0  21   9        115.40         84.12         2.21 o                         
  -6   0  10          6.80          5.82         1.08 o                         
  -4   0  10        416.91        430.89         7.21 o                         
  -2   0  10       8872.08       9062.10       177.84 o                         
   0   0  10          3.04         14.87         4.69 o                         
   2   0  10        639.83        668.50         5.28 o                         
   4   0  10         67.33         76.76         1.57 o                         
  -6   1  10        175.01        188.40         3.32 o                         
  -5   1  10         24.32         28.86         1.57 o                         
  -4   1  10         57.23         57.69         1.47 o                         
  -3   1  10        957.69       1012.92        10.67 o                         
  -2   1  10       1633.25       1551.19        30.13 o                         
  -1   1  10        423.43        367.93        10.47 o                         
   0   1  10          0.22          6.76         2.46 o                         
   1   1  10          2.39         19.17         1.96 o                         
   2   1  10       1350.58       1283.13         6.63 o                         
   3   1  10       7085.92       6882.07        30.12 o                         
   4   1  10          8.47         14.65         0.71 o                         
   5   1  10        352.32        379.79         5.07 o                         
  -6   2  10        330.21        352.99         6.42 o                         
  -5   2  10        873.97        939.34        11.84 o                         
  -4   2  10        113.64        123.74         1.97 o                         
  -3   2  10        479.75        512.78         5.07 o                         
  -2   2  10       1068.49       1054.33        23.30 o                         
  -1   2  10         64.13         65.30         3.65 o                         
   0   2  10       2936.52       2960.72        36.53 o                         
   1   2  10          1.38         10.85         1.53 o                         
   2   2  10       1423.80       1312.74         6.84 o                         
   3   2  10        564.32        574.40         3.12 o                         
   4   2  10        146.44        157.13         1.59 o                         
   5   2  10          3.41          8.47         0.96 o                         
  -6   3  10         96.58        107.71         2.07 o                         
  -5   3  10         52.37         47.41         1.33 o                         
  -4   3  10       1690.63       1690.02        20.88 o                         
  -3   3  10        360.16        368.24         4.00 o                         
  -2   3  10        411.87        407.95        12.70 o                         
  -1   3  10          0.87          5.50         2.18 o                         
   0   3  10       1557.97       1536.66        21.07 o                         
   1   3  10       1282.42       1274.72        22.44 o                         
   2   3  10          0.22         14.96         0.55 o                         
   3   3  10        826.67        852.64         4.44 o                         
   4   3  10        664.69        696.58         4.29 o                         
   5   3  10         11.26         12.64         1.09 o                         
  -6   4  10         29.83         37.78         1.35 o                         
  -5   4  10        393.05        417.23         5.76 o                         
  -4   4  10         56.60         62.93         1.50 o                         
  -3   4  10         46.44         71.95         1.37 o                         
  -2   4  10        934.10        851.89         9.99 o                         
  -1   4  10        200.57        180.41         6.14 o                         
   0   4  10        751.59        849.27        16.09 o                         
   1   4  10        200.26        165.89         5.41 o                         
   2   4  10        219.63        209.99         1.79 o                         
   3   4  10         93.68         99.78         1.07 o                         
   4   4  10          2.94          3.69         0.55 o                         
   5   4  10        153.55        155.44         2.76 o                         
  -6   5  10         90.51         79.91         3.05 o                         
  -5   5  10          2.71          3.57         0.71 o                         
  -4   5  10        282.16        268.34         3.90 o                         
  -3   5  10        239.16        278.04         5.03 o                         
  -2   5  10       1887.79       1800.73        15.05 o                         
  -1   5  10        125.19        136.68         5.79 o                         
   0   5  10          2.73          4.81         1.88 o                         
   1   5  10       1139.75        983.02        13.13 o                         
   2   5  10          2.52          7.96         0.51 o                         
   3   5  10        282.01        245.59         1.92 o                         
   4   5  10          4.59          8.24         0.65 o                         
   5   5  10        173.37        193.62         2.79 o                         
  -6   6  10          5.51          4.69         0.81 o                         
  -5   6  10        292.19        292.74         5.19 o                         
  -4   6  10          2.12          5.44         0.80 o                         
  -3   6  10        875.56        925.92         7.79 o                         
  -2   6  10        639.02        614.82         5.61 o                         
  -1   6  10        920.43        949.55        14.65 o                         
   0   6  10          1.56         19.33         1.57 o                         
   1   6  10        631.24        654.61         6.35 o                         
   2   6  10        279.90        245.98         2.26 o                         
   3   6  10          0.23          4.82         0.59 o                         
   4   6  10        207.15        217.44         2.08 o                         
   5   6  10          0.39          0.13         1.01 o                         
  -6   7  10         28.19         29.40         1.13 o                         
  -5   7  10          0.39          0.20         0.84 o                         
  -4   7  10        244.26        234.29         3.35 o                         
  -3   7  10         41.39         34.31         1.17 o                         
  -2   7  10          0.51          2.60         0.70 o                         
  -1   7  10       1712.94       1589.57        15.23 o                         
   0   7  10         24.31         32.79         1.35 o                         
   1   7  10         92.53         90.28         1.60 o                         
   2   7  10          1.12          1.71         0.49 o                         
   3   7  10       3771.02       3466.54        19.73 o                         
   4   7  10         12.95         16.50         0.75 o                         
   5   7  10          0.38          1.86         0.94 o                         
  -6   8  10          1.63          1.46         1.67 o                         
  -5   8  10         17.52         20.10         1.73 o                         
  -4   8  10         52.22         53.44         1.45 o                         
  -3   8  10        108.45        103.50         2.07 o                         
  -2   8  10       1057.27       1027.19        10.10 o                         
  -1   8  10        382.41        371.69         5.01 o                         
   0   8  10         49.84         37.12         1.20 o                         
   1   8  10        179.44        161.88         2.39 o                         
   2   8  10        108.01         97.44         1.51 o                         
   3   8  10        100.99        109.02         1.58 o                         
   4   8  10        115.33        127.72         1.62 o                         
   5   8  10         15.35         15.47         1.00 o                         
  -6   9  10        332.92        296.81         5.37 o                         
  -5   9  10          9.93         11.48         1.33 o                         
  -4   9  10        540.55        577.30         7.68 o                         
  -3   9  10       1165.33       1128.10        11.15 o                         
  -2   9  10         69.35         77.90         2.61 o                         
  -1   9  10        202.16        186.52         3.01 o                         
   0   9  10        189.91        168.95         2.65 o                         
   1   9  10        298.25        266.44         4.13 o                         
   2   9  10         27.94         29.22         0.94 o                         
   3   9  10        531.79        467.32         4.67 o                         
   4   9  10         51.93         50.27         1.21 o                         
   5   9  10        426.95        431.75         7.01 o                         
  -5  10  10         17.30         20.17         1.11 o                         
  -4  10  10          0.69          3.29         1.18 o                         
  -3  10  10          2.07          2.35         0.98 o                         
  -2  10  10        528.78        529.24         7.89 o                         
  -1  10  10        345.31        322.48         4.41 o                         
   0  10  10        423.19        414.26         5.15 o                         
   1  10  10         13.97         15.92         0.81 o                         
   2  10  10        330.03        305.14         3.45 o                         
   3  10  10        109.64         99.88         2.23 o                         
   4  10  10          4.69          6.23         0.75 o                         
   5  10  10        210.54        201.51         6.78 o                         
  -5  11  10        312.30        290.72         7.54 o                         
  -4  11  10        407.71        440.56         6.44 o                         
  -3  11  10        100.31         98.43         2.38 o                         
  -2  11  10          2.97          9.23         1.14 o                         
  -1  11  10          0.33          2.34         0.72 o                         
   0  11  10       1061.55       1028.47         9.84 o                         
   1  11  10         16.02         20.77         1.03 o                         
   2  11  10          4.50          7.45         0.81 o                         
   3  11  10        452.38        421.08         4.04 o                         
   4  11  10        179.91        196.89         2.68 o                         
   5  11  10        125.15         98.99         5.31 o                         
  -5  12  10        403.99        381.13         9.51 o                         
  -4  12  10          2.36          3.42         1.29 o                         
  -3  12  10         39.38         44.95         1.75 o                         
  -2  12  10        506.73        512.19         7.97 o                         
  -1  12  10         37.00         45.42         1.30 o                         
   0  12  10        921.90        947.55         8.68 o                         
   1  12  10         13.34         12.50         0.91 o                         
   2  12  10         35.34         36.10         1.21 o                         
   3  12  10         24.16         27.08         1.15 o                         
   4  12  10        164.35        172.36         3.05 o                         
  -5  13  10         46.65         45.86         2.82 o                         
  -4  13  10         13.77         15.24         1.18 o                         
  -3  13  10        260.02        229.83         4.24 o                         
  -2  13  10        226.96        206.25         3.38 o                         
  -1  13  10         26.85         33.70         1.19 o                         
   0  13  10        248.11        241.77         3.52 o                         
   1  13  10        659.28        643.09         6.36 o                         
   2  13  10        380.91        381.20         3.96 o                         
   3  13  10        715.30        716.03         6.90 o                         
   4  13  10          1.61          2.44         0.60 o                         
  -5  14  10         59.73         49.29         4.47 o                         
  -4  14  10        349.21        375.27        10.56 o                         
  -3  14  10        140.83        133.95         2.71 o                         
  -2  14  10        209.83        199.46         3.71 o                         
  -1  14  10        656.79        671.06        13.39 o                         
   0  14  10         94.96        101.60         3.08 o                         
   1  14  10        123.38        130.47         2.47 o                         
   2  14  10         86.50         88.66         1.78 o                         
   3  14  10         24.86         29.61         1.13 o                         
   4  14  10          0.67          0.62         0.58 o                         
  -4  15  10         53.15         50.04         1.82 o                         
  -3  15  10         40.54         42.43         1.41 o                         
  -2  15  10         24.65         23.24         1.63 o                         
  -1  15  10         77.82         82.84         1.72 o                         
   0  15  10        330.51        318.93         4.38 o                         
   1  15  10        374.84        419.42         4.99 o                         
   2  15  10        195.45        197.76         3.16 o                         
   3  15  10        119.14        137.19         2.85 o                         
   4  15  10          0.54          1.38         0.63 o                         
  -4  16  10          1.51          5.08         0.76 o                         
  -3  16  10         79.60         68.73         2.51 o                         
  -2  16  10        367.66        400.61         6.46 o                         
  -1  16  10         23.83         21.46         1.07 o                         
   0  16  10         35.11         34.11         1.41 o                         
   1  16  10          1.94          2.84         0.75 o                         
   2  16  10         49.23         60.14         1.86 o                         
   3  16  10         47.80         39.33         1.70 o                         
  -4  17  10        162.88        127.18         9.95 o                         
  -3  17  10         25.08         18.86         1.15 o                         
  -2  17  10          0.77          2.95         0.81 o                         
  -1  17  10         69.90         71.82         1.67 o                         
   0  17  10        971.71        995.89        12.30 o                         
   1  17  10        141.57        148.50         3.30 o                         
   2  17  10         24.22         26.30         1.36 o                         
   3  17  10         33.07         40.64         1.76 o                         
  -3  18  10         56.28         69.21         2.48 o                         
  -2  18  10          2.50          6.34         0.70 o                         
  -1  18  10         40.82         41.29         1.37 o                         
   0  18  10         11.13          9.44         0.98 o                         
   1  18  10         34.10         42.72         1.27 o                         
   2  18  10        129.53        118.88         2.40 o                         
  -2  19  10        113.46        118.70         4.62 o                         
  -1  19  10          6.95         14.84         0.85 o                         
   0  19  10          4.24          9.44         0.99 o                         
   1  19  10         98.48         98.51         2.66 o                         
   2  19  10         25.70         22.12         1.23 o                         
  -1  20  10        254.90        240.55         4.53 o                         
   0  20  10          4.65          5.30         0.60 o                         
   1  20  10          2.85          2.00         0.71 o                         
  -5   0  11        339.36        361.91         8.09 o                         
  -3   0  11       1028.89        965.70        12.08 o                         
  -1   0  11        857.28        862.24        35.85 o                         
   1   0  11       3126.32       2648.58        31.63 o                         
   3   0  11        139.75        151.90         1.95 o                         
   5   0  11         74.28         81.56         3.29 o                         
  -6   1  11        103.96        122.67         2.50 o                         
  -5   1  11        114.04        111.64         1.76 o                         
  -4   1  11        201.63        194.44         3.15 o                         
  -3   1  11         89.60        100.00         2.54 o                         
  -2   1  11        644.87        668.10         8.58 o                         
  -1   1  11          3.22          3.38         1.84 o                         
   0   1  11        127.44         97.34         4.71 o                         
   1   1  11       1398.17       1384.56        12.59 o                         
   2   1  11        130.19        102.13         1.23 o                         
   3   1  11         65.71         57.35         0.91 o                         
   4   1  11         71.09         81.18         1.43 o                         
   5   1  11         25.34         30.86         1.41 o                         
  -6   2  11         24.21         27.39         0.94 o                         
  -5   2  11        220.17        241.46         2.90 o                         
  -4   2  11        139.17        151.00         2.12 o                         
  -3   2  11         99.77        106.75         1.83 o                         
  -2   2  11        348.59        371.47         5.10 o                         
  -1   2  11       1118.01       1033.17        18.65 o                         
   0   2  11         44.38         65.47         3.34 o                         
   1   2  11        172.91        178.11         3.98 o                         
   2   2  11       2320.46       2136.48        11.93 o                         
   3   2  11        803.69        778.75         4.32 o                         
   4   2  11        571.22        570.26         4.63 o                         
   5   2  11         43.37         40.67         1.38 o                         
  -6   3  11         43.23         42.12         1.20 o                         
  -5   3  11         66.56         88.04         1.51 o                         
  -4   3  11        208.67        213.60         6.65 o                         
  -3   3  11        156.21        183.72         2.46 o                         
  -2   3  11        179.87        194.47         3.30 o                         
  -1   3  11        999.83        964.49        22.65 o                         
   0   3  11         13.06         26.17         2.35 o                         
   1   3  11          9.34         28.22         0.93 o                         
   2   3  11        241.54        265.57         2.17 o                         
   3   3  11       1215.24       1237.16         6.62 o                         
   4   3  11         56.92         68.14         1.39 o                         
   5   3  11         52.00         60.03         1.45 o                         
  -6   4  11        261.30        269.19         8.12 o                         
  -5   4  11         66.33         73.30         1.58 o                         
  -4   4  11        785.74        778.03        11.35 o                         
  -3   4  11          0.74          3.01         0.73 o                         
  -2   4  11        298.59        288.40         4.20 o                         
  -1   4  11       1484.86       1515.78        28.54 o                         
   0   4  11        878.94        774.08         9.88 o                         
   1   4  11        158.13        164.38         2.45 o                         
   2   4  11         38.05         43.38         0.86 o                         
   3   4  11         73.70         63.35         1.03 o                         
   4   4  11        836.87        841.13         5.80 o                         
   5   4  11        108.26        119.56         2.11 o                         
  -6   5  11          0.20          1.47         0.77 o                         
  -5   5  11          0.19          1.73         0.89 o                         
  -4   5  11         60.27         60.48         2.89 o                         
  -3   5  11        477.91        545.34         4.99 o                         
  -2   5  11         24.98         22.82         1.01 o                         
  -1   5  11         23.92         29.46         2.04 o                         
   0   5  11        587.57        563.46         7.79 o                         
   1   5  11        459.64        426.71         4.28 o                         
   2   5  11        225.67        227.41         2.09 o                         
   3   5  11         92.47         87.27         1.17 o                         
   4   5  11        101.55        111.24         1.65 o                         
   5   5  11        448.33        492.17         6.64 o                         
  -6   6  11          4.70          6.96         0.73 o                         
  -5   6  11         10.62         17.14         1.06 o                         
  -4   6  11         44.42         48.35         1.56 o                         
  -3   6  11        304.01        281.44         3.16 o                         
  -2   6  11        539.07        542.59         5.17 o                         
  -1   6  11        150.89        139.25         2.52 o                         
   0   6  11         21.88         15.11         0.90 o                         
   1   6  11         40.51         31.36         0.98 o                         
   2   6  11         10.92          8.35         0.62 o                         
   3   6  11         61.05         54.05         1.30 o                         
   4   6  11          4.50          6.41         0.72 o                         
   5   6  11        128.07        119.84         2.53 o                         
  -6   7  11         27.79         45.48         2.06 o                         
  -5   7  11        109.59        121.16         4.12 o                         
  -4   7  11          9.61         11.54         0.90 o                         
  -3   7  11        410.49        368.41         4.20 o                         
  -2   7  11         36.29         31.20         1.25 o                         
  -1   7  11        151.83        147.95         2.57 o                         
   0   7  11       1976.70       1870.79        19.77 o                         
   1   7  11         14.82         20.16         0.87 o                         
   2   7  11        197.75        185.17         2.14 o                         
   3   7  11         40.78         34.73         0.86 o                         
   4   7  11        828.86        883.65         7.16 o                         
   5   7  11          1.92          3.62         0.97 o                         
  -6   8  11        212.58        182.42        20.26 o                         
  -5   8  11        232.94        249.88         4.61 o                         
  -4   8  11         60.30         66.10         1.85 o                         
  -3   8  11        592.32        570.94         7.69 o                         
  -2   8  11        891.13        860.37         8.74 o                         
  -1   8  11        130.72        125.93         2.26 o                         
   0   8  11        253.18        228.49         3.43 o                         
   1   8  11        145.36        131.13         2.81 o                         
   2   8  11          9.70          7.83         0.65 o                         
   3   8  11          1.72          0.69         0.69 o                         
   4   8  11         52.34         62.68         1.26 o                         
   5   8  11         57.47         66.48         6.34 o                         
  -6   9  11          6.48          7.38         1.00 o                         
  -5   9  11         37.01         29.44         1.57 o                         
  -4   9  11         18.06         24.34         1.58 o                         
  -3   9  11          4.75          4.43         0.90 o                         
  -2   9  11        732.92        730.98         8.39 o                         
  -1   9  11        253.87        241.47         3.64 o                         
   0   9  11         54.23         71.30         1.99 o                         
   1   9  11        175.36        190.16         2.65 o                         
   2   9  11        544.57        526.12         5.35 o                         
   3   9  11        297.55        292.70         3.52 o                         
   4   9  11         21.42         26.06         1.01 o                         
   5   9  11        102.08        108.83         4.49 o                         
  -5  10  11          0.57          2.19         0.99 o                         
  -4  10  11        110.96        137.76         3.32 o                         
  -3  10  11          6.10         11.81         1.23 o                         
  -2  10  11        200.26        182.50         3.86 o                         
  -1  10  11        544.10        490.14         5.39 o                         
   0  10  11        981.87       1004.38        10.35 o                         
   1  10  11         35.36         38.87         1.18 o                         
   2  10  11        474.03        431.06         4.84 o                         
   3  10  11        183.48        158.72         2.50 o                         
   4  10  11        273.70        278.03         3.71 o                         
   5  10  11          4.13          5.44         1.20 o                         
  -5  11  11         80.33         94.90         1.81 o                         
  -4  11  11         43.52         36.95         2.49 o                         
  -3  11  11        158.72        181.86         3.92 o                         
  -2  11  11        206.53        233.32         4.19 o                         
  -1  11  11        578.68        553.91         6.82 o                         
   0  11  11          8.16          9.10         0.84 o                         
   1  11  11        549.57        534.89         5.73 o                         
   2  11  11        742.21        703.14         7.42 o                         
   3  11  11        312.84        308.03         3.44 o                         
   4  11  11          1.77          3.29         0.77 o                         
  -5  12  11        219.79        232.15         7.70 o                         
  -4  12  11         18.96         27.10         2.04 o                         
  -3  12  11          3.20          7.24         1.00 o                         
  -2  12  11        348.18        324.81         6.62 o                         
  -1  12  11        797.06        785.89         7.86 o                         
   0  12  11        488.67        504.81         5.31 o                         
   1  12  11        611.97        603.94         6.04 o                         
   2  12  11        317.63        302.54         5.18 o                         
   3  12  11        108.87         91.63         1.69 o                         
   4  12  11        241.18        262.94         3.31 o                         
  -5  13  11          0.00          1.85         0.77 o                         
  -4  13  11          6.94         10.62         0.98 o                         
  -3  13  11          0.29          2.54         1.14 o                         
  -2  13  11        237.64        249.11         3.92 o                         
  -1  13  11        129.57        153.27         2.47 o                         
   0  13  11       1256.80       1213.45        10.48 o                         
   1  13  11       1064.84       1034.48         9.53 o                         
   2  13  11        195.37        180.83         2.64 o                         
   3  13  11         14.68         16.92         1.01 o                         
   4  13  11          2.96          5.37         0.84 o                         
  -4  14  11         44.46         45.37         1.69 o                         
  -3  14  11       1114.09       1187.09        15.87 o                         
  -2  14  11        136.12        126.55         2.54 o                         
  -1  14  11        896.55        888.23         9.87 o                         
   0  14  11        339.34        350.90         5.00 o                         
   1  14  11        149.40        166.14         2.88 o                         
   2  14  11         20.62         23.27         1.25 o                         
   3  14  11         27.26         27.14         1.05 o                         
   4  14  11          2.93          2.67         0.52 o                         
  -4  15  11         37.90         41.23         2.72 o                         
  -3  15  11         11.24         11.01         1.16 o                         
  -2  15  11        278.45        292.08         5.50 o                         
  -1  15  11         35.22         32.90         1.22 o                         
   0  15  11        412.90        434.22         6.20 o                         
   1  15  11         39.10         34.45         1.43 o                         
   2  15  11        138.62        149.28         2.80 o                         
   3  15  11         37.64         38.37         1.52 o                         
  -4  16  11        178.22        177.13        12.13 o                         
  -3  16  11         89.66         80.97         2.04 o                         
  -2  16  11          0.33          0.72         1.06 o                         
  -1  16  11          1.29          2.49         0.90 o                         
   0  16  11         33.28         32.87         1.21 o                         
   1  16  11          5.40          5.72         0.74 o                         
   2  16  11        101.42         95.03         1.98 o                         
   3  16  11        153.01        173.93         3.96 o                         
  -3  17  11         57.32         48.34         1.34 o                         
  -2  17  11          2.87          2.66         0.71 o                         
  -1  17  11          0.50          1.28         0.66 o                         
   0  17  11        176.28        186.58         3.26 o                         
   1  17  11          3.88          8.40         0.74 o                         
   2  17  11         52.72         58.72         1.97 o                         
  -3  18  11          0.96          0.83         0.50 o                         
  -2  18  11         44.55         36.64         1.28 o                         
  -1  18  11        324.87        346.36         4.15 o                         
   0  18  11        209.61        242.41         6.15 o                         
   1  18  11         14.83         13.41         1.07 o                         
   2  18  11          3.65          5.71         0.93 o                         
  -2  19  11         49.77         31.32         1.27 o                         
  -1  19  11         51.47         42.22         2.32 o                         
   0  19  11         24.97         19.55         0.97 o                         
   1  19  11        201.77        193.00         7.91 o                         
  -1  20  11         29.92         17.65         5.49 o                         
   0  20  11         51.91         45.63         7.66 o                         
  -6   0  12         37.61         34.52         2.70 o                         
  -4   0  12        561.16        577.47         7.91 o                         
  -2   0  12         21.11         33.28         2.78 o                         
   0   0  12        144.08        147.94         3.66 o                         
   2   0  12        334.51        371.65         3.69 o                         
   4   0  12        250.18        277.35         4.24 o                         
  -6   1  12         17.75         26.97         0.89 o                         
  -5   1  12          0.46          2.01         0.69 o                         
  -4   1  12        110.17        106.59         2.30 o                         
  -3   1  12         35.63         45.48         1.23 o                         
  -2   1  12         87.24         89.00         1.75 o                         
  -1   1  12        129.52        128.18         2.61 o                         
   0   1  12       2157.22       1910.50        17.65 o                         
   1   1  12         81.61         76.46         1.34 o                         
   2   1  12         62.86         68.13         1.05 o                         
   3   1  12       2148.62       2124.01        12.69 o                         
   4   1  12         16.73         19.00         0.97 o                         
   5   1  12        113.46        121.31         3.62 o                         
  -6   2  12          2.26          2.21         0.53 o                         
  -5   2  12        236.22        223.85         3.34 o                         
  -4   2  12        183.56        177.31         2.58 o                         
  -3   2  12         52.85         66.17         1.45 o                         
  -2   2  12        183.74        176.82         3.19 o                         
  -1   2  12        298.75        232.14         4.91 o                         
   0   2  12         86.93        100.68         2.18 o                         
   1   2  12          0.52          4.06         0.58 o                         
   2   2  12        127.48        120.23         1.47 o                         
   3   2  12        306.21        309.51         2.48 o                         
   4   2  12         57.68         66.15         1.48 o                         
   5   2  12         91.34        105.20         2.82 o                         
  -6   3  12         71.47         85.55         2.48 o                         
  -5   3  12         20.46         23.98         0.91 o                         
  -4   3  12         37.19         33.05         1.27 o                         
  -3   3  12          4.73          4.42         0.77 o                         
  -2   3  12        234.27        222.65         4.57 o                         
  -1   3  12        397.01        328.87         4.22 o                         
   0   3  12       2465.03       2248.27        16.51 o                         
   1   3  12        229.16        240.19         2.80 o                         
   2   3  12       1164.28       1072.06         6.69 o                         
   3   3  12          0.04          1.90         0.61 o                         
   4   3  12        162.22        179.15         2.31 o                         
   5   3  12          0.25          2.73         1.04 o                         
  -6   4  12         37.00         33.41         2.69 o                         
  -5   4  12         48.68         56.53         1.29 o                         
  -4   4  12         16.14         21.71         1.06 o                         
  -3   4  12        431.24        414.62         4.69 o                         
  -2   4  12        203.46        208.25         3.44 o                         
  -1   4  12        230.64        254.57         3.76 o                         
   0   4  12       1020.69        962.81         9.21 o                         
   1   4  12        255.03        229.27         3.24 o                         
   2   4  12        192.08        192.90         1.98 o                         
   3   4  12         11.81         12.24         0.74 o                         
   4   4  12         74.87         72.08         1.35 o                         
   5   4  12        138.62        172.54         2.85 o                         
  -6   5  12          0.42          1.30         0.60 o                         
  -5   5  12         21.21         20.31         0.98 o                         
  -4   5  12        776.04        818.59         8.65 o                         
  -3   5  12        257.58        237.40         3.04 o                         
  -2   5  12        928.88        994.62         9.63 o                         
  -1   5  12        204.88        218.41         3.22 o                         
   0   5  12         82.55         61.49         1.20 o                         
   1   5  12         35.95         32.55         1.03 o                         
   2   5  12        139.66        137.20         1.58 o                         
   3   5  12          0.30          5.27         0.61 o                         
   4   5  12          0.18          0.42         0.71 o                         
   5   5  12        211.64        222.90         4.08 o                         
  -6   6  12         17.83         17.82         0.86 o                         
  -5   6  12         34.88         34.39         1.36 o                         
  -4   6  12          1.26          2.88         0.90 o                         
  -3   6  12          4.85          4.96         0.78 o                         
  -2   6  12        270.65        253.92         3.35 o                         
  -1   6  12       1076.23       1025.26        10.93 o                         
   0   6  12         34.13         33.11         1.07 o                         
   1   6  12         84.29         69.62         1.46 o                         
   2   6  12         66.43         66.67         1.12 o                         
   3   6  12        551.91        549.84         4.52 o                         
   4   6  12        375.04        380.43         4.03 o                         
   5   6  12         48.81         52.22         2.24 o                         
  -6   7  12         20.08         20.59         1.30 o                         
  -5   7  12        415.81        422.47        23.33 o                         
  -4   7  12          8.59          8.81         0.95 o                         
  -3   7  12        136.00        159.04         2.76 o                         
  -2   7  12         79.52         77.74         2.17 o                         
  -1   7  12        149.35        149.80         2.93 o                         
   0   7  12         18.72         37.09         1.68 o                         
   1   7  12        142.23        130.03         1.88 o                         
   2   7  12          3.52          8.54         0.70 o                         
   3   7  12        669.50        605.93         4.36 o                         
   4   7  12         67.49         62.64         1.39 o                         
   5   7  12        288.59        309.57        10.03 o                         
  -6   8  12         36.40         31.34         1.28 o                         
  -5   8  12         53.96         70.68         3.94 o                         
  -4   8  12          0.26          1.22         0.92 o                         
  -3   8  12         17.52         14.47         1.09 o                         
  -2   8  12         10.00         13.52         0.98 o                         
  -1   8  12        398.15        385.35         6.25 o                         
   0   8  12          1.04          2.30         0.71 o                         
   1   8  12          0.29          2.10         0.64 o                         
   2   8  12         74.46         76.73         1.65 o                         
   3   8  12        136.00        143.85         2.26 o                         
   4   8  12        395.14        460.67         5.17 o                         
   5   8  12          0.16          4.39         1.30 o                         
  -5   9  12          2.77          6.94         1.06 o                         
  -4   9  12        227.51        244.49         4.74 o                         
  -3   9  12         28.59         43.53         2.21 o                         
  -2   9  12         33.24         30.99         1.31 o                         
  -1   9  12          3.22          9.74         0.92 o                         
   0   9  12       1894.55       1866.58        17.87 o                         
   1   9  12         18.50         14.91         0.96 o                         
   2   9  12          1.96          5.02         0.86 o                         
   3   9  12        320.78        282.70         3.36 o                         
   4   9  12          8.18          3.95         0.78 o                         
  -5  10  12          3.75          3.64         0.86 o                         
  -4  10  12         34.37         29.52         1.76 o                         
  -3  10  12        448.08        418.73         6.70 o                         
  -2  10  12         95.48         93.60         4.01 o                         
  -1  10  12         35.32         38.30         1.52 o                         
   0  10  12         60.38         46.05         1.97 o                         
   1  10  12          7.28          5.64         0.76 o                         
   2  10  12         17.32         12.31         1.02 o                         
   3  10  12         56.71         51.06         1.35 o                         
   4  10  12         46.36         43.44         1.88 o                         
  -5  11  12          0.85          3.59         0.67 o                         
  -4  11  12          8.21          5.94         1.19 o                         
  -3  11  12         11.64          7.36         1.07 o                         
  -2  11  12         10.41          9.48         1.18 o                         
  -1  11  12        163.58        187.87         3.16 o                         
   0  11  12        563.23        560.67         6.36 o                         
   1  11  12         13.19         14.15         1.11 o                         
   2  11  12        109.18        126.83         3.34 o                         
   3  11  12          1.89          7.27         0.89 o                         
   4  11  12        119.60        125.73         3.81 o                         
  -5  12  12        111.74        106.70         6.27 o                         
  -4  12  12         15.91         18.94         2.45 o                         
  -3  12  12         70.84         75.53         3.10 o                         
  -2  12  12          5.46          4.66         0.97 o                         
  -1  12  12        115.71        115.78         2.49 o                         
   0  12  12       1153.12       1167.75        11.12 o                         
   1  12  12        445.57        421.58         6.68 o                         
   2  12  12        486.74        466.14         6.06 o                         
   3  12  12        316.42        296.31         3.32 o                         
   4  12  12         45.78         52.18         1.24 o                         
  -5  13  12        208.19        132.16         8.11 o                         
  -4  13  12        114.75        145.04         3.65 o                         
  -3  13  12        213.89        225.35         5.01 o                         
  -2  13  12          0.42          2.13         1.06 o                         
  -1  13  12        410.59        415.41         5.81 o                         
   0  13  12          0.69          4.50         0.73 o                         
   1  13  12         44.85         52.33         1.66 o                         
   2  13  12        124.25        132.07         3.58 o                         
   3  13  12         25.31         33.87         1.02 o                         
   4  13  12          1.08          2.30         0.86 o                         
  -4  14  12         26.32         26.88         1.27 o                         
  -3  14  12        405.56        424.04         6.69 o                         
  -2  14  12         32.01         32.37         1.49 o                         
  -1  14  12          0.03          0.93         0.78 o                         
   0  14  12         67.44         61.69         1.48 o                         
   1  14  12          1.51          3.45         0.90 o                         
   2  14  12         70.20         64.10         1.55 o                         
   3  14  12         15.43         15.45         0.93 o                         
  -4  15  12        185.60        149.12         3.92 o                         
  -3  15  12         23.51         25.10         1.38 o                         
  -2  15  12          4.67         10.50         1.04 o                         
  -1  15  12          1.46          2.90         0.77 o                         
   0  15  12        258.96        276.10         4.53 o                         
   1  15  12          9.57         11.74         1.00 o                         
   2  15  12         49.62         56.41         1.42 o                         
   3  15  12          3.01          6.76         0.68 o                         
  -3  16  12        203.67        210.04         4.60 o                         
  -2  16  12         21.79         26.56         1.43 o                         
  -1  16  12         23.80         23.21         1.19 o                         
   0  16  12        137.18        146.60         4.44 o                         
   1  16  12          5.06          5.10         0.68 o                         
   2  16  12        192.66        192.76         2.93 o                         
   3  16  12         25.10         24.04         1.55 o                         
  -3  17  12          1.19          2.43         0.99 o                         
  -2  17  12        288.96        307.43         5.23 o                         
  -1  17  12         29.51         37.09         1.44 o                         
   0  17  12        719.79        706.16         8.17 o                         
   1  17  12         40.17         34.50         1.10 o                         
   2  17  12        208.65        199.84         5.28 o                         
  -2  18  12        125.51        103.78         2.64 o                         
  -1  18  12          4.18         11.95         1.06 o                         
   0  18  12         47.24         47.36         1.78 o                         
   1  18  12         70.47         57.34         1.63 o                         
  -1  19  12        157.27        139.98         4.60 o                         
   0  19  12         37.82         44.97         2.25 o                         
   1  19  12         62.64         54.04         2.69 o                         
  -5   0  13        209.34        240.25         4.53 o                         
  -3   0  13        960.36       1033.11        15.69 o                         
  -1   0  13       1257.76       1239.12        16.67 o                         
   1   0  13       2132.26       2158.91        20.19 o                         
   3   0  13        129.94        156.98         2.88 o                         
   5   0  13         55.30         59.16         2.72 o                         
  -6   1  13          1.06          1.97         0.79 o                         
  -5   1  13         41.00         40.35         1.43 o                         
  -4   1  13         26.43         28.24         1.03 o                         
  -3   1  13       1070.06       1086.14        12.16 o                         
  -2   1  13        205.05        183.68         3.71 o                         
  -1   1  13        332.45        310.68         4.32 o                         
   0   1  13          3.91          8.47         0.71 o                         
   1   1  13         63.35         65.72         1.31 o                         
   2   1  13        130.44        127.02         1.93 o                         
   3   1  13         99.35        100.31         1.44 o                         
   4   1  13         21.31         24.83         1.19 o                         
   5   1  13          6.47          9.72         1.56 o                         
  -6   2  13          0.74          1.53         0.89 o                         
  -5   2  13         67.93         58.64         1.23 o                         
  -4   2  13        413.73        404.14         5.22 o                         
  -3   2  13        157.23        179.16         2.32 o                         
  -2   2  13        258.61        258.77         3.48 o                         
  -1   2  13       1049.07        995.73         9.32 o                         
   0   2  13          7.34         22.56         0.85 o                         
   1   2  13        508.28        536.64         4.50 o                         
   2   2  13        843.02        789.47         5.41 o                         
   3   2  13          3.35          4.83         0.67 o                         
   4   2  13          0.83          2.19         0.80 o                         
   5   2  13          0.08          1.26         1.02 o                         
  -6   3  13         92.38         91.08         2.49 o                         
  -5   3  13        200.32        217.54         3.75 o                         
  -4   3  13          0.23          3.76         0.77 o                         
  -3   3  13        579.81        624.65         5.92 o                         
  -2   3  13          0.15          3.83         0.81 o                         
  -1   3  13       1347.67       1330.38        12.88 o                         
   0   3  13         52.30         92.13         1.69 o                         
   1   3  13          2.61         19.33         1.01 o                         
   2   3  13        413.29        367.08         3.04 o                         
   3   3  13         86.88         96.14         1.37 o                         
   4   3  13         32.65         31.31         1.28 o                         
   5   3  13         16.83         15.54         1.21 o                         
  -6   4  13        150.97        131.81         3.40 o                         
  -5   4  13          0.66          1.00         0.66 o                         
  -4   4  13         16.79         21.42         1.19 o                         
  -3   4  13          5.91         12.29         0.94 o                         
  -2   4  13          2.54          4.97         0.86 o                         
  -1   4  13         99.51        123.21         2.04 o                         
   0   4  13         40.28         41.26         1.26 o                         
   1   4  13          4.10         10.28         0.79 o                         
   2   4  13         26.46         22.82         0.83 o                         
   3   4  13         27.82         34.64         0.91 o                         
   4   4  13         18.79         24.85         1.06 o                         
   5   4  13         48.13         57.58         3.34 o                         
  -6   5  13         39.35         41.50         1.43 o                         
  -5   5  13         48.07         52.93         1.22 o                         
  -4   5  13         24.28         28.74         1.29 o                         
  -3   5  13        851.60        872.75         9.66 o                         
  -2   5  13          0.89          5.35         0.90 o                         
  -1   5  13        123.78        121.93         2.20 o                         
   0   5  13       1191.19       1258.80         9.52 o                         
   1   5  13        101.63         97.07         1.62 o                         
   2   5  13        108.79        115.49         1.55 o                         
   3   5  13        140.68        144.70         1.73 o                         
   4   5  13         64.46         78.43         1.42 o                         
   5   5  13        116.72        118.54         3.74 o                         
  -6   6  13        144.09        126.04         3.59 o                         
  -5   6  13        184.66        211.40         3.70 o                         
  -4   6  13          3.50          3.67         0.95 o                         
  -3   6  13        233.77        220.70         3.18 o                         
  -2   6  13        281.07        295.83         3.86 o                         
  -1   6  13        312.19        305.73         4.03 o                         
   0   6  13         22.93         29.27         0.98 o                         
   1   6  13        317.89        280.32         3.08 o                         
   2   6  13        846.57        765.08         5.43 o                         
   3   6  13          2.53          5.22         0.71 o                         
   4   6  13        171.59        197.87         2.49 o                         
   5   6  13         13.50          9.58         1.25 o                         
  -5   7  13         21.11         13.78         1.17 o                         
  -4   7  13         63.63         59.63         1.71 o                         
  -3   7  13        222.46        207.16         3.26 o                         
  -2   7  13       1356.81       1332.49        12.58 o                         
  -1   7  13        204.31        215.00         3.52 o                         
   0   7  13        530.40        529.94         5.32 o                         
   1   7  13         18.09         13.42         0.77 o                         
   2   7  13        865.34        808.13         5.96 o                         
   3   7  13        128.38        137.34         1.66 o                         
   4   7  13        110.29        141.42         2.08 o                         
  -5   8  13        404.93        452.51         7.32 o                         
  -4   8  13        106.03        109.39         2.55 o                         
  -3   8  13          7.11          6.99         0.96 o                         
  -2   8  13         32.16         23.09         1.05 o                         
  -1   8  13        878.43        789.95        13.08 o                         
   0   8  13        345.48        321.10         4.40 o                         
   1   8  13        310.85        280.77         2.92 o                         
   2   8  13        103.10        114.81         1.82 o                         
   3   8  13        140.27        185.92         2.36 o                         
   4   8  13        110.11        117.50         1.88 o                         
  -5   9  13          1.57          3.41         1.12 o                         
  -4   9  13         59.58         75.35         2.31 o                         
  -3   9  13        335.88        353.62         5.57 o                         
  -2   9  13         24.14         22.44         1.22 o                         
  -1   9  13        542.02        535.71         9.11 o                         
   0   9  13        791.93        752.07         8.39 o                         
   1   9  13          1.19          0.22         0.74 o                         
   2   9  13        275.69        271.45         4.25 o                         
   3   9  13         79.22         81.92         1.69 o                         
   4   9  13        226.96        245.20         3.34 o                         
  -5  10  13         15.91         21.64         0.89 o                         
  -4  10  13        436.12        464.60         8.18 o                         
  -3  10  13        167.52        178.24         3.63 o                         
  -2  10  13          8.22          8.69         1.25 o                         
  -1  10  13        169.97        159.29         2.93 o                         
   0  10  13        540.31        504.76         5.51 o                         
   1  10  13         30.08         29.74         1.21 o                         
   2  10  13          4.93          8.75         1.09 o                         
   3  10  13         69.44         78.39         1.56 o                         
   4  10  13          2.54          2.82         0.82 o                         
  -5  11  13        102.08        101.38         2.08 o                         
  -4  11  13          0.68          0.89         1.01 o                         
  -3  11  13         30.88         29.68         1.41 o                         
  -2  11  13         84.22         78.29         1.86 o                         
  -1  11  13        677.82        664.07         7.73 o                         
   0  11  13       1625.49       1618.74        15.14 o                         
   1  11  13         21.78         22.29         1.31 o                         
   2  11  13          3.69          2.73         1.03 o                         
   3  11  13         18.71         21.60         0.98 o                         
   4  11  13          3.86          2.48         0.80 o                         
  -5  12  13         12.43          4.46         0.76 o                         
  -4  12  13        163.41        148.78         4.52 o                         
  -3  12  13         90.84        109.86         3.49 o                         
  -2  12  13          1.40          2.53         0.98 o                         
  -1  12  13        208.94        230.01         3.72 o                         
   0  12  13        884.93        876.25        13.00 o                         
   1  12  13        228.38        232.90         3.74 o                         
   2  12  13        175.58        173.90         2.87 o                         
   3  12  13         91.05        114.93         2.05 o                         
   4  12  13          5.58          4.94         4.69 o                         
  -4  13  13          2.66          1.43         1.08 o                         
  -3  13  13         10.24         17.23         2.01 o                         
  -2  13  13        179.70        200.24         4.75 o                         
  -1  13  13         13.03         18.66         1.10 o                         
   0  13  13        939.32        996.18        10.74 o                         
   1  13  13        153.58        150.78         3.12 o                         
   2  13  13          4.86          7.73         0.92 o                         
   3  13  13         17.09         23.69         0.80 o                         
  -4  14  13          2.46          3.82         0.77 o                         
  -3  14  13        140.45        132.96         4.44 o                         
  -2  14  13         14.24         14.84         1.13 o                         
  -1  14  13         28.28         40.09         1.36 o                         
   0  14  13         66.83         68.56         1.83 o                         
   1  14  13        703.91        696.69        10.21 o                         
   2  14  13         26.64         31.56         1.28 o                         
   3  14  13        431.27        479.92         5.28 o                         
  -4  15  13         38.81         39.62         2.02 o                         
  -3  15  13         16.06         15.83         1.20 o                         
  -2  15  13        131.49        134.21         4.26 o                         
  -1  15  13         23.19         27.74         1.02 o                         
   0  15  13        307.27        322.75         5.85 o                         
   1  15  13        164.69        148.75         2.60 o                         
   2  15  13        227.95        214.15         2.86 o                         
   3  15  13        167.79        128.72         2.96 o                         
  -3  16  13         36.71         39.98         1.86 o                         
  -2  16  13          0.80          1.69         1.19 o                         
  -1  16  13         23.25         18.14         0.89 o                         
   0  16  13        321.37        308.87         6.45 o                         
   1  16  13         18.84         17.63         1.39 o                         
   2  16  13         26.53         32.80         1.07 o                         
  -3  17  13         24.57         17.77         0.90 o                         
  -2  17  13          3.73          3.61         0.85 o                         
  -1  17  13        170.93        185.69         3.00 o                         
   0  17  13        204.69        193.50         4.35 o                         
   1  17  13         80.25         83.81         2.11 o                         
   2  17  13          0.36          1.45         0.63 o                         
  -2  18  13          0.28          0.48         0.45 o                         
  -1  18  13          6.79          4.90         0.80 o                         
   0  18  13         29.66         24.33         1.22 o                         
   1  18  13         34.29         34.81         1.39 o                         
  -6   0  14        128.69        125.79         5.04 o                         
  -4   0  14        568.64        614.89         8.73 o                         
  -2   0  14         43.47         48.64         2.41 o                         
   0   0  14       2046.70       1934.00        22.49 o                         
   2   0  14       2256.59       2345.54        20.57 o                         
   4   0  14         13.10         12.20         1.40 o                         
  -6   1  14        123.95        138.49        13.05 o                         
  -5   1  14         82.68         88.23         1.75 o                         
  -4   1  14        543.52        583.99         5.48 o                         
  -3   1  14       1569.98       1659.23        15.30 o                         
  -2   1  14         32.27         30.52         1.37 o                         
  -1   1  14        195.05        208.43         2.91 o                         
   0   1  14        636.22        557.10         7.35 o                         
   1   1  14          6.82         14.36         0.93 o                         
   2   1  14        329.22        333.64         3.02 o                         
   3   1  14         36.79         38.72         1.30 o                         
   4   1  14        484.35        516.19         6.33 o                         
  -6   2  14        284.01        286.99         6.23 o                         
  -5   2  14          0.30          0.66         0.69 o                         
  -4   2  14        218.06        234.00         3.62 o                         
  -3   2  14        676.51        683.78         6.26 o                         
  -2   2  14        323.80        299.52         3.94 o                         
  -1   2  14          3.40          3.38         0.70 o                         
   0   2  14          0.09          2.56         0.65 o                         
   1   2  14         43.45         42.39         1.14 o                         
   2   2  14       2764.47       2659.32        15.77 o                         
   3   2  14        203.04        203.91         2.45 o                         
   4   2  14         58.00         74.95         1.67 o                         
   5   2  14        365.35        373.69        11.53 o                         
  -6   3  14          4.06          4.54         0.94 o                         
  -5   3  14         22.76         20.13         0.88 o                         
  -4   3  14        129.78        155.06         2.27 o                         
  -3   3  14        487.25        479.46         4.85 o                         
  -2   3  14        553.80        519.76         5.98 o                         
  -1   3  14        557.07        558.39         5.61 o                         
   0   3  14        217.26        212.37         2.76 o                         
   1   3  14        395.38        397.77         6.27 o                         
   2   3  14       1127.87       1051.44         6.98 o                         
   3   3  14          0.16          1.63         0.65 o                         
   4   3  14        321.22        335.23         4.03 o                         
   5   3  14        142.93        148.55         5.34 o                         
  -6   4  14         12.34         16.20         1.25 o                         
  -5   4  14         25.86         31.69         0.97 o                         
  -4   4  14         25.53         24.41         1.12 o                         
  -3   4  14         16.66         21.92         1.07 o                         
  -2   4  14        221.99        236.20         3.97 o                         
  -1   4  14          7.17         11.06         1.12 o                         
   0   4  14        819.85        795.13         6.60 o                         
   1   4  14       1664.51       1575.84        11.13 o                         
   2   4  14         18.26         22.61         0.84 o                         
   3   4  14          2.17          3.68         0.65 o                         
   4   4  14         54.03         65.11         1.51 o                         
  -5   5  14         66.75         74.77         1.38 o                         
  -4   5  14        423.15        413.82         4.57 o                         
  -3   5  14        874.78        906.44        12.37 o                         
  -2   5  14         46.05         54.07         1.55 o                         
  -1   5  14        537.11        554.09         6.11 o                         
   0   5  14        156.57        147.33         2.05 o                         
   1   5  14          0.86          1.68         0.65 o                         
   2   5  14        204.58        193.49         2.17 o                         
   3   5  14         43.23         42.00         1.05 o                         
   4   5  14        304.27        311.66         4.10 o                         
  -5   6  14         18.14         20.17         1.28 o                         
  -4   6  14        221.61        256.44         5.04 o                         
  -3   6  14         50.51         53.69         1.72 o                         
  -2   6  14        335.32        338.24         5.07 o                         
  -1   6  14         12.09         22.17         1.18 o                         
   0   6  14          6.15         11.19         0.71 o                         
   1   6  14        529.47        487.90         4.49 o                         
   2   6  14        635.59        601.11         4.91 o                         
   3   6  14          4.31         10.31         0.78 o                         
   4   6  14         33.76         38.33         1.51 o                         
  -5   7  14        178.26        186.38         3.06 o                         
  -4   7  14         35.69         39.49         1.33 o                         
  -3   7  14        173.19        172.10         3.96 o                         
  -2   7  14        165.24        170.07         2.52 o                         
  -1   7  14        519.68        487.20         5.26 o                         
   0   7  14         39.81         41.72         1.19 o                         
   1   7  14          2.28          2.25         0.64 o                         
   2   7  14         69.73         76.65         1.74 o                         
   3   7  14        222.79        225.45         2.63 o                         
   4   7  14          0.39          1.65         0.75 o                         
  -5   8  14        268.06        301.21         4.59 o                         
  -4   8  14        208.04        234.39         4.03 o                         
  -3   8  14          8.97         11.28         1.12 o                         
  -2   8  14        155.98        158.38         2.71 o                         
  -1   8  14         54.94         70.41         1.57 o                         
   0   8  14         33.46         35.11         1.31 o                         
   1   8  14        105.50         97.86         1.70 o                         
   2   8  14       1097.32       1005.82        11.94 o                         
   3   8  14        266.58        298.29         3.03 o                         
   4   8  14          6.22          5.94         0.80 o                         
  -5   9  14          2.20          7.13         0.76 o                         
  -4   9  14        119.66        126.33         2.70 o                         
  -3   9  14       1018.45       1051.17        14.51 o                         
  -2   9  14        136.17        131.41         3.25 o                         
  -1   9  14         48.92         55.19         1.43 o                         
   0   9  14        360.85        346.79         4.53 o                         
   1   9  14        418.69        393.00         4.49 o                         
   2   9  14          4.31          7.02         1.22 o                         
   3   9  14        116.63        111.33         1.68 o                         
   4   9  14        143.85        146.78         4.03 o                         
  -5  10  14          0.20          2.91         0.53 o                         
  -4  10  14         52.93         54.26         2.02 o                         
  -3  10  14        192.29        189.71         4.03 o                         
  -2  10  14         11.65         14.67         1.19 o                         
  -1  10  14          3.12          6.98         0.88 o                         
   0  10  14         40.38         40.98         1.50 o                         
   1  10  14        104.25        102.22         2.79 o                         
   2  10  14        427.40        395.33         6.62 o                         
   3  10  14          7.33          6.58         0.71 o                         
   4  10  14         43.82         51.72         1.97 o                         
  -5  11  14         17.22          9.27         1.10 o                         
  -4  11  14        118.47        135.12         2.86 o                         
  -3  11  14         97.39        104.15         3.94 o                         
  -2  11  14         60.02         71.65         1.72 o                         
  -1  11  14        582.92        579.66         6.97 o                         
   0  11  14        320.93        323.53         4.50 o                         
   1  11  14          0.48          0.64         0.83 o                         
   2  11  14        346.01        360.55         5.27 o                         
   3  11  14         13.44         10.67         0.76 o                         
  -4  12  14         10.81          5.63         0.71 o                         
  -3  12  14        165.76        190.15         4.70 o                         
  -2  12  14        163.00        192.28         3.06 o                         
  -1  12  14          9.38         10.03         0.91 o                         
   0  12  14          9.21          7.61         1.04 o                         
   1  12  14        243.71        251.56         4.17 o                         
   2  12  14        111.33        124.38         3.20 o                         
   3  12  14         12.23         13.11         0.80 o                         
  -4  13  14          2.41          1.72         0.61 o                         
  -3  13  14        121.89        158.05         5.28 o                         
  -2  13  14         36.59         36.78         1.40 o                         
  -1  13  14         61.84         67.26         1.56 o                         
   0  13  14        639.80        666.79         9.70 o                         
   1  13  14          9.58          8.69         1.21 o                         
   2  13  14         68.65         71.33         1.57 o                         
   3  13  14        147.53        159.13         3.96 o                         
  -4  14  14         48.18         54.60         2.21 o                         
  -3  14  14         18.36         13.12         1.03 o                         
  -2  14  14         11.86         11.25         1.06 o                         
  -1  14  14          2.47          4.56         0.72 o                         
   0  14  14         43.59         51.80         1.83 o                         
   1  14  14         48.68         55.62         1.85 o                         
   2  14  14          3.39          3.75         0.74 o                         
   3  14  14         61.00         59.29         5.99 o                         
  -3  15  14         42.51         44.82         1.47 o                         
  -2  15  14         13.31          7.35         0.91 o                         
  -1  15  14         71.18         69.22         1.69 o                         
   0  15  14        182.28        183.95         2.60 o                         
   1  15  14          0.62          2.95         0.83 o                         
   2  15  14          0.16          1.49         0.74 o                         
  -3  16  14        105.79        104.20         2.37 o                         
  -2  16  14        101.68        114.97         2.56 o                         
  -1  16  14         13.42         14.38         0.89 o                         
   0  16  14         36.34         30.29         1.18 o                         
   1  16  14         13.05         15.95         1.20 o                         
   2  16  14         64.45         73.21         1.54 o                         
  -2  17  14        284.11        255.42         4.86 o                         
  -1  17  14          0.08          1.20         0.68 o                         
   0  17  14          3.53          6.67         0.94 o                         
   1  17  14         59.71         54.40         1.94 o                         
  -1  18  14         60.89         42.96         5.51 o                         
   0  18  14          0.63          1.68         0.59 o                         
  -5   0  15         97.60        109.44         2.81 o                         
  -3   0  15          0.73          1.99         0.99 o                         
  -1   0  15       1662.45       1615.84        23.70 o                         
   1   0  15        590.63        607.46         7.02 o                         
   3   0  15        600.22        600.40         7.98 o                         
  -5   1  15         26.25         38.90         1.04 o                         
  -4   1  15        116.72        126.18         2.01 o                         
  -3   1  15        120.84        114.20         3.37 o                         
  -2   1  15         60.97         61.92         1.88 o                         
  -1   1  15        327.14        324.40         6.19 o                         
   0   1  15        559.21        474.71         4.70 o                         
   1   1  15       1322.91       1314.23        11.11 o                         
   2   1  15       2881.59       2974.73        20.76 o                         
   3   1  15        104.22         91.06         1.76 o                         
   4   1  15        221.25        240.51         3.67 o                         
  -5   2  15          0.45          1.00         0.63 o                         
  -4   2  15         27.08         29.80         1.21 o                         
  -3   2  15        604.82        643.07         6.63 o                         
  -2   2  15        595.96        581.64         8.80 o                         
  -1   2  15        240.24        252.05         3.15 o                         
   0   2  15        361.60        370.08         6.26 o                         
   1   2  15        122.16         90.25         2.29 o                         
   2   2  15        533.60        541.11         4.37 o                         
   3   2  15         47.89         63.09         1.46 o                         
   4   2  15        123.71        142.38         2.80 o                         
  -5   3  15        110.98        119.08         2.73 o                         
  -4   3  15          3.20          2.72         0.70 o                         
  -3   3  15       1020.71       1047.57        13.26 o                         
  -2   3  15          0.03          1.35         0.91 o                         
  -1   3  15        350.68        358.05         4.13 o                         
   0   3  15         15.87         14.00         0.91 o                         
   1   3  15        689.43        621.75         5.29 o                         
   2   3  15        204.72        217.69         2.23 o                         
   3   3  15        431.00        482.17         4.88 o                         
   4   3  15         22.12         29.87         1.14 o                         
  -5   4  15         15.45         17.62         0.78 o                         
  -4   4  15         11.66          9.45         0.85 o                         
  -3   4  15        155.80        141.20         2.31 o                         
  -2   4  15        143.71        152.84         2.93 o                         
  -1   4  15        163.63        174.43         3.01 o                         
   0   4  15       1010.89        943.80         7.56 o                         
   1   4  15        568.25        564.65         4.76 o                         
   2   4  15          6.07          5.55         0.68 o                         
   3   4  15        135.13        143.29         1.82 o                         
   4   4  15         59.54         65.34         1.43 o                         
  -5   5  15         93.99        112.55         3.07 o                         
  -4   5  15         10.01         13.21         1.02 o                         
  -3   5  15        588.52        563.96         5.77 o                         
  -2   5  15          2.22          7.67         0.87 o                         
  -1   5  15          1.73          3.47         0.85 o                         
   0   5  15        345.45        323.35         3.54 o                         
   1   5  15        633.82        568.74         5.14 o                         
   2   5  15         30.94         24.49         0.94 o                         
   3   5  15          8.20         10.11         0.83 o                         
   4   5  15        353.55        433.56         5.76 o                         
  -5   6  15        108.01        112.28         2.45 o                         
  -4   6  15        361.97        373.34         7.04 o                         
  -3   6  15        296.21        310.34         4.51 o                         
  -2   6  15        215.98        229.98         3.09 o                         
  -1   6  15        197.45        189.85         4.35 o                         
   0   6  15        288.26        247.96         4.24 o                         
   1   6  15          5.63          5.60         0.70 o                         
   2   6  15         16.23         22.38         0.90 o                         
   3   6  15         13.22         17.36         0.81 o                         
   4   6  15          6.99         15.57         1.16 o                         
  -5   7  15         44.12         39.85         1.44 o                         
  -4   7  15         36.65         31.94         1.24 o                         
  -3   7  15         16.75         22.13         1.16 o                         
  -2   7  15        131.04        129.70         2.23 o                         
  -1   7  15        207.70        186.12         3.35 o                         
   0   7  15         72.30         70.94         1.97 o                         
   1   7  15          2.35          1.54         0.65 o                         
   2   7  15       1165.53       1121.81         9.58 o                         
   3   7  15          5.16          6.29         0.74 o                         
   4   7  15          1.33          2.99         0.80 o                         
  -5   8  15         27.28         30.60         1.41 o                         
  -4   8  15         89.63         88.13         2.16 o                         
  -3   8  15         20.61         19.06         1.13 o                         
  -2   8  15         30.96         42.52         1.22 o                         
  -1   8  15          2.18          6.71         0.93 o                         
   0   8  15        241.04        233.98         3.23 o                         
   1   8  15          3.84          5.16         0.73 o                         
   2   8  15          0.69          1.65         0.87 o                         
   3   8  15          0.85          3.02         0.75 o                         
   4   8  15         23.63         24.57         0.90 o                         
  -5   9  15         49.34         56.25         3.48 o                         
  -4   9  15          1.50          2.58         0.89 o                         
  -3   9  15         98.17        104.68         3.59 o                         
  -2   9  15        192.23        179.39         4.17 o                         
  -1   9  15        149.46        154.66         3.20 o                         
   0   9  15        415.47        400.56         5.11 o                         
   1   9  15         83.20         97.59         2.40 o                         
   2   9  15        192.10        175.16         3.71 o                         
   3   9  15         95.54         95.00         1.70 o                         
   4   9  15        194.93        187.00         4.59 o                         
  -5  10  15         78.58         73.13         6.86 o                         
  -4  10  15        403.95        485.59         7.68 o                         
  -3  10  15         13.83         14.56         1.12 o                         
  -2  10  15         57.77         66.03         2.01 o                         
  -1  10  15         36.46         42.23         1.81 o                         
   0  10  15        163.82        169.98         2.99 o                         
   1  10  15        365.99        347.75         5.31 o                         
   2  10  15        145.35        168.73         3.49 o                         
   3  10  15         15.08         21.75         0.87 o                         
  -4  11  15         27.81         31.08         1.26 o                         
  -3  11  15        540.73        592.16        12.65 o                         
  -2  11  15        218.49        237.35         3.71 o                         
  -1  11  15        814.47        854.66        10.56 o                         
   0  11  15         32.31         39.54         1.83 o                         
   1  11  15        258.14        249.32         3.54 o                         
   2  11  15        208.09        200.14         4.53 o                         
   3  11  15         83.29         82.82         1.42 o                         
  -4  12  15          1.81          5.74         0.74 o                         
  -3  12  15        127.36        113.55         2.55 o                         
  -2  12  15       1054.78       1091.20        13.97 o                         
  -1  12  15        267.73        285.78         4.06 o                         
   0  12  15        547.34        563.95         7.12 o                         
   1  12  15        187.96        204.17         3.29 o                         
   2  12  15          3.88          6.78         0.73 o                         
   3  12  15          4.42          2.98         0.56 o                         
  -4  13  15         62.73         53.54         1.96 o                         
  -3  13  15         58.74         52.88         1.50 o                         
  -2  13  15         81.73         93.58         1.79 o                         
  -1  13  15        243.84        268.94         3.76 o                         
   0  13  15         50.69         51.59         1.50 o                         
   1  13  15         82.58         75.31         2.88 o                         
   2  13  15         95.66         91.85         3.31 o                         
   3  13  15          3.79          5.44         0.88 o                         
  -3  14  15         32.10         39.03         1.16 o                         
  -2  14  15          1.06          1.88         0.73 o                         
  -1  14  15          4.48          8.77         0.87 o                         
   0  14  15         52.51         50.99         1.47 o                         
   1  14  15         98.38        112.74         2.15 o                         
   2  14  15          5.86          8.09         0.74 o                         
  -3  15  15          5.38          6.04         0.93 o                         
  -2  15  15          0.42          1.50         0.63 o                         
  -1  15  15          1.64          3.48         0.68 o                         
   0  15  15        474.62        490.44        12.44 o                         
   1  15  15         40.56         42.41         1.08 o                         
   2  15  15         13.49          9.41         0.99 o                         
  -2  16  15          2.79          6.45         1.67 o                         
  -1  16  15         14.42          7.66         0.69 o                         
   0  16  15          1.99          4.13         0.66 o                         
   1  16  15        129.16        126.56         2.91 o                         
  -1  17  15        180.32        173.41         4.16 o                         
   0  17  15         49.84         51.72         1.38 o                         
  -4   0  16        309.50        300.52         4.84 o                         
  -2   0  16         10.43         19.74         1.86 o                         
   0   0  16        719.51        637.68        15.83 o                         
   2   0  16          6.82          5.57         1.49 o                         
   4   0  16        138.51        157.03         3.39 o                         
  -5   1  16         72.42         71.73         1.47 o                         
  -4   1  16         53.52         66.39         1.41 o                         
  -3   1  16        418.00        456.87         8.87 o                         
  -2   1  16          0.54          2.70         0.95 o                         
  -1   1  16       1694.73       1686.22        15.64 o                         
   0   1  16        276.87        239.88         4.00 o                         
   1   1  16          1.16          2.17         0.80 o                         
   2   1  16        229.11        224.94         3.08 o                         
   3   1  16        116.79        127.77         2.03 o                         
   4   1  16         36.60         46.40         1.31 o                         
  -5   2  16         18.07         17.98         0.80 o                         
  -4   2  16          7.67         11.37         0.80 o                         
  -3   2  16         79.45         71.92         1.77 o                         
  -2   2  16         68.25         70.91         2.00 o                         
  -1   2  16        407.19        390.85         4.67 o                         
   0   2  16         76.19         80.42         1.65 o                         
   1   2  16        148.73        133.69         2.10 o                         
   2   2  16        547.45        599.87         4.97 o                         
   3   2  16         10.86         13.54         0.90 o                         
   4   2  16          0.48          2.01         0.79 o                         
  -5   3  16         51.84         58.04         1.32 o                         
  -4   3  16         25.33         22.68         0.93 o                         
  -3   3  16          4.02         10.71         1.05 o                         
  -2   3  16        224.81        242.50         3.31 o                         
  -1   3  16         33.20         28.01         1.47 o                         
   0   3  16          0.25          2.19         0.69 o                         
   1   3  16        160.20        148.35         2.06 o                         
   2   3  16        685.08        744.88         5.84 o                         
   3   3  16          0.83          1.06         0.72 o                         
   4   3  16         11.74         12.83         0.88 o                         
  -5   4  16         14.59         20.58         0.98 o                         
  -4   4  16          5.89          6.50         0.76 o                         
  -3   4  16        238.77        238.00         3.61 o                         
  -2   4  16        234.70        246.65         5.39 o                         
  -1   4  16        626.54        656.16         7.54 o                         
   0   4  16         69.56         61.75         1.37 o                         
   1   4  16          9.43         29.77         0.98 o                         
   2   4  16        140.18        137.26         2.16 o                         
   3   4  16        583.95        593.10         6.02 o                         
   4   4  16         12.38         20.76         0.85 o                         
  -5   5  16        307.46        342.74         6.66 o                         
  -4   5  16         51.71         45.22         1.25 o                         
  -3   5  16          0.47          4.25         1.19 o                         
  -2   5  16        416.46        405.90         5.59 o                         
  -1   5  16        583.10        581.58         9.29 o                         
   0   5  16          4.91          5.61         0.71 o                         
   1   5  16         90.20        112.60         1.77 o                         
   2   5  16        425.09        404.09         3.87 o                         
   3   5  16         65.64         65.44         1.36 o                         
   4   5  16        191.37        190.49         4.18 o                         
  -5   6  16         37.27         38.08         1.95 o                         
  -4   6  16        187.17        196.96         3.48 o                         
  -3   6  16          1.37          1.74         0.90 o                         
  -2   6  16        100.35        127.53         3.48 o                         
  -1   6  16         32.23         36.93         1.35 o                         
   0   6  16        483.54        472.23         5.06 o                         
   1   6  16         38.72         54.21         1.26 o                         
   2   6  16          1.84          1.45         0.74 o                         
   3   6  16          0.12          0.75         0.71 o                         
   4   6  16        391.73        427.91         6.57 o                         
  -5   7  16         10.41         13.82         0.86 o                         
  -4   7  16          3.32          7.28         0.78 o                         
  -3   7  16         60.94         74.57         1.52 o                         
  -2   7  16         18.49         12.76         1.03 o                         
  -1   7  16        372.59        373.96         7.41 o                         
   0   7  16         97.04         96.20         1.69 o                         
   1   7  16          4.29          4.42         0.72 o                         
   2   7  16         16.78         24.48         1.09 o                         
   3   7  16        353.23        391.97         4.59 o                         
   4   7  16         20.37         24.17         1.29 o                         
  -5   8  16         75.46         77.65         5.94 o                         
  -4   8  16         11.54         12.18         0.86 o                         
  -3   8  16         75.41         68.81         1.70 o                         
  -2   8  16         85.59         87.87         2.15 o                         
  -1   8  16        556.66        531.51         5.75 o                         
   0   8  16        285.35        281.29         3.42 o                         
   1   8  16         55.67         43.18         1.75 o                         
   2   8  16         33.27         25.44         0.99 o                         
   3   8  16         33.47         31.91         1.29 o                         
  -4   9  16          3.52          7.66         0.84 o                         
  -3   9  16         70.21         63.76         1.78 o                         
  -2   9  16        378.81        382.47         7.09 o                         
  -1   9  16        479.09        479.27         6.45 o                         
   0   9  16         45.46         64.51         1.65 o                         
   1   9  16         21.32         12.88         0.93 o                         
   2   9  16        173.08        165.35         2.92 o                         
   3   9  16         30.53         31.19         1.11 o                         
  -4  10  16         49.99         46.00         1.42 o                         
  -3  10  16         38.45         34.53         1.68 o                         
  -2  10  16         31.21         47.34         3.27 o                         
  -1  10  16          0.74          4.66         0.99 o                         
   0  10  16         15.03         15.31         0.95 o                         
   1  10  16         15.94         17.94         1.30 o                         
   2  10  16        106.74        129.77         2.29 o                         
   3  10  16        742.39        752.08         7.43 o                         
  -4  11  16          0.00          1.02         0.54 o                         
  -3  11  16         64.83         71.58         3.45 o                         
  -2  11  16        231.12        231.68         5.93 o                         
  -1  11  16         42.76         42.87         2.06 o                         
   0  11  16        586.72        581.32         6.81 o                         
   1  11  16          5.73          7.24         0.79 o                         
   2  11  16        314.81        308.80         7.36 o                         
   3  11  16         23.71         24.32         1.05 o                         
  -4  12  16         34.26         32.34         0.97 o                         
  -3  12  16        189.92        216.73         4.17 o                         
  -2  12  16        447.99        453.03         8.30 o                         
  -1  12  16        172.30        186.86         2.77 o                         
   0  12  16        179.28        155.43         2.62 o                         
   1  12  16         58.65         50.36         1.66 o                         
   2  12  16         66.56         64.27         1.48 o                         
  -3  13  16          4.89          5.52         0.83 o                         
  -2  13  16        118.99        134.92         3.62 o                         
  -1  13  16         92.80         90.08         1.71 o                         
   0  13  16        100.45        101.30         1.93 o                         
   1  13  16         76.26        100.92         2.17 o                         
   2  13  16          1.26          0.71         0.57 o                         
  -3  14  16         20.72         17.69         1.07 o                         
  -2  14  16         74.87         70.35         2.06 o                         
  -1  14  16        104.86        105.73         2.83 o                         
   0  14  16         16.61         23.47         1.39 o                         
   1  14  16         68.68         55.41         1.34 o                         
   2  14  16         59.12         41.31         2.15 o                         
  -2  15  16         19.65         24.89         1.15 o                         
  -1  15  16        208.78        208.09         3.95 o                         
   0  15  16         42.27         39.67         1.09 o                         
   1  15  16        122.97        122.61         2.26 o                         
  -2  16  16        190.57        146.40         5.14 o                         
  -1  16  16         92.70         81.03         5.09 o                         
   0  16  16         28.17         24.78         1.01 o                         
  -5   0  17          4.26         10.48         2.20 o                         
  -3   0  17          8.08         25.06         2.06 o                         
  -1   0  17         93.80         85.98         2.81 o                         
   1   0  17         23.12         15.52         1.36 o                         
   3   0  17         45.15         49.96         1.75 o                         
  -5   1  17         31.26         30.55         1.70 o                         
  -4   1  17          1.02          1.30         0.69 o                         
  -3   1  17        264.88        247.76         5.70 o                         
  -2   1  17        300.11        299.03         4.15 o                         
  -1   1  17        174.75        176.11         3.30 o                         
   0   1  17          4.80         12.30         1.18 o                         
   1   1  17         25.40         27.42         1.21 o                         
   2   1  17        382.38        377.57         4.41 o                         
   3   1  17         84.48         89.83         1.61 o                         
   4   1  17          6.21          7.01         0.83 o                         
  -5   2  17         44.51         48.14         1.22 o                         
  -4   2  17        223.88        213.16         2.82 o                         
  -3   2  17         91.51         98.06         1.88 o                         
  -2   2  17        174.67        215.04         3.21 o                         
  -1   2  17          1.66          4.15         0.92 o                         
   0   2  17         27.67         32.21         1.15 o                         
   1   2  17        133.42        161.47         2.57 o                         
   2   2  17        273.61        296.63         3.09 o                         
   3   2  17         44.80         42.34         1.11 o                         
   4   2  17          1.04          1.92         0.54 o                         
  -5   3  17          7.13          7.08         0.64 o                         
  -4   3  17          6.59          8.24         0.82 o                         
  -3   3  17        136.61        153.29         2.77 o                         
  -2   3  17         31.13         32.24         1.26 o                         
  -1   3  17         68.55         75.72         2.14 o                         
   0   3  17          5.84          8.30         0.72 o                         
   1   3  17        811.07        785.21         7.13 o                         
   2   3  17        198.76        231.20         2.87 o                         
   3   3  17         14.74         23.74         1.01 o                         
   4   3  17         31.24         31.85         0.96 o                         
  -5   4  17         12.34         15.46         0.75 o                         
  -4   4  17         10.61          7.31         0.66 o                         
  -3   4  17          7.53         10.17         1.05 o                         
  -2   4  17        403.37        392.94         4.40 o                         
  -1   4  17        562.34        590.72         8.61 o                         
   0   4  17         24.12         25.62         1.06 o                         
   1   4  17        485.71        515.36         5.10 o                         
   2   4  17          9.62         14.13         0.87 o                         
   3   4  17          6.18          3.76         0.72 o                         
   4   4  17        211.57        211.85         4.05 o                         
  -5   5  17         87.13         88.46         4.02 o                         
  -4   5  17         42.09         44.66         1.16 o                         
  -3   5  17        152.17        159.54         2.76 o                         
  -2   5  17         22.59         17.61         1.07 o                         
  -1   5  17        565.23        513.70         6.61 o                         
   0   5  17        205.98        214.07         3.21 o                         
   1   5  17       1328.52       1364.05        11.21 o                         
   2   5  17         35.26         42.27         1.17 o                         
   3   5  17         29.60         29.30         1.04 o                         
  -5   6  17          5.69          2.37         0.59 o                         
  -4   6  17          0.66          0.53         0.59 o                         
  -3   6  17         23.78         26.57         1.19 o                         
  -2   6  17        424.80        445.67         5.04 o                         
  -1   6  17         43.55         60.76         2.98 o                         
   0   6  17          3.26         12.01         0.92 o                         
   1   6  17         51.57         62.06         1.39 o                         
   2   6  17        409.54        449.31         4.67 o                         
   3   6  17         81.29         93.99         2.44 o                         
  -4   7  17         30.61         33.61         1.03 o                         
  -3   7  17          2.65          3.79         0.91 o                         
  -2   7  17        667.57        677.47        13.38 o                         
  -1   7  17        100.15        101.85         3.04 o                         
   0   7  17         69.15         64.69         1.38 o                         
   1   7  17        314.62        305.73         3.70 o                         
   2   7  17        145.17        129.88         2.10 o                         
   3   7  17         13.61          7.04         0.74 o                         
  -4   8  17         91.22         94.35         1.78 o                         
  -3   8  17          6.59          6.43         0.91 o                         
  -2   8  17         21.61         23.50         1.38 o                         
  -1   8  17        131.76        112.43         2.65 o                         
   0   8  17         17.85         20.79         1.00 o                         
   1   8  17         76.72         67.47         1.53 o                         
   2   8  17          3.55          7.22         0.69 o                         
   3   8  17          0.25          0.19         0.74 o                         
  -4   9  17         21.75         18.60         0.82 o                         
  -3   9  17         26.20         39.64         1.60 o                         
  -2   9  17          5.30         10.89         1.40 o                         
  -1   9  17       1323.44       1388.32        16.70 o                         
   0   9  17         33.31         20.39         1.00 o                         
   1   9  17        204.30        203.28         8.57 o                         
   2   9  17         50.18         35.38         1.46 o                         
   3   9  17        101.77        107.85         3.28 o                         
  -4  10  17         34.13         36.90         1.03 o                         
  -3  10  17          1.94          4.86         0.77 o                         
  -2  10  17          0.26          3.49         1.02 o                         
  -1  10  17          0.03          2.99         1.00 o                         
   0  10  17         93.68        104.36         1.91 o                         
   1  10  17         12.79          9.05         1.18 o                         
   2  10  17         57.66         49.44         2.08 o                         
   3  10  17          4.18          4.64         1.20 o                         
  -4  11  17        160.06        138.81         2.77 o                         
  -3  11  17        152.94        179.28         3.64 o                         
  -2  11  17          7.32         11.89         1.14 o                         
  -1  11  17        222.46        234.75         3.62 o                         
   0  11  17         51.17         43.34         1.35 o                         
   1  11  17        344.66        345.85         5.65 o                         
   2  11  17         12.50         11.78         1.18 o                         
  -3  12  17         21.36         20.11         1.14 o                         
  -2  12  17         17.53         17.76         1.06 o                         
  -1  12  17        234.25        223.92         3.10 o                         
   0  12  17         87.90         85.44         1.62 o                         
   1  12  17        380.01        414.65         6.27 o                         
   2  12  17        180.12        171.85         5.33 o                         
  -3  13  17          0.06          0.26         0.69 o                         
  -2  13  17         16.15         20.49         1.09 o                         
  -1  13  17         43.71         42.89         1.23 o                         
   0  13  17        180.32        183.07         4.29 o                         
   1  13  17          2.09          2.25         0.69 o                         
   2  13  17          0.32          0.26         0.56 o                         
  -2  14  17         95.63         80.93         2.27 o                         
  -1  14  17        278.06        305.20         5.00 o                         
   0  14  17          7.33          8.09         0.63 o                         
   1  14  17          2.65          4.16         0.51 o                         
  -2  15  17          6.98          6.57         0.78 o                         
  -1  15  17        367.80        291.90         5.57 o                         
   0  15  17          2.18          3.31         0.57 o                         
  -4   0  18        128.25         95.48         2.32 o                         
  -2   0  18        457.49        482.30         7.02 o                         
   0   0  18         94.90         87.17         2.96 o                         
   2   0  18          1.01         13.66         1.21 o                         
  -5   1  18         33.36         22.09         1.20 o                         
  -4   1  18        230.62        255.87         3.35 o                         
  -3   1  18        503.69        571.33         6.78 o                         
  -2   1  18          3.63          4.58         0.93 o                         
  -1   1  18        267.30        243.85         4.77 o                         
   0   1  18         16.89         16.22         1.48 o                         
   1   1  18         62.35         68.15         1.70 o                         
   2   1  18        717.80        755.64         7.30 o                         
   3   1  18         31.77         33.55         1.05 o                         
  -5   2  18         87.09         82.51         1.99 o                         
  -4   2  18        112.73        108.60         2.02 o                         
  -3   2  18         76.25         77.92         1.70 o                         
  -2   2  18         95.02         83.99         1.75 o                         
  -1   2  18         75.19         72.50         2.09 o                         
   0   2  18        117.05        123.88         2.54 o                         
   1   2  18          0.89          3.32         1.06 o                         
   2   2  18         17.96         23.82         0.99 o                         
   3   2  18        114.03        132.50         2.09 o                         
  -5   3  18          1.74          0.88         0.75 o                         
  -4   3  18         85.65         90.04         1.42 o                         
  -3   3  18         56.56         70.60         1.74 o                         
  -2   3  18        185.63        182.25         2.75 o                         
  -1   3  18        274.97        243.42         3.46 o                         
   0   3  18        110.30        109.32         2.12 o                         
   1   3  18         27.59         26.92         1.12 o                         
   2   3  18         25.31         22.40         1.01 o                         
   3   3  18         54.81         55.42         1.22 o                         
  -5   4  18        266.61        220.65         7.04 o                         
  -4   4  18         84.04         85.19         1.34 o                         
  -3   4  18        155.54        151.96         2.49 o                         
  -2   4  18        104.39        107.31         2.15 o                         
  -1   4  18          7.08          9.59         1.31 o                         
   0   4  18         12.46         13.50         1.17 o                         
   1   4  18        126.09        160.18         2.36 o                         
   2   4  18         25.95         25.38         1.04 o                         
   3   4  18         23.69         18.56         0.78 o                         
  -4   5  18        103.52         86.92         2.10 o                         
  -3   5  18          0.29          1.87         0.79 o                         
  -2   5  18        156.80        167.73         2.71 o                         
  -1   5  18        429.90        463.29         6.04 o                         
   0   5  18        236.72        247.13         3.26 o                         
   1   5  18          5.07          5.51         0.78 o                         
   2   5  18         20.26         22.00         1.02 o                         
   3   5  18         75.76         69.25         1.46 o                         
  -4   6  18          1.23          1.22         0.55 o                         
  -3   6  18        214.81        215.00         3.10 o                         
  -2   6  18          0.52          1.85         0.75 o                         
  -1   6  18         55.43         63.02         2.08 o                         
   0   6  18        364.25        389.73         4.47 o                         
   1   6  18        129.76        120.54         2.64 o                         
   2   6  18        117.97        118.29         2.04 o                         
   3   6  18         30.55         28.62         1.26 o                         
  -4   7  18          2.65          4.36         0.64 o                         
  -3   7  18        385.87        405.93         5.23 o                         
  -2   7  18        116.07        111.41         3.14 o                         
  -1   7  18         28.42         27.43         1.20 o                         
   0   7  18         55.26         48.12         1.56 o                         
   1   7  18         66.34         82.13         1.75 o                         
   2   7  18         85.09        101.75         2.26 o                         
   3   7  18         34.38         47.25         1.46 o                         
  -4   8  18         11.86          4.94         0.65 o                         
  -3   8  18        110.71        131.93         2.60 o                         
  -2   8  18        155.69        172.60         2.88 o                         
  -1   8  18         25.67         36.07         1.79 o                         
   0   8  18        173.75        160.73         2.24 o                         
   1   8  18        136.66        132.92         2.95 o                         
   2   8  18         64.79         70.09         2.07 o                         
   3   8  18         32.30         34.80         1.72 o                         
  -4   9  18         43.25         44.40         1.43 o                         
  -3   9  18         26.08         39.68         1.84 o                         
  -2   9  18         13.00         12.53         1.01 o                         
  -1   9  18        224.28        239.40         4.34 o                         
   0   9  18         45.66         48.87         1.44 o                         
   1   9  18        120.04        126.04         5.18 o                         
   2   9  18         40.76         40.87         1.65 o                         
  -3  10  18        132.58        132.53         3.44 o                         
  -2  10  18        102.58        100.64         2.67 o                         
  -1  10  18        165.77        157.10         2.50 o                         
   0  10  18          6.74          6.46         0.87 o                         
   1  10  18          8.05         11.28         1.04 o                         
   2  10  18          2.73          7.89         0.68 o                         
  -3  11  18         12.05          8.59         0.75 o                         
  -2  11  18         49.10         47.60         1.77 o                         
  -1  11  18        166.83        140.35         2.09 o                         
   0  11  18         13.59         17.68         0.86 o                         
   1  11  18         85.16         89.89         2.13 o                         
   2  11  18         15.59         14.38         1.40 o                         
  -3  12  18          0.60          1.48         0.51 o                         
  -2  12  18         38.45         42.77         1.64 o                         
  -1  12  18          9.26         10.60         0.78 o                         
   0  12  18         22.96         17.88         0.90 o                         
   1  12  18          2.30          2.07         0.65 o                         
  -2  13  18         34.80         36.64         1.10 o                         
  -1  13  18        376.13        402.46         6.26 o                         
   0  13  18         87.00         86.05         3.82 o                         
   1  13  18        104.11         89.62         1.79 o                         
  -1  14  18         75.93         60.34         4.37 o                         
   0  14  18         82.67         77.77         2.42 o                         
  -3   0  19          0.21          0.74         0.98 o                         
  -1   0  19         40.41         38.54         5.19 o                         
   1   0  19       2030.78       2261.02        26.10 o                         
   3   0  19         38.28         28.28         1.47 o                         
  -4   1  19        586.89        572.00         6.62 o                         
  -3   1  19          9.01          7.17         0.92 o                         
  -2   1  19        199.23        193.87         4.05 o                         
  -1   1  19        169.74        175.80         4.82 o                         
   0   1  19        588.60        638.59         8.07 o                         
   1   1  19          6.35         12.21         0.98 o                         
   2   1  19         68.18         71.63         1.51 o                         
   3   1  19        306.55        356.11         5.50 o                         
  -4   2  19          1.61          4.59         0.58 o                         
  -3   2  19        179.95        220.90         3.26 o                         
  -2   2  19          1.28          0.88         0.79 o                         
  -1   2  19          2.25          4.29         0.92 o                         
   0   2  19        129.42        136.83         2.47 o                         
   1   2  19       1024.36        988.61        12.64 o                         
   2   2  19         17.46         25.41         0.93 o                         
   3   2  19          3.72          3.00         0.60 o                         
  -4   3  19         31.60         38.28         1.20 o                         
  -3   3  19         17.36         13.17         0.91 o                         
  -2   3  19        356.19        372.39         5.42 o                         
  -1   3  19          7.30          4.63         0.96 o                         
   0   3  19         25.30         27.09         1.25 o                         
   1   3  19        254.50        249.12         3.14 o                         
   2   3  19         66.34         84.40         1.42 o                         
   3   3  19        380.61        349.39         4.52 o                         
  -4   4  19          4.07          3.71         0.61 o                         
  -3   4  19         20.28         17.81         0.94 o                         
  -2   4  19         91.19         91.20         1.80 o                         
  -1   4  19          6.00         10.00         1.12 o                         
   0   4  19         58.12         62.56         1.84 o                         
   1   4  19          0.25          3.52         0.86 o                         
   2   4  19         11.04         12.62         0.77 o                         
   3   4  19         12.12         12.83         0.96 o                         
  -4   5  19        101.49        113.56         2.38 o                         
  -3   5  19         20.05         12.52         0.93 o                         
  -2   5  19         14.00         16.74         0.98 o                         
  -1   5  19        224.42        242.32         3.64 o                         
   0   5  19        190.79        192.21         3.03 o                         
   1   5  19        270.04        240.74         3.24 o                         
   2   5  19          0.98          4.86         0.80 o                         
   3   5  19         68.37         64.73         2.79 o                         
  -4   6  19         10.64         17.97         1.24 o                         
  -3   6  19          6.43          3.66         0.65 o                         
  -2   6  19         11.10         17.34         0.94 o                         
  -1   6  19          5.51          4.98         0.82 o                         
   0   6  19         42.29         48.45         1.25 o                         
   1   6  19        135.96        123.47         2.23 o                         
   2   6  19          0.04          0.70         0.70 o                         
  -4   7  19        480.26        400.80        18.16 o                         
  -3   7  19         49.29         43.73         1.68 o                         
  -2   7  19        184.62        202.04         3.38 o                         
  -1   7  19          0.32          0.87         0.78 o                         
   0   7  19         84.17         83.68         1.62 o                         
   1   7  19         51.20         48.94         1.22 o                         
   2   7  19         11.97         19.79         1.15 o                         
  -4   8  19         91.93         71.70         4.17 o                         
  -3   8  19          4.73          6.13         0.70 o                         
  -2   8  19        238.06        234.34         5.11 o                         
  -1   8  19          3.53          2.82         0.78 o                         
   0   8  19         88.56         80.57         2.72 o                         
   1   8  19        377.39        381.69         6.61 o                         
   2   8  19          8.39          9.73         0.69 o                         
  -3   9  19         26.50         32.09         1.07 o                         
  -2   9  19          2.19          5.27         0.82 o                         
  -1   9  19        146.33        153.49         2.77 o                         
   0   9  19        446.44        458.97         7.38 o                         
   1   9  19         71.97         69.35         1.92 o                         
   2   9  19          2.80          3.30         0.58 o                         
  -3  10  19         83.60         89.35         2.73 o                         
  -2  10  19         21.95         19.01         0.98 o                         
  -1  10  19         98.35         88.15         1.83 o                         
   0  10  19          3.32          4.93         0.62 o                         
   1  10  19        321.08        260.09         5.93 o                         
  -3  11  19         36.85         23.24         1.23 o                         
  -2  11  19        109.14        109.40         2.39 o                         
  -1  11  19         65.07         63.72         1.61 o                         
   0  11  19         14.35         19.48         1.30 o                         
   1  11  19         19.57         21.62         1.69 o                         
  -2  12  19        129.92         89.68         4.14 o                         
  -1  12  19         24.31         16.81         1.38 o                         
   0  12  19         64.23         71.51         2.61 o                         
   1  12  19         26.04         23.44         3.37 o                         
  -1  13  19         27.14         29.35         1.37 o                         
   0  13  19        142.40         95.80         2.70 o                         
  -4   0  20         12.03          5.93         1.02 o                         
  -2   0  20          8.10          5.27         1.45 o                         
   0   0  20         56.55         57.98         2.06 o                         
   2   0  20        297.93        410.75         8.96 o                         
  -4   1  20         21.16         12.90         0.97 o                         
  -3   1  20          0.03          1.40         0.81 o                         
  -2   1  20         43.57         40.76         1.46 o                         
  -1   1  20         40.84         39.27         1.55 o                         
   0   1  20         16.06         22.47         1.22 o                         
   1   1  20        532.33        637.70         7.30 o                         
   2   1  20          0.13          2.81         0.74 o                         
  -4   2  20         19.79         15.25         1.38 o                         
  -3   2  20        154.26        142.90         3.35 o                         
  -2   2  20          1.53          3.40         0.71 o                         
  -1   2  20         11.25         14.80         1.31 o                         
   0   2  20        337.21        337.01         4.19 o                         
   1   2  20        463.58        496.62         5.91 o                         
   2   2  20         17.59         18.93         0.85 o                         
  -4   3  20        214.29        198.06         4.41 o                         
  -3   3  20         26.96         32.62         1.24 o                         
  -2   3  20         89.00         93.46         2.10 o                         
  -1   3  20         34.85         23.51         1.38 o                         
   0   3  20        123.39        120.92         2.66 o                         
   1   3  20         25.59         18.35         0.82 o                         
   2   3  20        162.37        195.92         2.78 o                         
  -4   4  20         48.27         38.97         1.34 o                         
  -3   4  20        181.71        203.10         2.62 o                         
  -2   4  20         97.86        102.30         1.83 o                         
  -1   4  20        320.59        339.97         4.58 o                         
   0   4  20          2.64          6.94         1.05 o                         
   1   4  20        287.27        275.90         3.98 o                         
   2   4  20         47.76         44.15         1.08 o                         
  -4   5  20         32.44         29.14         2.62 o                         
  -3   5  20         26.93         23.77         1.52 o                         
  -2   5  20        107.39        105.63         1.90 o                         
  -1   5  20          7.16         16.34         0.87 o                         
   0   5  20          0.65          4.94         0.84 o                         
   1   5  20        188.22        177.48         2.79 o                         
   2   5  20        111.11         99.46         3.95 o                         
  -3   6  20        170.54        175.33         2.66 o                         
  -2   6  20          4.78          4.98         0.80 o                         
  -1   6  20          0.40          1.63         0.63 o                         
   0   6  20         41.96         53.56         1.45 o                         
   1   6  20         98.59         92.11         2.03 o                         
   2   6  20         39.16         29.11         1.23 o                         
  -3   7  20          1.39          1.52         0.60 o                         
  -2   7  20         64.38         60.23         1.48 o                         
  -1   7  20         26.67         19.93         0.87 o                         
   0   7  20          8.52          9.55         0.89 o                         
   1   7  20        148.53        157.31         6.94 o                         
   2   7  20         20.42         12.05         1.77 o                         
  -3   8  20         67.33         73.30         1.85 o                         
  -2   8  20          0.79          2.93         0.72 o                         
  -1   8  20         19.42         17.55         0.93 o                         
   0   8  20         80.37         65.49         2.32 o                         
   1   8  20         42.15         40.74         1.42 o                         
  -3   9  20         10.22          8.07         1.32 o                         
  -2   9  20          9.52         13.23         0.85 o                         
  -1   9  20          0.20          2.66         0.72 o                         
   0   9  20          0.78          2.00         0.77 o                         
   1   9  20        107.45         85.43         2.26 o                         
  -2  10  20          2.89          2.00         0.53 o                         
  -1  10  20        455.78        426.36        21.66 o                         
   0  10  20         58.14         29.70         8.16 o                         
   1  10  20         62.48         50.40         2.69 o                         
  -2  11  20        159.93        116.57         4.19 o                         
  -1  11  20          0.48          4.12         0.71 o                         
   0  11  20        101.87         83.49         4.54 o                         
  -3   0  21          7.41          4.54         2.05 o                         
  -1   0  21        112.04        188.44         6.31 o                         
   1   0  21        384.21        378.54         5.76 o                         
  -3   1  21         16.60         15.97         1.23 o                         
  -2   1  21        144.91        159.72         2.86 o                         
  -1   1  21          2.87          1.33         0.68 o                         
   0   1  21        149.06        160.62         3.54 o                         
   1   1  21         11.30         10.62         0.83 o                         
   2   1  21        229.28        208.20         2.99 o                         
  -3   2  21         13.55         15.45         1.03 o                         
  -2   2  21          5.78          5.79         0.87 o                         
  -1   2  21         40.65         34.23         0.97 o                         
   0   2  21         17.00          7.58         0.84 o                         
   1   2  21        308.93        373.63         5.18 o                         
   2   2  21          5.42         12.97         0.56 o                         
  -3   3  21         77.06         85.84         1.97 o                         
  -2   3  21        385.84        342.74         5.04 o                         
  -1   3  21         35.13         36.48         0.96 o                         
   0   3  21         20.33         29.85         1.17 o                         
   1   3  21         59.91         58.43         1.54 o                         
   2   3  21         10.62         13.83         0.83 o                         
  -3   4  21         15.34         19.21         0.93 o                         
  -2   4  21         22.80         27.66         1.94 o                         
  -1   4  21          4.72          2.38         0.55 o                         
   0   4  21        363.50        369.65         4.83 o                         
   1   4  21         21.45         23.89         1.08 o                         
   2   4  21         55.98         45.85         2.10 o                         
  -3   5  21         29.07         33.87         2.49 o                         
  -2   5  21        213.24        211.39         4.39 o                         
  -1   5  21          8.16          5.34         0.63 o                         
   0   5  21        172.25        172.52         3.66 o                         
   1   5  21        270.53        246.71         5.34 o                         
  -3   6  21          0.67          1.35         0.74 o                         
  -2   6  21         38.18         29.97         1.58 o                         
  -1   6  21         91.28         77.36         3.04 o                         
   0   6  21         96.85         71.23         3.16 o                         
   1   6  21         23.41         28.64         2.77 o                         
  -2   7  21         62.57         60.32         1.88 o                         
  -1   7  21          0.94          0.90         0.67 o                         
   0   7  21        434.70        432.21         8.80 o                         
   1   7  21          5.48          8.68         0.88 o                         
  -2   8  21        182.11        144.17         4.78 o                         
  -1   8  21          1.55          1.82         0.63 o                         
   0   8  21         79.38         80.83         2.25 o                         
   1   8  21        125.62         93.26         3.74 o                         
  -2   9  21         88.49         65.17         2.92 o                         
  -1   9  21         34.01         31.73         1.12 o                         
   0   9  21          1.54          1.40         0.79 o                         
  -2   0  22        244.60        263.77        21.28 o                         
   0   0  22         45.10         36.68         2.16 o                         
  -3   1  22         35.88         30.42         1.69 o                         
  -2   1  22        206.85        208.91         5.70 o                         
  -1   1  22         68.03         65.70         1.77 o                         
   0   1  22         11.45         24.79         1.16 o                         
   1   1  22        119.15         92.71         1.91 o                         
  -3   2  22         49.40         54.56         1.48 o                         
  -2   2  22         40.51         27.96         1.55 o                         
  -1   2  22         23.36         21.29         0.90 o                         
   0   2  22          5.16          5.02         0.57 o                         
   1   2  22         24.09         14.29         0.76 o                         
  -2   3  22        227.71        227.09         4.55 o                         
  -1   3  22          0.81          3.51         0.65 o                         
   0   3  22        207.45        201.59         6.99 o                         
   1   3  22          0.55          1.68         0.46 o                         
  -2   4  22        127.56         95.97         2.13 o                         
  -1   4  22         43.56         53.41         1.44 o                         
   0   4  22          3.76          3.76         0.71 o                         
   1   4  22        227.64        188.08         4.60 o                         
  -2   5  22         32.78         23.28         2.47 o                         
  -1   5  22         63.91         74.34         3.12 o                         
   0   5  22         20.40         23.93         1.50 o                         
  -2   6  22         72.72         43.24         4.52 o                         
  -1   6  22          4.25          1.50         1.02 o                         
   0   6  22          6.78         16.15         1.26 o                         
  -1   7  22         14.85          7.24         0.89 o                         
   0   7  22         47.05         31.54         1.95 o                         
  -1   0  23        159.90        170.55         6.19 o                         
  -1   1  23          7.42         10.20         0.75 o                         
   0   1  23        242.09        183.57         3.49 o                         
  -1   2  23          6.44          3.57         0.46 o                         
   0   2  23         18.18         18.56         1.60 o                         
  -1   3  23          2.39          2.29         0.70 o                         
                                                                                
